# Supplementary material for: Genome-wide epistasis analysis for Alzheimer’s disease and implications for genetic risk prediction
Source: Alzheimers Res Ther. 2021 Mar 4;13:55. doi: 10.1186/s13195-021-00794-8 (PMC7934265; doi:10.1186/s13195-021-00794-8)
Supplement: Supplementary file 2 — Additional file 2: Table S1. Nominal significant SNP-SNP interactions (BOOST). Table S2. Nominal significant SNP-SNP interactions (Logistic regression). Table S3. Nominal significant SNP-SNP interactions (Joint effect). Table S4. Co-expression and eQTL analysis of significant genetic interactions (FDR < 0.1). Table S5. Selected genetic interactions that showed non-random prediction in both ADNI and ROSMAP. [file 13195_2021_794_MOESM2_ESM.xlsx]

## Sheet: Table S1
Table S1. Nominal significant SNP-SNP interactions (BOOST)
SNP_1	Chr_1	Position_1	SNP_1_A1	SNP_1_A2	SNP_1_AF1	GWAS_BETA_1	GWAS_P_1	SNP_2	Chr_2	Position_2	SNP_2_A1	SNP_2_A2	SNP_2_AF1	GWAS_BETA_2	GWAS_P_2	Post_hoc_P	Epistasis_P	Epistasis_FDR	Gene_Symbol_1	Gene_Symbol_2
rs2164808	2	25377176	T	C	0.45092	0.00724952	0.329964	rs354709	2	143886953	T	C	0.388372	0.00922035	0.230232	2.82141e-10	1.473e-10	0.0577772	EFR3B;RP11-509E16.1	ARHGAP15
rs12875311	13	40342557	A	G	0.33515	0.000478215	0.951007	rs17746240	18	33970347	C	T	0.208575	0.00931114	0.306394	3.73999e-09	1.075e-09	0.105859	COG6	FHOD3
rs7335678	13	100451885	T	C	0.221299	0.000599549	0.946839	rs17104363	14	67939483	C	T	0.113206	0.00893533	0.456648	9.86004e-09	1.521e-09	0.105859	CLYBL	TMEM229B
rs2162449	4	96079079	G	C	0.223013	-0.0146787	0.116249	rs10060668	5	60792575	C	G	0.0999884	-0.0134378	0.280352	4.23071e-09	1.53e-09	0.105859	UNC5C;BMPR1B	ZSWIM6
rs17235773	1	117560058	G	C	0.0615616	0.00536798	0.727061	rs614120	6	90995980	C	G	0.394392	-0.0062221	0.413292	4.00611e-09	1.869e-09	0.105859	CD101	BACH2
rs11154232	6	124691494	A	G	0.215018	0.0134069	0.13699	rs61988077	14	73493160	C	G	0.185974	0.00691425	0.468387	3.93561e-10	2.044e-09	0.105859	NKAIN2	ZFYVE1
rs130073	6	31111180	T	C	0.295344	0.00605134	0.454191	rs507506	17	7118322	A	G	0.411378	0.0144699	0.0558956	2.11431e-10	2.785e-09	0.105859	CCHCR1;PSORS1C1;PSORS1C2;POLR2LP	ACADVL;DLG4
rs4844531	1	210729242	G	A	0.463219	-0.00320129	0.669093	rs75617745	5	107460593	G	A	0.156499	0.00259231	0.800181	2.4016e-09	2.913e-09	0.105859	HHAT	FBXL17
rs4844531	1	210729242	G	A	0.463219	-0.00320129	0.669093	rs6889772	5	107465104	A	T	0.156413	0.00278631	0.785684	2.38552e-09	2.957e-09	0.105859	HHAT	FBXL17
rs1718460	3	58006413	A	G	0.312742	0.00515457	0.517277	rs1399077	15	33446879	T	G	0.275089	0.0116722	0.161566	5.51155e-08	3.138e-09	0.105859	FLNB	FMN1
rs7561756	2	212278579	T	A	0.404338	0.00573478	0.455883	rs11037445	11	5462255	G	C	0.206327	0.00145519	0.873653	4.494e-08	3.492e-09	0.105859	ERBB4	HBG2;OR51I1;HBE1;AC104389.28
rs2075302	2	163076146	C	T	0.451204	-0.00231132	0.753126	rs374479	5	80998915	C	T	0.494181	0.00108792	0.882867	1.12718e-07	3.506e-09	0.105859	FAP	SSBP2
rs2821367	1	200016146	C	T	0.334999	0.00978603	0.21337	rs1320995	6	17473927	T	G	0.475793	0.0216923	0.00288593	9.96714e-08	3.589e-09	0.105859	NR5A2	CAP2
rs12449061	16	79177261	C	A	0.131905	-0.00782	0.472608	rs2232256	20	9495287	C	T	0.308729	0.00197763	0.807675	1.00957e-07	4.219e-09	0.105859	WWOX	LAMP5;RP5-1119D9.4
rs62332389	4	149366170	A	G	0.395468	-0.00695865	0.375501	rs3801848	7	26820807	T	C	0.344932	0.000854512	0.911547	2.0358e-06	4.36e-09	0.105859	NR3C2	SKAP2
rs3111411	2	55599655	G	A	0.39324	0.0102336	0.178575	rs9290915	3	189721591	G	T	0.439175	0.00291083	0.706969	4.01716e-09	4.504e-09	0.105859	CCDC88A	LEPREL1
rs10485435	6	69615615	T	G	0.306076	0.00609018	0.447774	rs17182935	17	30954225	A	G	0.16697	0.00677759	0.493548	4.5065e-08	4.588e-09	0.105859	BAI3	RP11-220C2.1;MYO1D
rs5520	4	149365909	G	C	0.395245	-0.0064882	0.408442	rs3801848	7	26820807	T	C	0.344932	0.000854512	0.911547	2.4659e-06	5.064e-09	0.110301	NR3C2	SKAP2
rs4978789	9	112033350	C	T	0.471464	0.0135755	0.0652367	rs77133106	15	54919858	G	T	0.102874	-0.000984812	0.935452	2.50579e-09	5.585e-09	0.110301	EPB41L4B;AL358815.1	UNC13C
rs917975	2	40324891	T	A	0.158747	-0.00123242	0.904062	rs1572456	10	108567376	C	G	0.319418	0.00375399	0.640772	1.78489e-08	5.822e-09	0.110301	SLC8A1;SLC8A1-AS1	SORCS1
rs17856580	16	27246617	C	T	0.179	0.00833836	0.398311	rs1048159	17	54912339	A	G	0.143467	-0.00871998	0.401479	6.60091e-08	5.969e-09	0.110301	NSMCE1	C17orf67;DGKE
rs7167951	15	71678963	G	T	0.305006	0.0123026	0.126136	rs6579255	20	34219496	C	T	0.19063	0.00859727	0.359217	1.55519e-08	6.975e-09	0.110301	THSD4	CPNE1;RP1-309K20.6
rs1799854	11	17448704	A	G	0.440752	0.00792426	0.286014	rs1940455	11	128785123	A	G	0.271891	0.00383212	0.642147	9.69374e-08	6.993e-09	0.110301	ABCC8	KCNJ5
rs6952399	7	45210711	G	A	0.217628	0.00578398	0.51466	rs6974494	7	83743961	C	T	0.24435	-0.00810955	0.347143	3.88878e-10	7.411e-09	0.110301	RAMP3	SEMA3A
rs12918968	16	88520452	C	A	0.435878	0.00973125	0.200118	rs16941	17	41244435	C	T	0.33958	-0.0044799	0.568408	3.7775e-09	7.469e-09	0.110301	ZFPM1	BRCA1
rs1454421	2	55647322	G	C	0.387515	0.00914566	0.235677	rs9290915	3	189721591	G	T	0.439175	0.00291083	0.706969	4.65385e-09	7.664e-09	0.110301	CCDC88A	LEPREL1
rs1727886	3	153839374	A	C	0.257244	0.00665986	0.431184	rs17074	15	86292471	A	T	0.24265	0.00306187	0.721714	7.95731e-09	7.807e-09	0.110301	ARHGEF26;ARHGEF26-AS1	RP11-158M2.3;AKAP13;RP11-158M2.4
rs321244	1	96475548	G	T	0.417577	-0.00111937	0.881153	rs10399680	1	162213495	C	T	0.251164	0.00158582	0.85247	5.03674e-08	7.971e-09	0.110301	RP11-147C23.1	NOS1AP
rs7524763	1	27479287	A	C	0.361776	0.00615889	0.427098	rs1047833	17	43342141	G	C	0.272473	0.000835673	0.920206	5.29673e-09	8.155e-09	0.110301	SLC9A1	SPATA32;MAP3K14-AS1;MAP3K14
rs62332389	4	149366170	A	G	0.395468	-0.00695865	0.375501	rs6965167	7	26842764	C	T	0.344792	0.000487121	0.949645	3.19661e-06	9.008e-09	0.111842	NR3C2	SKAP2
rs12918968	16	88520452	C	A	0.435878	0.00973125	0.200118	rs8176265	17	41213996	T	C	0.339203	-0.00459123	0.55914	4.91505e-09	9.071e-09	0.111842	ZFPM1	BRCA1
rs75913877	3	76639529	A	G	0.365067	0.00568064	0.482078	rs1606481	3	99427552	A	G	0.215935	-0.00237308	0.791094	8.81693e-08	9.245e-09	0.111842	ROBO2	COL8A1
rs114989548	5	156695632	A	G	0.102806	0.0130106	0.287326	rs898534	17	77273513	A	G	0.10971	0.0126162	0.283196	9.38566e-09	9.778e-09	0.111842	CYFIP2;CTC-248O19.1	RBFOX3
rs3931	2	169721381	G	A	0.317443	0.0116155	0.142483	rs1475083	10	64605398	G	A	0.486315	-0.00575487	0.438811	3.92575e-07	1.019e-08	0.111842	SPC25;NOSTRIN	EGR2
rs3931	2	169721381	G	A	0.317443	0.0116155	0.142483	rs1475082	10	64605381	C	T	0.486315	-0.00575487	0.438811	3.92575e-07	1.019e-08	0.111842	SPC25;NOSTRIN	EGR2
rs12879016	14	80330132	G	T	0.195523	0.0100302	0.289405	rs1474738	20	31380309	A	G	0.388082	-0.00940964	0.222312	8.10788e-09	1.027e-08	0.111842	NRXN3	DNMT3B
rs5520	4	149365909	G	C	0.395245	-0.0064882	0.408442	rs6965167	7	26842764	C	T	0.344792	0.000487121	0.949645	3.91276e-06	1.055e-08	0.111842	NR3C2	SKAP2
rs1571247	1	81775528	T	A	0.495918	0.0122414	0.098433	rs61976859	14	31583512	T	C	0.109643	0.0103348	0.387474	6.99331e-08	1.114e-08	0.114989	LPHN2	RPL21P5;HECTD1
rs77056160	2	43602894	T	C	0.0673154	0.00080512	0.956227	rs12773592	10	19676553	G	A	0.13956	0.0105916	0.321895	1.18372e-09	1.183e-08	0.116398	THADA	MALRD1
rs77056160	2	43602894	T	C	0.0673154	0.00080512	0.956227	rs12771333	10	19676561	A	G	0.139577	0.0104816	0.326956	1.18881e-09	1.187e-08	0.116398	THADA	MALRD1
rs7081841	10	114859416	G	C	0.291943	-0.00373185	0.652153	rs884296	14	99684269	T	C	0.287927	-0.00645303	0.43042	1.5046e-07	1.235e-08	0.118151	TCF7L2	BCL11B
rs2303808	5	39074296	C	G	0.434599	-0.000866991	0.906704	rs117232116	16	57126454	T	C	0.0821633	-0.00401546	0.77008	1.34816e-08	1.347e-08	0.123875	RICTOR	CPNE2;RP11-407G23.1
rs2943552	8	76452939	T	G	0.426397	0.00220201	0.770329	rs71488647	10	126768611	A	G	0.0697285	-0.00410434	0.778001	1.69274e-08	1.358e-08	0.123875	HNF4G	CTBP2
rs12352501	9	28249743	A	C	0.251743	0.0158416	0.0638513	rs10880308	12	42896891	C	T	0.440544	-0.0100008	0.178097	1.60044e-07	1.436e-08	0.128013	LINGO2	PRICKLE1
rs2286615	11	64039175	A	G	0.164282	-0.0190404	0.0568971	rs10879039	12	70290921	T	C	0.268849	-0.00778124	0.35125	2.21191e-08	1.482e-08	0.129178	BAD;GPR137;PLCB3	MYRFL
rs35419	5	106979252	G	A	0.326534	-0.00119087	0.880976	rs3741568	12	130649962	T	C	0.272562	0.00173871	0.833464	9.78674e-08	1.664e-08	0.129745	EFNA5	FZD10;FZD10-AS1
rs879627	16	88522541	G	C	0.43242	0.00959714	0.205845	rs16941	17	41244435	C	T	0.33958	-0.0044799	0.568408	5.21335e-09	1.693e-08	0.129745	ZFPM1	BRCA1
rs73130042	12	63157915	A	G	0.103607	-0.00819141	0.511427	rs12948217	17	3397702	T	C	0.305229	-0.00330418	0.682128	5.7857e-08	1.794e-08	0.129745	PPM1H	SPATA22;ASPA
rs11602616	11	72364077	C	T	0.143989	-0.0163709	0.128574	rs2288904	19	10742170	A	G	0.217614	0.00956828	0.283686	3.84941e-08	1.798e-08	0.129745	PDE2A;RP11-31L22.3	SLC44A2
rs369258	1	77042204	A	G	0.242078	0.00270526	0.751721	rs195824	6	99351047	A	C	0.238377	-0.00316778	0.713136	3.59919e-07	1.842e-08	0.129745	ST6GALNAC3	FBXL4
rs71343622	2	128145121	T	G	0.17603	0.00464164	0.638404	rs16849597	2	165424994	C	T	0.0972853	-0.00437927	0.726545	1.35068e-06	1.856e-08	0.129745	MAP3K2;AC068282.3	GRB14
rs11120703	1	216142983	C	T	0.129446	0.00145077	0.894561	rs72826872	10	117520599	C	A	0.259406	0.00454479	0.593834	9.1456e-08	1.882e-08	0.129745	USH2A	ATRNL1
rs34706957	2	215396221	A	G	0.45867	0.00316508	0.673902	rs2146026	14	100581068	A	G	0.348515	0.00485898	0.534035	3.35104e-07	1.892e-08	0.129745	VWC2L;AC107218.3;VWC2L-IT1	EVL;MIR342
rs17804268	7	76868214	C	G	0.163876	0.000141594	0.988815	rs10902171	11	554214	G	C	0.173795	0.00653266	0.508575	1.57761e-06	1.981e-08	0.129745	CCDC146	RP11-496I9.1;LRRC56;C11orf35
rs3730477	10	103340056	A	G	0.222551	0.00126747	0.885999	rs1033593	14	37211485	C	T	0.49358	0.00235542	0.751362	1.07793e-07	2.022e-08	0.129745	POLL;DPCD	SLC25A21
rs56130093	5	111038874	G	A	0.0845935	0.0066329	0.615059	rs6975749	7	132503145	C	T	0.35622	0.00645671	0.404081	1.46923e-07	2.028e-08	0.129745	NREP;STARD4-AS1	CHCHD3
rs879628	16	88522556	C	T	0.433719	0.0100037	0.186158	rs16941	17	41244435	C	T	0.33958	-0.0044799	0.568408	5.85772e-09	2.048e-08	0.129745	ZFPM1	BRCA1
rs77722982	1	76803854	A	T	0.089493	-0.0157162	0.237121	rs13138795	4	79209776	T	C	0.358264	-0.00514806	0.508991	6.46051e-08	2.094e-08	0.129745	ST6GALNAC3	FRAS1
rs879627	16	88522541	G	C	0.43242	0.00959714	0.205845	rs8176265	17	41213996	T	C	0.339203	-0.00459123	0.55914	7.06149e-09	2.122e-08	0.129745	ZFPM1	BRCA1
rs77722982	1	76803854	A	T	0.089493	-0.0157162	0.237121	rs12504081	4	79205699	A	T	0.35824	-0.00553708	0.477588	6.4297e-08	2.126e-08	0.129745	ST6GALNAC3	FRAS1
rs4973986	3	41841716	A	C	0.157437	0.00673963	0.503898	rs4680107	3	150403749	C	T	0.315769	-0.0135232	0.090215	4.22308e-07	2.148e-08	0.129745	ULK4	FAM194A
rs35787487	2	29450684	A	G	0.156574	-0.000546876	0.95854	rs6791301	3	193343761	G	C	0.443522	0.00262093	0.724502	1.1318e-09	2.169e-08	0.129745	ALK	Y_RNA;OPA1;OPA1-AS1
rs1863315	4	185395385	C	T	0.0988534	0.016529	0.186004	rs922274	12	27399373	A	G	0.317955	0.00655553	0.412797	2.07354e-08	2.172e-08	0.129745	RP11-326I11.5;RP11-326I11.3;IRF2	STK38L
rs4719787	7	25023700	C	T	0.37402	0.013907	0.0716342	rs13290762	9	128655271	T	A	0.388589	-0.00723488	0.340343	1.09667e-07	2.181e-08	0.129745	OSBPL3	PBX3
rs17534670	2	65615428	G	A	0.486591	-0.0035895	0.62708	rs34038511	8	80531537	G	A	0.167984	0.00465831	0.636203	9.43848e-09	2.314e-08	0.129745	SPRED2	STMN2
rs2806306	13	100453482	A	G	0.319979	0.00232928	0.769393	rs17104363	14	67939483	C	T	0.113206	0.00893533	0.456648	1.20874e-07	2.315e-08	0.129745	CLYBL	TMEM229B
rs7793372	7	14547449	T	C	0.366447	-0.00087326	0.909249	rs41465450	9	114238515	A	G	0.191287	-0.00362369	0.699435	4.59555e-08	2.325e-08	0.129745	DGKB	KIAA0368
rs2113559	2	177031099	A	G	0.311299	0.00217135	0.784604	rs2903808	20	44505973	T	C	0.382243	-0.00771253	0.308391	6.62789e-08	2.329e-08	0.129745	HOXD3;RP11-387A1.5	ZSWIM1;ZSWIM3
rs12918968	16	88520452	C	A	0.435878	0.00973125	0.200118	rs799917	17	41244936	A	G	0.347984	-0.00519038	0.506078	1.38441e-08	2.404e-08	0.129745	ZFPM1	BRCA1
rs4860912	4	69051207	A	G	0.226265	0.0155298	0.0777263	rs12913890	15	61157611	C	G	0.463016	-0.00389609	0.598486	2.24866e-08	2.438e-08	0.129745	FTLP10;RP11-646E20.6;TMPRSS11BNL	RORA
rs1549334	2	177039197	G	A	0.314614	0.00148141	0.851391	rs1045493	20	44506418	G	A	0.423785	-0.00106525	0.886555	9.76086e-07	2.442e-08	0.129745	HOXD-AS1;HOXD3;AC009336.24	ZSWIM1;ZSWIM3
rs1425519	4	143463931	T	C	0.195647	-0.00720368	0.440952	rs9992448	4	169491481	C	T	0.457263	-0.0109675	0.141791	2.64866e-08	2.442e-08	0.129745	INPP4B	PALLD
rs1858784	7	126787127	A	G	0.350812	0.00176375	0.821199	rs11233493	11	82867981	G	C	0.37692	-0.0147918	0.0551778	6.95709e-07	2.464e-08	0.129745	GRM8	PCF11
rs61744148	2	128379563	G	C	0.130173	0.0122924	0.263508	rs11885983	2	173877872	C	G	0.378181	-0.00463604	0.542473	3.18158e-08	2.481e-08	0.129745	RP11-286H15.1;MYO7B	RAPGEF4
rs7820753	8	72333977	T	C	0.295907	-0.00272389	0.736334	rs242943	17	43924412	T	C	0.139189	0.00122497	0.90792	3.29343e-07	2.505e-08	0.129745	RP11-1102P16.1	MAPT-AS1;SPPL2C
rs11120703	1	216142983	C	T	0.129446	0.00145077	0.894561	rs10885800	10	117505976	C	T	0.252588	0.00616211	0.466717	1.45677e-07	2.515e-08	0.129745	USH2A	ATRNL1
rs879628	16	88522556	C	T	0.433719	0.0100037	0.186158	rs8176265	17	41213996	T	C	0.339203	-0.00459123	0.55914	7.84581e-09	2.547e-08	0.129745	ZFPM1	BRCA1
rs1051929	2	177036754	T	C	0.313985	0.00187645	0.81284	rs1045493	20	44506418	G	A	0.423785	-0.00106525	0.886555	1.00213e-06	2.62e-08	0.131277	HOXD-AS1;HOXD3	ZSWIM1;ZSWIM3
rs2182901	9	16406897	G	A	0.32778	-0.00907481	0.247967	rs1741285	20	4116436	G	A	0.485904	-0.00854979	0.245296	3.67241e-08	2.644e-08	0.131277	BNC2	SMOX
rs4980533	11	63681648	G	A	0.448642	0.0172177	0.0219658	rs2071883	22	44286950	A	G	0.103182	-0.000218162	0.985717	1.60373e-06	2.679e-08	0.131352	RCOR2;MARK2	PNPLA5
rs20558	1	183094547	T	C	0.440014	0.0079656	0.280442	rs905609	12	101472746	A	C	0.238742	0.0156069	0.0708415	4.85105e-07	2.733e-08	0.131472	LAMC1	ANO4
rs67252769	4	185393621	G	C	0.112169	0.0111728	0.340388	rs922274	12	27399373	A	G	0.317955	0.00655553	0.412797	1.52143e-07	2.768e-08	0.131472	RP11-326I11.5;RP11-326I11.3;IRF2	STK38L
rs9811187	3	67687879	A	G	0.358849	0.00991315	0.202814	rs35834163	12	77459304	G	C	0.109064	0.023837	0.0458913	1.53632e-07	2.782e-08	0.131472	SUCLG2	E2F7
rs3828960	7	135194613	G	A	0.209912	0.000146687	0.987268	rs220557	12	13947780	C	A	0.342323	-0.00772899	0.322317	6.61553e-07	2.918e-08	0.136257	CNOT4	GRIN2B
rs20558	1	183094547	T	C	0.440014	0.0079656	0.280442	rs905608	12	101472745	A	T	0.238809	0.0156026	0.0710811	5.50486e-07	2.971e-08	0.1371	LAMC1	ANO4
rs9842008	3	189363001	C	T	0.415385	0.00069164	0.927106	rs74026250	15	73979239	T	A	0.112008	0.00673063	0.562038	9.55721e-08	3.145e-08	0.143442	TP63;RP11-600G3.1	CD276
rs11556167	4	152682046	T	G	0.111471	0.0104067	0.374223	rs59756787	8	106537821	C	A	0.171248	0.00459476	0.641301	1.42416e-06	3.229e-08	0.144015	PET112	ZFPM2
rs12741629	1	215912867	T	A	0.434818	-0.0193192	0.0106001	rs17009899	12	83114874	T	C	0.105161	0.0125633	0.296743	5.99171e-09	3.231e-08	0.144015	USH2A	TMTC2
rs1631395	3	25619935	A	G	0.171889	0.00415002	0.671547	rs12451652	17	39633354	T	C	0.172021	-0.0137734	0.164899	9.52446e-08	3.325e-08	0.144618	RARB	KRT35
rs784190	1	40157508	C	A	0.392549	-0.00145631	0.855477	rs11783281	8	10139470	G	C	0.293287	5.99592e-05	0.994124	1.92357e-07	3.339e-08	0.144618	HPCAL4;PPIE	MSRA
rs12918968	16	88520452	C	A	0.435878	0.00973125	0.200118	rs2070835	17	41174025	C	A	0.334329	-0.00540703	0.500108	1.84119e-08	3.381e-08	0.144618	ZFPM1	VAT1;RND2
rs17242890	7	83822845	A	T	0.0501271	0.0204333	0.230264	rs9516281	13	94399411	G	T	0.261589	-0.00890272	0.296882	3.11398e-08	3.392e-08	0.144618	SEMA3A	GPC6
rs7874	10	103361088	T	C	0.222785	0.000767406	0.930886	rs1033593	14	37211485	C	T	0.49358	0.00235542	0.751362	1.42762e-07	3.554e-08	0.148801	MIR3158-2;DPCD	SLC25A21
rs760899	6	50693607	C	T	0.459682	0.0141811	0.0564101	rs9943900	13	26191104	T	A	0.174592	-0.00533055	0.581833	2.21435e-07	3.566e-08	0.148801	TFAP2D	ATP8A2
rs11812444	10	87519425	T	C	0.15358	0.0162812	0.112212	rs592390	18	12822314	C	T	0.450333	-0.000419886	0.955028	7.92018e-08	3.685e-08	0.150022	GRID1	PTPN2
rs6587996	1	63323084	A	G	0.421271	-0.00473171	0.530454	rs78812589	10	68681834	C	T	0.0897626	0.000419808	0.97399	5.08673e-08	3.696e-08	0.150022	ATG4C	LRRTM3;CTNNA3
rs7167951	15	71678963	G	T	0.305006	0.0123026	0.126136	rs2425123	20	34329547	G	A	0.138281	0.0038707	0.719184	4.49901e-08	3.71e-08	0.150022	THSD4	RBM39
rs13093086	3	71055162	G	A	0.498001	-0.00493049	0.504591	rs17301750	11	103027234	G	A	0.115809	-0.00859595	0.459374	3.81217e-08	3.82e-08	0.150736	FOXP1	DYNC2H1
rs2289914	2	233642230	A	T	0.226708	-0.0149325	0.0900441	rs1668156	10	73858549	C	T	0.402629	0.00829358	0.282739	4.5636e-08	3.875e-08	0.150736	GIGYF2;KCNJ13	ASCC1
rs10852596	16	49532716	C	A	0.373083	-0.00195567	0.798169	rs733381	22	40669648	G	A	0.210229	0.00531716	0.557889	1.73803e-07	3.92e-08	0.150736	ZNF423	TNRC6B
rs10489624	1	57349614	C	T	0.375185	0.0004876	0.948907	rs35208948	9	74379691	T	A	0.256114	0.0101769	0.232519	8.39595e-08	4.249e-08	0.150736	C8A	TMEM2
rs2282227	1	154243097	A	G	0.277446	0.00712121	0.39188	rs3756357	5	122333149	A	G	0.128378	0.00831784	0.452265	3.86603e-08	4.267e-08	0.150736	HAX1;UBAP2L	SNX24
rs684973	11	117451536	C	G	0.436456	-0.00478863	0.518603	rs12940146	17	9350272	C	T	0.26475	-0.00809863	0.350334	9.85182e-07	4.382e-08	0.150736	DSCAML1	STX8
rs3734110	5	13701536	T	C	0.447853	0.01448	0.0508866	rs7287672	22	17640045	A	G	0.287835	0.00188012	0.823572	1.36252e-07	4.471e-08	0.150736	DNAH5	CECR5;CECR5-AS1
rs12146487	11	64026639	A	G	0.163175	-0.0178353	0.07403	rs10879039	12	70290921	T	C	0.268849	-0.00778124	0.35125	5.68992e-08	4.494e-08	0.150736	PLCB3	MYRFL
rs56250774	1	170632384	G	A	0.17749	-0.0198145	0.0424289	rs1057454	7	127032599	A	C	0.408142	0.00629773	0.403195	2.90788e-07	4.502e-08	0.150736	PRRX1;RP1-79C4.4	ZNF800
rs7899178	10	103359285	A	G	0.222936	0.00104275	0.906142	rs1033593	14	37211485	C	T	0.49358	0.00235542	0.751362	1.84187e-07	4.524e-08	0.150736	MIR3158-2;DPCD	SLC25A21
rs17718069	3	116690672	T	G	0.30214	0.0111168	0.172755	rs16895878	4	17847281	C	A	0.132428	0.0135331	0.208441	3.42119e-07	4.531e-08	0.150736	LSAMP	NCAPG;LCORL
rs2711063	2	159509986	T	C	0.211543	-0.0154588	0.0854697	rs2373746	7	88598827	C	A	0.36417	0.00908695	0.238212	9.65174e-08	4.576e-08	0.150736	PKP4;AC005042.4	ZNF804B
rs3802941	11	63682869	A	G	0.447067	0.0173444	0.0211539	rs2071883	22	44286950	A	G	0.103182	-0.000218162	0.985717	2.38356e-06	4.586e-08	0.150736	RCOR2;MARK2	PNPLA5
rs12293708	11	85957458	G	A	0.312521	-0.00722654	0.368516	rs12423060	12	94598267	G	A	0.434936	0.00452508	0.543911	1.46987e-07	4.599e-08	0.150736	EED	PLXNC1
rs66925826	14	94423327	A	T	0.0749681	-0.00703566	0.619445	rs12460915	19	30780196	T	C	0.377385	-0.00665654	0.383288	2.9634e-07	4.634e-08	0.150736	ASB2	ZNF536
rs16874525	7	28391182	T	C	0.444804	0.00152193	0.836959	rs7305633	12	102352037	G	A	0.408734	0.000979941	0.89529	3.19994e-07	4.639e-08	0.150736	CREB5	DRAM1;RP11-554E23.2
rs7006086	8	80530972	C	T	0.357478	-0.00304368	0.694895	rs2760308	13	101054111	G	A	0.231673	-0.0128766	0.143677	1.49743e-07	4.677e-08	0.150736	STMN2	PCCA
rs879627	16	88522541	G	C	0.43242	0.00959714	0.205845	rs799917	17	41244936	A	G	0.347984	-0.00519038	0.506078	1.62906e-08	4.728e-08	0.150736	ZFPM1	BRCA1
rs9468879	6	31143249	A	C	0.148228	0.00566198	0.58541	rs41556312	6	31324207	C	A	0.114103	0.022766	0.0579235	1.60512e-06	4.73e-08	0.150736	POU5F1;PSORS1C3	HLA-B;XXbac-BPG248L24.12
rs17387886	1	43419705	C	G	0.179784	-0.0207675	0.0318168	rs11010696	10	36815225	G	A	0.363071	-0.00117276	0.879004	7.09513e-08	4.806e-08	0.150736	SLC2A1	NAMPTL
rs17718069	3	116690672	T	G	0.30214	0.0111168	0.172755	rs3795243	4	17829990	C	G	0.130277	0.0122888	0.265132	4.28976e-07	4.829e-08	0.150736	LSAMP	NCAPG
rs257711	5	66089009	T	A	0.493835	0.0012055	0.871899	rs73152325	12	71765365	C	T	0.164951	0.00909547	0.364181	1.04276e-07	4.861e-08	0.150736	MAST4	TSPAN8
rs1149558	7	133047756	C	T	0.397138	-0.00238633	0.753465	rs1127472	15	78632830	C	G	0.31489	-0.0018028	0.824346	2.61894e-08	4.923e-08	0.150736	EXOC4	CRABP1
rs4683302	3	46929870	G	C	0.340213	0.0124076	0.11079	rs1496652	3	60236298	C	T	0.264826	-0.0120774	0.148564	1.23164e-06	4.992e-08	0.150736	PTH1R;AC109583.1	FHIT
rs681271	1	181483786	G	A	0.496157	-0.00101537	0.891372	rs3762672	3	132218623	T	G	0.472984	-0.000417002	0.954992	1.16367e-06	4.998e-08	0.150736	CACNA1E	DNAJC13
rs1046934	1	184023529	C	A	0.341794	0.00359383	0.644825	rs509028	4	39978704	G	C	0.247713	0.00309595	0.721108	1.63116e-06	5.009e-08	0.150736	TSEN15	PDS5A;PABPC1P1;RP11-333E13.2
rs28397206	4	151022898	G	A	0.203586	0.0114679	0.213914	rs2060972	17	53894146	G	A	0.16979	-0.00340233	0.7321	4.08996e-08	5.028e-08	0.150736	DCLK2	PCTP
rs11680143	2	55627663	T	A	0.41315	0.00815343	0.279216	rs9290915	3	189721591	G	T	0.439175	0.00291083	0.706969	1.71212e-08	5.159e-08	0.150736	CCDC88A	LEPREL1
rs16874525	7	28391182	T	C	0.444804	0.00152193	0.836959	rs4764854	12	102355342	G	T	0.40861	0.001676	0.822193	3.5107e-07	5.239e-08	0.150736	CREB5	DRAM1;RP11-554E23.2;RP11-554E23.3
rs2711063	2	159509986	T	C	0.211543	-0.0154588	0.0854697	rs1978158	7	88598670	T	C	0.363997	0.00928567	0.228139	1.10933e-07	5.248e-08	0.150736	PKP4;AC005042.4	ZNF804B
rs26635	5	61772535	T	G	0.493412	0.00410045	0.583376	rs34021269	11	87034002	T	C	0.143725	0.00491314	0.643536	1.63169e-06	5.461e-08	0.150736	IPO11;KIF2A	TMEM135;RP11-777F6.3
rs1051929	2	177036754	T	C	0.313985	0.00187645	0.81284	rs2903808	20	44505973	T	C	0.382243	-0.00771253	0.308391	2.89246e-07	5.48e-08	0.150736	HOXD-AS1;HOXD3	ZSWIM1;ZSWIM3
rs41272110	6	161006172	G	T	0.146014	0.00504837	0.632418	rs2073194	20	2633936	T	C	0.186006	-0.0141219	0.159157	1.69836e-07	5.518e-08	0.150736	LPA	MIR1292;SNORD110;SNORD57;SNORA51;SNORD56;NOP56;SNORD86
rs13185613	5	77163221	C	T	0.150406	0.00104528	0.919806	rs145393179	12	53615554	A	G	0.061952	-0.0112757	0.467399	1.29873e-08	5.568e-08	0.150736	TBCA	RARG
rs2113559	2	177031099	A	G	0.311299	0.00217135	0.784604	rs1045493	20	44506418	G	A	0.423785	-0.00106525	0.886555	1.05876e-06	5.584e-08	0.150736	HOXD3;RP11-387A1.5	ZSWIM1;ZSWIM3
rs106520	3	124376653	A	G	0.264191	-0.00242423	0.774777	rs111742752	15	91073153	C	G	0.442714	0.00981918	0.190983	1.02732e-07	5.62e-08	0.150736	KALRN	CRTC3
rs7219473	17	9350176	G	A	0.306118	0.00787977	0.3391	rs2469826	17	38938591	G	C	0.263784	0.00377856	0.658463	3.73716e-07	5.648e-08	0.150736	STX8	KRT27
rs11789657	9	14240161	G	A	0.381671	-0.00348495	0.65104	rs3118919	13	51160744	A	G	0.199688	-0.00958068	0.303044	4.59489e-08	5.679e-08	0.150736	NFIB	DLEU1
rs4794488	17	46243513	G	T	0.155229	0.0245687	0.0158374	rs1133683	17	63533768	G	A	0.34663	-0.0206808	0.0120551	2.93767e-07	5.691e-08	0.150736	SKAP1	AXIN2;CTD-2535L24.2
rs998096	1	63331905	C	A	0.42177	-0.00503781	0.503866	rs78812589	10	68681834	C	T	0.0897626	0.000419808	0.97399	9.95701e-08	5.713e-08	0.150736	ATG4C	LRRTM3;CTNNA3
rs2243380	6	117724379	T	C	0.0858603	0.00399896	0.764269	rs4757880	11	20049859	A	G	0.35186	0.0100651	0.196703	2.06039e-08	5.795e-08	0.150736	GOPC;ROS1	NAV2
rs217362	7	44618599	T	A	0.403215	-0.009952	0.187388	rs8004063	14	23732479	T	C	0.413101	-0.00283067	0.711058	6.1569e-08	5.821e-08	0.150736	DDX56;TMED4	RNU6-1046P;C14orf164
rs11803404	1	63333323	C	T	0.42105	-0.00592204	0.431859	rs78812589	10	68681834	C	T	0.0897626	0.000419808	0.97399	9.65284e-08	5.867e-08	0.150736	ATG4C	LRRTM3;CTNNA3
rs1716753	3	60712075	T	G	0.356326	-0.00871148	0.267235	rs1048709	6	31914935	A	G	0.192203	0.000638046	0.945446	3.98333e-07	5.877e-08	0.150736	RP11-641C17.3;FHIT	NELFE;C2;CFB
rs321244	1	96475548	G	T	0.417577	-0.00111937	0.881153	rs10942901	5	79025157	G	A	0.140951	-0.00242617	0.818179	5.43639e-08	5.878e-08	0.150736	RP11-147C23.1	CMYA5
rs879627	16	88522541	G	C	0.43242	0.00959714	0.205845	rs2070835	17	41174025	C	A	0.334329	-0.00540703	0.500108	2.01911e-08	5.906e-08	0.150736	ZFPM1	VAT1;RND2
rs6901953	6	123699042	C	T	0.385713	-0.00651356	0.384579	rs1049564	14	20940606	A	G	0.187493	-0.00474049	0.616563	8.18106e-07	5.918e-08	0.150736	TRDN	RP11-203M5.8;PNP
rs3812458	8	69009268	T	C	0.267719	0.00449427	0.592427	rs2077407	19	41119829	T	C	0.0877071	0.0204634	0.117343	2.31907e-07	6.063e-08	0.150736	RP11-403D15.2;PREX2	LTBP4
rs28357094	4	88896797	G	T	0.209468	0.0111978	0.231945	rs4779061	15	83447631	G	T	0.156286	-0.00239774	0.810677	1.03154e-07	6.132e-08	0.150736	SPP1	FSD2
rs11172823	12	59312113	C	T	0.118898	-0.0268998	0.0180148	rs1133690	12	132626668	T	C	0.314339	0.00170485	0.829202	5.99516e-07	6.144e-08	0.150736	RP11-150C16.1;LRIG3	DDX51;NOC4L
rs9808360	2	43546835	G	C	0.198763	-0.00511919	0.582006	rs10804226	2	215243743	T	C	0.337557	0.00673827	0.383284	4.99548e-07	6.166e-08	0.150736	THADA	SPAG16;AC107218.3
rs10787465	10	114553042	C	T	0.420842	0.00219209	0.770123	rs12317024	12	23841205	C	A	0.387286	0.00555741	0.470092	2.11267e-06	6.258e-08	0.150736	VTI1A	SOX5
rs879628	16	88522556	C	T	0.433719	0.0100037	0.186158	rs799917	17	41244936	A	G	0.347984	-0.00519038	0.506078	2.10597e-08	6.272e-08	0.150736	ZFPM1	BRCA1
rs2306916	6	152647681	A	T	0.235517	-0.00867837	0.327788	rs16917546	10	64397538	C	T	0.364777	-0.000305007	0.968267	1.14627e-06	6.28e-08	0.150736	SYNE1	ZNF365
rs16835990	1	34314519	T	C	0.148284	-0.00157047	0.881535	rs56384862	3	58395863	G	A	0.373336	-0.004265	0.579006	4.12388e-09	6.319e-08	0.150736	CSMD2	PXK
rs17534202	1	203281175	G	C	0.47144	-0.0139277	0.0636801	rs4659592	1	241372527	A	C	0.349568	-0.00214766	0.781144	2.46153e-07	6.339e-08	0.150736	BTG2	RGS7
rs2060396	2	80188021	A	G	0.272459	-0.00113103	0.89077	rs1488564	3	173453868	A	G	0.39885	-0.0105642	0.163412	1.88475e-07	6.355e-08	0.150736	CTNNA2	NLGN1
rs73437382	12	90102945	G	C	0.157871	0.00748868	0.466742	rs28637706	19	34285368	T	G	0.389827	-0.00047968	0.951861	1.07247e-07	6.374e-08	0.150736	ATP2B1;LINC00936	KCTD15
rs3733591	4	9922130	T	C	0.182324	-0.0108224	0.262913	rs13293442	9	34342190	G	T	0.452148	0.0148729	0.0450385	1.0101e-07	6.382e-08	0.150736	RP13-560N11.1;SLC2A9	NUDT2
rs206201	7	20372019	A	G	0.120546	0.0125385	0.288274	rs6972561	7	89982132	C	T	0.188943	0.00309049	0.741096	7.01778e-07	6.39e-08	0.150736	CTA-293F17.1;ITGB8	GTPBP10
rs9401052	6	118378158	C	G	0.250823	-0.0172604	0.0433371	rs6551	12	124082240	C	A	0.444609	0.00546166	0.465547	1.09574e-06	6.484e-08	0.150736	SLC35F1	DDX55;TMED2
rs3739670	9	100819192	T	C	0.198589	0.00377987	0.690929	rs2279075	18	8343765	T	C	0.37325	0.00460272	0.548417	1.04913e-07	6.54e-08	0.150736	NANS	PTPRM
rs7239712	18	32916219	G	A	0.364168	0.0188783	0.0140267	rs402072	19	47219122	C	T	0.150641	-0.00436686	0.672122	1.10119e-07	6.614e-08	0.150736	ZNF24	PRKD2;STRN4
rs1318778	2	177037831	C	G	0.313114	0.00216049	0.785368	rs1045493	20	44506418	G	A	0.423785	-0.00106525	0.886555	2.14364e-06	6.619e-08	0.150736	HOXD-AS1;HOXD3;AC009336.24	ZSWIM1;ZSWIM3
rs106520	3	124376653	A	G	0.264191	-0.00242423	0.774777	rs8033595	15	91083353	G	A	0.441327	0.0100184	0.177863	1.15537e-07	6.634e-08	0.150736	KALRN	CRTC3
rs13241136	7	135194201	T	G	0.247905	0.00420499	0.629694	rs220557	12	13947780	C	A	0.342323	-0.00772899	0.322317	6.48598e-07	6.636e-08	0.150736	CNOT4	GRIN2B
rs9471180	6	39798357	C	A	0.245179	0.00438284	0.610221	rs4468502	13	42615042	A	C	0.148068	-0.00160862	0.877319	1.49059e-07	6.662e-08	0.150736	DAAM2	RP11-187A9.3;DGKH
rs1128001	16	9207003	C	T	0.277537	-0.0125976	0.124829	rs35244258	17	32469067	T	G	0.411299	0.00480364	0.524368	1.70155e-07	6.681e-08	0.150736	C16orf72;RP11-473I1.10	ASIC2;CTC-304I17.2
rs1805098	8	76468282	G	A	0.418279	0.00441824	0.55961	rs71488647	10	126768611	A	G	0.0697285	-0.00410434	0.778001	7.84146e-08	6.79e-08	0.150736	HNF4G	CTBP2
rs10166966	2	237103623	G	A	0.118994	0.0156297	0.171531	rs222837	17	7132556	C	T	0.491422	0.00987018	0.179173	4.12282e-07	6.911e-08	0.150736	AC079135.1;ASB18	DVL2;ACADVL
rs958737	3	25265533	C	T	0.473948	0.000497838	0.948099	rs7444450	5	77425787	T	A	0.251645	-0.0013852	0.871852	6.1932e-09	6.954e-08	0.150736	RARB	AP3B1
rs10177957	2	237103697	T	G	0.11898	0.0155719	0.173116	rs222837	17	7132556	C	T	0.491422	0.00987018	0.179173	4.23646e-07	7.056e-08	0.150736	AC079135.1;ASB18	DVL2;ACADVL
rs3359	1	183112041	G	C	0.438998	0.00546663	0.459492	rs905609	12	101472746	A	C	0.238742	0.0156069	0.0708415	6.96046e-07	7.071e-08	0.150736	LAMC1;RP11-181K3.4	ANO4
rs2278008	5	33989518	C	T	0.245505	0.0104758	0.240335	rs7949566	11	126285301	A	G	0.439245	0.00615416	0.414857	9.13372e-07	7.109e-08	0.150736	SLC45A2;RP11-1084J3.4;AMACR	ST3GAL4
rs76200574	2	44687299	G	A	0.0596523	-0.0152397	0.328976	rs4141007	4	114679682	G	A	0.138225	0.0124072	0.241968	9.71281e-09	7.162e-08	0.150736	CAMKMT	CAMK2D
rs3916033	17	44889703	C	T	0.430796	-0.0131003	0.0802019	rs1064833	20	3628312	C	T	0.359879	-0.00428918	0.579853	1.09004e-07	7.19e-08	0.150736	WNT3	ATRN
rs17534670	2	65615428	G	A	0.486591	-0.0035895	0.62708	rs35479042	8	80523667	C	G	0.167737	0.00388033	0.693796	2.6355e-08	7.191e-08	0.150736	SPRED2	STMN2
rs1128001	16	9207003	C	T	0.277537	-0.0125976	0.124829	rs17193396	17	32468982	T	C	0.411252	0.00474104	0.529754	1.84272e-07	7.196e-08	0.150736	C16orf72;RP11-473I1.10	ASIC2;CTC-304I17.2
rs10185661	2	144763126	G	A	0.492698	0.000995781	0.896423	rs2458784	11	131462834	G	A	0.207584	-0.0180801	0.053082	3.95929e-06	7.236e-08	0.150736	GTDC1	NTM
rs1239822	12	70321450	C	T	0.360225	-0.00259296	0.736727	rs2388010	16	53124925	A	C	0.348592	-0.00491991	0.524574	1.72169e-07	7.237e-08	0.150736	RP11-611E13.2;MYRFL	CHD9
rs8580	7	44620836	C	A	0.403228	-0.010103	0.180924	rs8004063	14	23732479	T	C	0.413101	-0.00283067	0.711058	7.24945e-08	7.24e-08	0.150736	TMED4	RNU6-1046P;C14orf164
rs513548	11	120847817	C	T	0.213952	0.0046664	0.605035	rs2824635	21	19490828	G	A	0.354278	-0.00677985	0.375993	1.64532e-08	7.326e-08	0.150736	GRIK4	CHODL;AP000998.2
rs3754226	1	43424812	G	C	0.177719	-0.017795	0.0681234	rs11010696	10	36815225	G	A	0.363071	-0.00117276	0.879004	6.46215e-08	7.347e-08	0.150736	SLC2A1-AS1;SLC2A1	NAMPTL
rs879628	16	88522556	C	T	0.433719	0.0100037	0.186158	rs2070835	17	41174025	C	A	0.334329	-0.00540703	0.500108	2.3822e-08	7.357e-08	0.150736	ZFPM1	VAT1;RND2
rs6583048	1	108313258	C	T	0.216137	-0.00138402	0.878524	rs7637149	3	142988413	T	C	0.220411	0.0054976	0.54027	7.76473e-07	7.377e-08	0.150736	VAV3	SLC9A9
rs2932976	4	23822328	A	G	0.242502	-0.0028857	0.73671	rs12214856	6	90708921	G	A	0.296383	0.00374661	0.643525	1.0367e-07	7.413e-08	0.150736	PPARGC1A	BACH2;RN7SKP110
rs3749474	4	56300685	T	C	0.367099	-0.00765451	0.317832	rs13269488	8	8176221	C	T	0.462189	-0.000995468	0.893018	1.19085e-06	7.497e-08	0.150736	TMEM165;CLOCK	SGK223
rs16938880	8	75249880	T	G	0.0516445	0.00689548	0.679282	rs1941753	18	32418634	A	T	0.104598	-0.0331143	0.00647956	1.00334e-08	7.497e-08	0.150736	GDAP1	DTNA
rs7550853	1	246618945	C	A	0.261648	-0.000498425	0.953162	rs1050274	3	186435370	A	G	0.32392	0.0033403	0.670975	3.38488e-07	7.523e-08	0.150736	SMYD3	RP11-573D15.8;KNG1
rs16835990	1	34314519	T	C	0.148284	-0.00157047	0.881535	rs6775710	3	58336201	T	C	0.374616	-0.00408574	0.59502	4.73405e-09	7.525e-08	0.150736	CSMD2	PXK
rs11710240	3	126713999	A	G	0.127307	0.00658303	0.55155	rs11065094	12	120806706	G	C	0.134868	0.00355628	0.750671	1.47117e-06	7.583e-08	0.150736	PLXNA1	RPS27P25;MSI1
rs3359	1	183112041	G	C	0.438998	0.00546663	0.459492	rs905608	12	101472745	A	T	0.238809	0.0156026	0.0710811	7.91367e-07	7.703e-08	0.150736	LAMC1;RP11-181K3.4	ANO4
rs72685758	4	162475862	A	T	0.112704	0.021127	0.0689006	rs10840975	12	18375072	A	C	0.351487	0.00576332	0.454919	1.48361e-06	7.768e-08	0.150736	FSTL5	RERGL
rs882869	1	240637571	G	A	0.332058	-0.0175105	0.02723	rs2774401	11	31310771	T	C	0.401535	0.00435458	0.564281	3.26462e-07	7.78e-08	0.150736	AL646016.1;FMN2	DCDC1
rs66733412	7	78001854	A	G	0.184094	0.00176268	0.855317	rs11031140	11	30608133	A	G	0.174457	0.0218448	0.0304049	3.30528e-07	7.859e-08	0.150736	MAGI2	RP5-1024C24.1;MPPED2
rs4340844	4	56328856	C	A	0.366549	-0.00788197	0.30305	rs13269488	8	8176221	C	T	0.462189	-0.000995468	0.893018	1.14347e-06	7.86e-08	0.150736	CLOCK	SGK223
rs6424890	1	183112764	A	G	0.439005	0.00544009	0.461571	rs905609	12	101472746	A	C	0.238742	0.0156069	0.0708415	7.62007e-07	7.944e-08	0.150736	LAMC1;RP11-181K3.4	ANO4
rs206201	7	20372019	A	G	0.120546	0.0125385	0.288274	rs2286770	7	90019851	A	G	0.189126	0.00247878	0.790742	9.53209e-07	7.95e-08	0.150736	CTA-293F17.1;ITGB8	CLDN12;GTPBP10
rs7528724	1	182487064	T	C	0.198666	0.0167729	0.072521	rs10864219	1	216172380	G	A	0.497261	0.00023753	0.974283	7.23943e-08	8.05e-08	0.150736	RGSL1	USH2A
rs2232387	12	52827608	T	C	0.110909	-0.0167251	0.154956	rs55748380	17	28469782	G	T	0.461932	0.00313361	0.672616	1.89209e-07	8.056e-08	0.150736	KRT75	NSRP1;RP11-354P11.8
rs2590722	3	55686014	C	T	0.0611366	-0.0167318	0.274735	rs6965167	7	26842764	C	T	0.344792	0.000487121	0.949645	7.75694e-07	8.134e-08	0.150736	ERC2	SKAP2
rs72685760	4	162476042	G	T	0.112246	0.0220566	0.05811	rs10840975	12	18375072	A	C	0.351487	0.00576332	0.454919	1.67617e-06	8.203e-08	0.150736	FSTL5	RERGL
rs1549334	2	177039197	G	A	0.314614	0.00148141	0.851391	rs2903808	20	44505973	T	C	0.382243	-0.00771253	0.308391	4.33051e-07	8.206e-08	0.150736	HOXD-AS1;HOXD3;AC009336.24	ZSWIM1;ZSWIM3
rs16828517	2	149044003	C	T	0.239351	0.00105497	0.90351	rs71316248	3	20138732	A	G	0.15232	-0.00175436	0.864457	1.36897e-07	8.245e-08	0.150736	MBD5	KAT2B
rs16828517	2	149044003	C	T	0.239351	0.00105497	0.90351	rs35424474	3	20141356	T	C	0.15232	-0.00175436	0.864457	1.36897e-07	8.245e-08	0.150736	MBD5	KAT2B
rs11130746	3	60006232	G	A	0.253478	0.00313112	0.714192	rs7681238	4	79014821	C	T	0.184572	-0.00218737	0.819236	6.86012e-07	8.254e-08	0.150736	FHIT	FRAS1
rs7581701	2	10093908	T	C	0.439627	0.00240577	0.747146	rs11776799	8	123877155	A	G	0.164167	0.0105388	0.292518	3.06323e-07	8.286e-08	0.150736	GRHL1	ZHX2
rs45613635	16	708275	A	C	0.221442	-0.0056451	0.527409	rs1559	19	57828735	T	G	0.0894961	0.0262466	0.0516196	1.9855e-07	8.295e-08	0.150736	WDR90;LA16c-349E10.1	ZNF543;CTC-444N24.9
rs34403764	6	90786713	C	T	0.262675	-0.0199911	0.0165742	rs1467558	11	35229673	T	C	0.189211	0.017416	0.0627831	1.00739e-07	8.413e-08	0.150736	BACH2	RP1-68D18.4;CD44;RP1-68D18.2
rs12501636	4	56348484	A	T	0.366595	-0.00784157	0.305405	rs13269488	8	8176221	C	T	0.462189	-0.000995468	0.893018	1.20137e-06	8.431e-08	0.150736	CLOCK	SGK223
rs4590708	1	248085124	A	G	0.216191	0.0119524	0.186751	rs7637424	3	41411618	T	G	0.223874	0.0160758	0.0748523	2.75225e-06	8.474e-08	0.150736	OR2T8	ULK4
rs62369338	5	64165170	C	T	0.325457	0.00223776	0.777123	rs17612218	9	77188885	A	G	0.118653	0.00071217	0.950555	1.93871e-06	8.489e-08	0.150736	CWC27	RORB
rs11228763	11	56511160	G	A	0.0895301	0.0100226	0.443326	rs11845640	14	33291494	T	C	0.0966606	-0.0112249	0.368283	4.70103e-08	8.53e-08	0.150736	OR9G4;OR9G3P	AKAP6
rs633985	11	117460030	G	C	0.421932	-0.00829412	0.26391	rs12940146	17	9350272	C	T	0.26475	-0.00809863	0.350334	1.5237e-06	8.546e-08	0.150736	DSCAML1	STX8
rs4641466	11	10323026	C	G	0.350298	0.00540146	0.48648	rs644818	11	128571257	G	A	0.449774	0.00366707	0.623316	1.76349e-07	8.643e-08	0.150736	ADM;RP11-351I24.1	FLI1
rs6424890	1	183112764	A	G	0.439005	0.00544009	0.461571	rs905608	12	101472745	A	T	0.238809	0.0156026	0.0710811	8.6583e-07	8.65e-08	0.150736	LAMC1;RP11-181K3.4	ANO4
rs13417895	2	205895368	G	A	0.0971145	-0.00539296	0.667058	rs687349	6	6000507	G	A	0.365057	-0.00357793	0.643825	8.70368e-07	8.683e-08	0.150736	PARD3B	NRN1
rs17452799	1	81780540	A	G	0.491081	0.0120515	0.102365	rs61976859	14	31583512	T	C	0.109643	0.0103348	0.387474	4.59305e-07	8.698e-08	0.150736	LPHN2	RPL21P5;HECTD1
rs17418850	1	81780304	G	A	0.491081	0.0120515	0.102365	rs61976859	14	31583512	T	C	0.109643	0.0103348	0.387474	4.59305e-07	8.698e-08	0.150736	LPHN2	RPL21P5;HECTD1
rs11814778	10	87519372	C	T	0.153719	0.016361	0.109996	rs592390	18	12822314	C	T	0.450333	-0.000419886	0.955028	2.1584e-07	8.808e-08	0.150736	GRID1	PTPN2
rs9332390	7	114171145	G	A	0.460227	-0.0134633	0.0699305	rs5748875	22	17605899	C	T	0.231183	0.0151472	0.0908194	1.0868e-06	8.83e-08	0.150736	FOXP2	AC006946.15;CECR6
rs4478357	5	161271849	C	A	0.442869	0.00686384	0.358677	rs13231908	7	7978303	T	C	0.298862	-0.000515238	0.94884	6.24245e-08	8.855e-08	0.150736	GABRA1	RPA3-AS1
rs9985766	4	151030070	G	A	0.20576	0.0120436	0.189203	rs2060972	17	53894146	G	A	0.16979	-0.00340233	0.7321	5.3272e-08	8.93e-08	0.150736	DCLK2	PCTP
rs16835990	1	34314519	T	C	0.148284	-0.00157047	0.881535	rs11712213	3	58384995	A	G	0.372685	-0.00422198	0.583215	5.94932e-09	8.975e-08	0.150736	CSMD2	PXK
rs2339179	5	170353649	A	G	0.307942	0.00627836	0.435181	rs149580813	7	22532336	C	T	0.0942054	-0.0143743	0.258316	8.27255e-07	8.977e-08	0.150736	RANBP17	STEAP1B
rs1183739	2	74756548	C	G	0.126064	-0.000590228	0.96021	rs6912373	6	143941123	G	A	0.311793	0.000967123	0.902481	5.15132e-07	9.022e-08	0.150736	DQX1;AUP1;LOXL3;HTRA2	PHACTR2
rs7632864	3	113811278	G	A	0.38634	-0.00260598	0.73002	rs61981228	14	35237874	A	C	0.249432	-0.00301205	0.723931	4.03437e-07	9.09e-08	0.150736	QTRTD1	BAZ1A
rs26618	5	96130836	C	T	0.233617	0.000270812	0.975259	rs2296441	10	100144782	T	C	0.306327	-0.00418343	0.601418	1.8821e-07	9.091e-08	0.150736	ERAP1	PYROXD2
rs3812458	8	69009268	T	C	0.267719	0.00449427	0.592427	rs10877323	12	60028954	C	T	0.187223	-0.00847086	0.371874	1.61434e-07	9.102e-08	0.150736	RP11-403D15.2;PREX2	SLC16A7
rs282129	6	89967498	A	G	0.28294	0.0025662	0.753116	rs11551944	11	63449125	A	C	0.141907	0.00751978	0.476429	2.46569e-06	9.143e-08	0.150736	GABRR2	RTN3
rs875999	4	163055937	A	G	0.430298	-0.00268405	0.719063	rs3812825	12	50616346	G	A	0.339807	0.00115813	0.882732	2.45898e-07	9.156e-08	0.150736	FSTL5	RP3-405J10.4;LIMA1;RP3-405J10.2
rs11563780	7	126675386	C	A	0.100034	0.0124446	0.315907	rs1106042	12	130841638	A	G	0.0587734	-0.00928777	0.554602	2.19405e-07	9.178e-08	0.150736	GRM8	PIWIL1
rs1366206	5	170507515	G	A	0.307241	0.00561176	0.485758	rs149580813	7	22532336	C	T	0.0942054	-0.0143743	0.258316	7.90373e-07	9.194e-08	0.150736	RANBP17	STEAP1B
rs57823781	2	23774362	A	T	0.195051	-0.00379418	0.684735	rs55813626	2	199250153	A	C	0.227231	0.00652246	0.459861	1.29306e-06	9.222e-08	0.150736	KLHL29	PLCL1
rs1801516	11	108175462	A	G	0.136989	-0.00394597	0.713093	rs11218019	11	120703916	C	A	0.143889	-0.0085408	0.429005	1.07275e-06	9.236e-08	0.150736	ATM;C11orf65	GRIK4
rs76337520	1	165223506	A	G	0.0677252	0.00336458	0.822741	rs7921619	10	72142370	A	T	0.334078	-0.0172215	0.0276273	1.16802e-06	9.238e-08	0.150736	LMX1A	LRRC20
rs7782175	7	133827457	T	C	0.404181	0.00381005	0.612543	rs1643470	19	38456823	A	G	0.23796	0.0122828	0.157311	8.39075e-07	9.264e-08	0.150736	LRGUK	SIPA1L3;CTC-244M17.1
rs2121124	5	170507801	C	T	0.307355	0.00587234	0.465519	rs149580813	7	22532336	C	T	0.0942054	-0.0143743	0.258316	7.99743e-07	9.398e-08	0.150736	RANBP17	STEAP1B
rs2932970	4	23818820	A	G	0.240785	-0.00335168	0.696784	rs12214856	6	90708921	G	A	0.296383	0.00374661	0.643525	1.41115e-07	9.399e-08	0.150736	PPARGC1A	BACH2;RN7SKP110
rs3812039	5	39426327	C	T	0.269947	-0.0113162	0.174477	rs72859239	11	11292428	G	C	0.130743	0.00110043	0.919474	3.61246e-09	9.416e-08	0.150736	C9;DAB2	GALNT18
rs257712	5	66089077	G	A	0.49315	0.00133017	0.858854	rs73152325	12	71765365	C	T	0.164951	0.00909547	0.364181	2.73856e-07	9.426e-08	0.150736	MAST4	TSPAN8
rs875999	4	163055937	A	G	0.430298	-0.00268405	0.719063	rs12303082	12	50754563	T	G	0.340034	0.000255309	0.974077	2.67429e-07	9.489e-08	0.150736	FSTL5	RP11-112N23.1;FAM186A
rs3849709	5	170389082	C	T	0.307369	0.00613143	0.446157	rs149580813	7	22532336	C	T	0.0942054	-0.0143743	0.258316	7.64434e-07	9.569e-08	0.150736	RANBP17	STEAP1B
rs7473	1	183114634	G	A	0.43865	0.00486073	0.511824	rs905609	12	101472746	A	C	0.238742	0.0156069	0.0708415	1.08829e-06	9.574e-08	0.150736	LAMC1;RP11-181K3.4	ANO4
rs72895588	1	45006232	A	G	0.223228	-0.00724098	0.416982	rs7945964	11	19771433	A	G	0.490554	-0.00188306	0.79951	3.56285e-07	9.672e-08	0.150736	RNF220;MIR5584	NAV2
rs1105222	9	126128253	C	G	0.378866	0.00866967	0.2521	rs12296548	12	53165949	T	C	0.114279	0.0125376	0.279916	6.86492e-07	9.699e-08	0.150736	CRB2	KRT76
rs12487736	3	47459679	C	T	0.414334	0.007578	0.318031	rs11731399	4	108133086	G	A	0.310482	-0.000245024	0.975696	1.89675e-07	9.725e-08	0.150736	PTPN23;SCAP	DKK2
rs34743816	2	69813345	C	A	0.284922	0.00513021	0.529378	rs3818876	10	99498234	G	A	0.39395	-0.00527536	0.491879	2.14616e-07	9.842e-08	0.150736	AAK1	ZFYVE27
rs4590708	1	248085124	A	G	0.216191	0.0119524	0.186751	rs62259271	3	41411630	T	A	0.221323	0.0157395	0.0823043	3.24893e-06	9.856e-08	0.150736	OR2T8	ULK4
rs35333710	1	159172854	A	G	0.0928946	0.0105842	0.416258	rs35331541	2	133844969	C	T	0.318752	-0.0054832	0.495061	1.08756e-07	9.887e-08	0.150736	CADM3;DARC;CTA-134P22.2	NCKAP5
rs10507391	13	31312096	A	T	0.340337	0.0118057	0.143813	rs8056731	16	80649830	G	A	0.208061	-0.0147644	0.104481	4.14488e-07	9.91e-08	0.150736	ALOX5AP	CDYL2
rs854524	7	94898811	G	A	0.450705	-0.0114103	0.124469	rs7357812	9	10600469	T	C	0.128378	0.00920755	0.408753	2.03914e-07	9.958e-08	0.150736	PPP1R9A	PTPRD
rs79382812	1	155055863	A	G	0.105006	0.00237789	0.845115	rs35701	12	100976260	A	T	0.268939	-0.000444735	0.957677	3.88712e-07	1.003e-07	0.150736	EFNA3	RP11-575G13.2;GAS2L3
rs3820201	1	53581670	G	A	0.377868	0.000232351	0.975859	rs1417170	6	102386818	C	G	0.404731	-0.00281273	0.712965	1.51535e-06	1.006e-07	0.150736	SLC1A7;RP11-334A14.8	GRIK2
rs7217986	17	75369578	C	T	0.47335	-0.00307147	0.68295	rs602662	19	49206985	G	A	0.480068	-0.00819312	0.263509	3.82852e-08	1.013e-07	0.150736	RP11-936I5.1;SEPT9	FUT2
rs2590722	3	55686014	C	T	0.0611366	-0.0167318	0.274735	rs3801848	7	26820807	T	C	0.344932	0.000854512	0.911547	9.25844e-07	1.025e-07	0.150736	ERC2	SKAP2
rs936414	12	75548466	G	A	0.295821	-0.0064987	0.427098	rs1136165	14	103988180	G	T	0.385075	-0.0180056	0.0173379	1.30791e-06	1.027e-07	0.150736	KCNC2	RP11-600F24.7;CKB
rs17235431	3	56242176	C	T	0.390265	-0.00416205	0.583831	rs1373496	13	66987127	T	G	0.0971133	0.0041801	0.739391	6.70526e-07	1.031e-07	0.150736	ERC2	PCDH9
rs76335148	2	24880093	A	G	0.196813	-0.0154619	0.0943662	rs500147	13	108216279	A	T	0.267488	0.00483844	0.563144	2.98903e-07	1.032e-07	0.150736	NCOA1	FAM155A
rs75212910	2	24880092	A	G	0.196813	-0.0154619	0.0943662	rs500147	13	108216279	A	T	0.267488	0.00483844	0.563144	2.98903e-07	1.032e-07	0.150736	NCOA1	FAM155A
rs17519558	5	152960319	C	T	0.108893	-0.00699297	0.559055	rs4796100	17	33997657	A	C	0.177423	-0.00938504	0.334902	3.92623e-07	1.033e-07	0.150736	GRIA1	AP2B1
rs2173904	9	2828765	C	G	0.455949	-0.00413135	0.577548	rs2178716	16	7229092	G	C	0.0875655	0.00865191	0.506662	3.24721e-07	1.033e-07	0.150736	KIAA0020	RBFOX1
rs11762968	7	128670964	A	G	0.495266	-0.00441572	0.571388	rs11257437	10	11979252	G	A	0.125932	-2.25235e-05	0.998386	7.2763e-08	1.034e-07	0.150736	TNPO3;ODCP	UPF2
rs3739670	9	100819192	T	C	0.198589	0.00377987	0.690929	rs1542451	18	8343139	C	G	0.351569	0.00306618	0.692096	1.20434e-07	1.036e-07	0.150736	NANS	PTPRM
rs2044456	2	46546316	G	A	0.306676	-0.017758	0.0261497	rs12943420	17	27397974	A	G	0.166243	-0.00481994	0.628468	1.51649e-08	1.039e-07	0.150736	EPAS1	MYO18A;TIAF1
rs7473	1	183114634	G	A	0.43865	0.00486073	0.511824	rs905608	12	101472745	A	T	0.238809	0.0156026	0.0710811	1.23431e-06	1.041e-07	0.150736	LAMC1;RP11-181K3.4	ANO4
rs6577408	1	7100292	G	A	0.0845094	-0.0037501	0.775878	rs1370325	2	142387433	T	C	0.238643	-0.00287289	0.741316	3.69644e-07	1.049e-07	0.150736	CAMTA1	LRP1B
rs61768872	1	81806185	A	G	0.181352	-0.012739	0.186475	rs1137465	12	67707441	A	G	0.398285	-0.00334906	0.657124	6.23955e-09	1.053e-07	0.150736	LPHN2	CAND1
rs7046365	9	102717490	C	T	0.367326	-0.00501432	0.520224	rs2957736	15	72265344	A	G	0.263395	-0.00329723	0.695193	9.35714e-07	1.057e-07	0.150736	STX17	MYO9A;RP11-390D11.1
rs1129183	3	45869972	T	C	0.0790072	0.0202018	0.137584	rs2456683	10	68258388	A	C	0.363773	-0.00142031	0.854786	9.57547e-09	1.06e-07	0.150736	LZTFL1	snoR442;CTNNA3
rs979261	8	63804982	A	G	0.173422	0.00786586	0.422436	rs78585927	20	48437984	G	A	0.11752	-0.0126314	0.266059	7.44992e-07	1.066e-07	0.150736	NKAIN3	SLC9A8
rs979261	8	63804982	A	G	0.173422	0.00786586	0.422436	rs6067236	20	48437977	T	A	0.11752	-0.0126314	0.266059	7.44992e-07	1.066e-07	0.150736	NKAIN3	SLC9A8
rs12617602	2	182493599	T	A	0.134436	-0.000162394	0.988078	rs2306049	16	88767769	G	C	0.422897	0.00519306	0.507907	7.11584e-07	1.068e-07	0.150736	CERKL	RNF166;RP5-1142A6.5
rs71428484	2	241900281	T	C	0.165031	0.0121004	0.239789	rs13297151	9	34957540	G	C	0.226762	0.00421255	0.636634	4.09541e-07	1.073e-07	0.150736	AC104809.3;AC104809.4	KIAA1045
rs882869	1	240637571	G	A	0.332058	-0.0175105	0.02723	rs2616812	11	31263112	A	G	0.400988	0.00357432	0.635795	4.27663e-07	1.074e-07	0.150736	AL646016.1;FMN2	DCDC1
rs16880821	6	72011086	T	C	0.0982366	0.0180333	0.146685	rs13042688	20	15795823	G	A	0.205767	0.00496498	0.594281	1.61185e-07	1.075e-07	0.150736	RP3-331H24.5;RP11-154D6.1;OGFRL1	MACROD2
rs4144738	8	130760850	G	A	0.455623	-0.00759562	0.308785	rs3809782	17	46657927	G	A	0.34228	0.0135818	0.0813314	1.05635e-07	1.076e-07	0.150736	GSDMC	HOXB-AS3;HOXB3;MIR10A;HOXB4
rs13301381	9	4346221	G	A	0.175491	0.0109257	0.265634	rs7174277	15	59442589	A	G	0.325705	0.0182596	0.0260479	1.13535e-06	1.079e-07	0.150736	GLIS3	MYO1E;C15ORF31;AC092757.1
rs6948097	7	92281953	T	C	0.276648	-0.00874198	0.288244	rs4979377	9	117159370	G	C	0.491466	-0.00797129	0.28228	1.04185e-05	1.079e-07	0.150736	CDK6	AKNA;RP11-9M16.2;DFNB31
rs1038197	2	185557271	A	G	0.239689	0.0031088	0.718862	rs72760683	9	101425151	C	A	0.103942	-0.00147665	0.902195	1.26024e-07	1.092e-07	0.150736	ZNF804A	GABBR2
rs17519656	5	152960528	G	C	0.10883	-0.00720968	0.546912	rs4796100	17	33997657	A	C	0.177423	-0.00938504	0.334902	4.09306e-07	1.094e-07	0.150736	GRIA1	AP2B1
rs9881092	3	7126629	G	A	0.413276	0.00324517	0.665167	rs955948	5	80608266	T	A	0.0927254	-0.0169948	0.181445	1.88216e-06	1.095e-07	0.150736	GRM7	ZCCHC9
rs4677868	3	122664852	G	A	0.483691	-0.0088233	0.2411	rs210950	6	135531451	G	C	0.381764	-0.00471477	0.538041	5.26508e-09	1.101e-07	0.150736	SEMA5B	MYB
rs4416211	2	215377588	A	T	0.483417	-0.000242309	0.974365	rs2146026	14	100581068	A	G	0.348515	0.00485898	0.534035	2.80666e-06	1.101e-07	0.150736	VWC2L;AC107218.3;VWC2L-IT1	EVL;MIR342
rs2806534	1	64577482	A	G	0.328895	0.00542898	0.491239	rs6498	11	18422487	A	C	0.165983	0.0115445	0.242264	6.80023e-08	1.109e-07	0.150736	RP11-24J23.2;ROR1	LDHA;AC084117.3
rs1639484	7	146093609	A	T	0.425833	0.0140846	0.0579239	rs61994063	14	93153412	A	G	0.346131	0.00798169	0.315462	1.54488e-07	1.121e-07	0.150736	CNTNAP2	RIN3
rs77722982	1	76803854	A	T	0.089493	-0.0157162	0.237121	rs35419939	4	79202486	G	A	0.343739	-0.00860244	0.273441	2.86835e-07	1.122e-07	0.150736	ST6GALNAC3	FRAS1
rs9477612	6	10037221	T	A	0.0818637	-0.00368615	0.784828	rs72687015	8	110457011	G	A	0.209835	0.00635569	0.481478	8.6432e-07	1.124e-07	0.150736	OFCC1	PKHD1L1
rs62174125	2	154728793	T	C	0.445785	0.000315291	0.967365	rs453435	22	18455621	G	A	0.275526	-0.0115388	0.163564	2.51357e-07	1.138e-07	0.150736	GALNT13	MICAL3
rs282129	6	89967498	A	G	0.28294	0.0025662	0.753116	rs10501394	11	63395639	T	C	0.147434	0.0076744	0.461818	3.26239e-06	1.141e-07	0.150736	GABRR2	ATL3;RP11-697H9.4
rs12645809	4	80948670	C	T	0.169108	0.00148772	0.880087	rs1051643	5	126171999	T	C	0.345546	-0.00406482	0.600831	2.01917e-07	1.142e-07	0.150736	ANTXR2	LMNB1
rs9292741	5	39427155	G	A	0.265238	-0.00890477	0.282682	rs72859239	11	11292428	G	C	0.130743	0.00110043	0.919474	7.26656e-09	1.146e-07	0.150736	C9;DAB2	GALNT18
rs3934566	1	81886849	C	T	0.197664	0.00648557	0.489498	rs12212953	6	118320365	G	A	0.240317	-0.00760901	0.37852	2.34696e-08	1.154e-07	0.150736	LPHN2	RP11-632C17__A.1;SLC35F1
rs12478987	2	174092229	T	C	0.20673	0.00472411	0.604939	rs10748643	10	97516764	A	G	0.455341	0.00969972	0.186238	1.78206e-07	1.156e-07	0.150736	MLTK;MLK7-AS1	ENTPD1;ENTPD1-AS1
rs4938202	11	115249707	T	C	0.436309	-0.00164708	0.824319	rs35669908	12	30905704	A	C	0.486195	-0.00129276	0.861151	5.83363e-07	1.159e-07	0.150736	AP000462.2;CADM1	RP11-77I22.2;CAPRIN2
rs10513365	9	124020925	T	C	0.463142	0.0022609	0.762376	rs12415670	10	102893840	A	G	0.163826	0.000179753	0.985545	2.85415e-06	1.16e-07	0.150736	GSN	TLX1NB;RP11-31L23.3;TLX1
rs11933196	4	41660445	G	A	0.30977	-0.00104372	0.896436	rs72979245	11	105845404	C	T	0.20069	0.0108906	0.239442	2.30782e-06	1.161e-07	0.150736	LIMCH1	GRIA4;RNU6-277P
rs2237964	11	17532102	T	C	0.124145	0.0172249	0.122958	rs34395183	17	30569359	T	C	0.234832	-0.00984536	0.265369	5.1238e-07	1.162e-07	0.150736	USH1C	RHOT1
rs6682875	1	34213109	A	G	0.269952	-0.0019165	0.816822	rs6954763	7	103526874	G	A	0.250629	-0.0167078	0.0490044	1.33632e-07	1.164e-07	0.150736	CSMD2	RELN
rs396233	5	93720374	C	T	0.139571	0.00546681	0.606361	rs4934390	10	90041834	C	A	0.380691	-0.00601525	0.428958	6.41541e-07	1.166e-07	0.150736	KIAA0825	RNLS
rs6604651	1	217195463	G	A	0.474946	0.00169588	0.818952	rs1061040	14	23242828	T	C	0.102555	-0.0147739	0.223079	3.40888e-07	1.175e-07	0.150736	ESRRG	SLC7A7;OXA1L
rs10998973	10	71562437	G	A	0.443896	-0.00148003	0.845132	rs1470981	15	47566333	A	G	0.379643	0.000584231	0.938788	2.56315e-07	1.175e-07	0.150736	COL13A1	RN7SKP139;RP11-408J6.1;SEMA6D
rs6776502	3	133892865	T	C	0.115911	-0.00124661	0.914492	rs10793029	11	72140309	T	C	0.191818	-0.00333375	0.726924	1.92337e-06	1.177e-07	0.150736	HMGB3P14;RYK	CLPB
rs843358	3	183861243	G	A	0.318982	0.00283723	0.721172	rs2071561	17	39622068	G	T	0.492806	0.00825916	0.266316	5.78917e-07	1.181e-07	0.150736	EIF2B5	RNU2-32P;KRT32
rs6580082	5	153829658	G	C	0.343083	0.00937089	0.24	rs17634863	6	71189074	A	G	0.179525	0.0149145	0.120998	2.85622e-07	1.182e-07	0.150736	SAP30L-AS1;SAP30L	FAM135A
rs4680375	3	157250987	C	T	0.399205	-0.00356307	0.636088	rs10769054	11	5566489	C	T	0.407258	0.0104726	0.160522	1.03402e-06	1.185e-07	0.150736	VEPH1	HBG2;OR52H1
rs1632275	1	44710823	T	C	0.299966	-0.000599901	0.940815	rs1673087	19	37264190	A	G	0.326519	-0.0175651	0.0264668	2.18919e-07	1.191e-07	0.150736	ERI3;ERI3-IT1	CTD-2162K18.4;CTD-2162K18.3;ZNF850
rs10475963	5	170370262	G	A	0.307509	0.00632779	0.431261	rs149580813	7	22532336	C	T	0.0942054	-0.0143743	0.258316	9.6904e-07	1.191e-07	0.150736	RANBP17	STEAP1B
rs73687413	7	29448641	A	C	0.120819	0.00392123	0.727519	rs707237	16	83801717	G	A	0.330425	0.00330257	0.678111	1.71991e-06	1.191e-07	0.150736	CHN2	RP11-298D21.1;CDH13
rs4680375	3	157250987	C	T	0.399205	-0.00356307	0.636088	rs1995157	11	5566051	C	A	0.407155	0.0105444	0.157614	1.03876e-06	1.192e-07	0.150736	VEPH1	HBG2;OR52H1
rs7081841	10	114859416	G	C	0.291943	-0.00373185	0.652153	rs807564	14	99679796	A	G	0.301682	-0.00741413	0.359538	9.716e-07	1.194e-07	0.150736	TCF7L2	BCL11B
rs3733801	5	39376988	T	C	0.118617	0.019611	0.0895658	rs6030245	20	41070559	C	T	0.239432	0.00999182	0.245556	1.45907e-07	1.197e-07	0.150736	C9;DAB2	PTPRT
rs200454	1	6705874	C	G	0.206292	-0.0114893	0.211318	rs61985226	14	89674304	G	C	0.387379	0.0060947	0.425095	6.91187e-08	1.197e-07	0.150736	DNAJC11	FOXN3
rs10934270	3	114103747	T	C	0.405873	-0.00360411	0.633193	rs17118073	10	106763702	A	G	0.144659	-0.0224125	0.0327952	3.74363e-08	1.199e-07	0.150736	ZBTB20-AS1;ZBTB20	SORCS3
rs10934270	3	114103747	T	C	0.405873	-0.00360411	0.633193	rs17118067	10	106763400	A	C	0.144659	-0.0224125	0.0327952	3.74363e-08	1.199e-07	0.150736	ZBTB20-AS1;ZBTB20	SORCS3
rs3798847	6	55621358	T	A	0.136426	-0.0118603	0.270182	rs11155676	6	150070529	G	C	0.355463	0.0116968	0.127098	4.56562e-06	1.211e-07	0.150795	BMP5	PCMT1;NUP43
rs6761276	2	113832312	T	C	0.430406	0.0057383	0.438659	rs12596810	16	73012287	C	T	0.105422	0.0139725	0.239826	1.35314e-07	1.216e-07	0.150795	IL1F10	ZFHX3
rs10029662	4	89976865	A	G	0.342078	-0.0155071	0.0463624	rs210918	6	11711815	T	A	0.181066	0.0116794	0.228446	3.34233e-07	1.235e-07	0.150795	FAM13A	ADTRP;SNORA67
rs147920828	12	25403356	T	C	0.135241	0.0138654	0.203009	rs35575210	20	52573971	G	T	0.174537	0.00401786	0.683071	1.89288e-07	1.259e-07	0.150795	KRAS	BCAS1
rs936414	12	75548466	G	A	0.295821	-0.0064987	0.427098	rs8090024	18	69397817	A	C	0.481159	0.00908186	0.21686	1.54367e-06	1.263e-07	0.150795	KCNC2	RP11-723G8.2
rs13384725	2	162265870	A	T	0.120709	-0.00361113	0.74969	rs12617656	2	162851147	C	T	0.328205	-0.011013	0.160892	6.50133e-07	1.267e-07	0.150795	5S_rRNA;PSMD14	DPP4
rs7131283	11	60182970	A	T	0.306411	0.00525988	0.510887	rs523280	18	8092068	T	A	0.47606	0.00538541	0.472807	6.33747e-07	1.267e-07	0.150795	MS4A14	PTPRM
rs17032197	2	44643139	G	A	0.0592786	-0.0109658	0.484259	rs4141007	4	114679682	G	A	0.138225	0.0124072	0.241968	1.729e-08	1.274e-07	0.150795	CAMKMT	CAMK2D
rs17032193	2	44643077	A	G	0.0592786	-0.0109658	0.484259	rs4141007	4	114679682	G	A	0.138225	0.0124072	0.241968	1.729e-08	1.274e-07	0.150795	CAMKMT	CAMK2D
rs35188552	2	11725947	C	T	0.133975	0.011608	0.291966	rs17327817	9	127642136	T	A	0.233917	-0.00275563	0.750418	7.22841e-07	1.275e-07	0.150795	RN7SL674P;GREB1	ARPC5L;GOLGA1
rs13248788	8	4019816	T	G	0.176814	-0.0119935	0.222069	rs1122326	17	40274873	C	A	0.226178	-0.00791967	0.369547	4.06513e-08	1.277e-07	0.150795	CSMD1	KAT2A;RAB5C;CTD-2132N18.3;HSPB9
rs10760160	9	124003326	C	A	0.46494	0.00246102	0.742302	rs12415670	10	102893840	A	G	0.163826	0.000179753	0.985545	3.31313e-06	1.28e-07	0.150795	GSN;RP11-477J21.2	TLX1NB;RP11-31L23.3;TLX1
rs7903852	10	1639362	G	A	0.211211	-0.00565035	0.535081	rs1402056	14	72710102	C	T	0.489694	-0.00193404	0.797019	6.90299e-07	1.286e-07	0.150795	ADARB2	RGS6
rs12222832	11	125923917	A	T	0.164487	0.00400855	0.686424	rs2938482	17	46317885	C	T	0.18649	0.0124711	0.191418	2.12688e-07	1.3e-07	0.150795	CDON	SKAP1
rs75361015	2	205921301	T	C	0.097246	-0.00576312	0.645424	rs687349	6	6000507	G	A	0.365057	-0.00357793	0.643825	1.24195e-06	1.3e-07	0.150795	PARD3B	NRN1
rs1834189	1	75113057	C	A	0.48314	-0.00171445	0.825532	rs17669844	7	28852462	C	T	0.300182	0.00229569	0.777382	4.84332e-07	1.309e-07	0.150795	C1orf173	CREB5
rs729377	3	183951135	T	C	0.271856	0.00351339	0.670714	rs12148837	15	100785790	G	T	0.156264	-0.00359958	0.726063	3.02398e-07	1.31e-07	0.150795	VWA5B2;EIF2B5	ADAMTS17
rs58094327	1	92333975	T	C	0.0635372	-0.0126277	0.402732	rs455709	20	15644667	G	A	0.406932	0.0113985	0.127768	7.39846e-07	1.317e-07	0.150795	TGFBR3	MACROD2
rs6828570	4	56297762	G	C	0.367394	-0.00763573	0.319892	rs13269488	8	8176221	C	T	0.462189	-0.000995468	0.893018	2.27408e-06	1.321e-07	0.150795	TMEM165;CLOCK	SGK223
rs2512166	11	124135662	G	A	0.148465	-0.00743951	0.489455	rs855607	19	38526914	T	C	0.213806	-0.0205029	0.0242385	1.95944e-06	1.322e-07	0.150795	OR8G1;OR8G5	SIPA1L3
rs9830505	3	18294742	G	C	0.244832	0.0086192	0.320417	rs2552130	8	3930911	G	A	0.0954255	0.0037077	0.76968	6.64534e-07	1.327e-07	0.150795	TBC1D5	CSMD1
rs16859227	4	46250605	T	C	0.24858	0.00212964	0.803146	rs10050810	5	167148133	C	T	0.186615	0.00493485	0.607024	9.23162e-08	1.329e-07	0.150795	RP11-320H14.1;GABRA2	CTB-78F1.2;TENM2
rs113744403	9	116920308	G	A	0.0812644	-0.00532031	0.696991	rs9513088	13	28934707	G	A	0.340574	-0.00933035	0.231327	1.31829e-06	1.329e-07	0.150795	COL27A1	FLT1
rs1182862	3	55683926	G	A	0.0605179	-0.0163251	0.28756	rs6965167	7	26842764	C	T	0.344792	0.000487121	0.949645	8.8708e-07	1.34e-07	0.150795	ERC2	SKAP2
rs72685763	4	162476140	C	T	0.110632	0.0223943	0.0561235	rs10840975	12	18375072	A	C	0.351487	0.00576332	0.454919	2.44492e-06	1.342e-07	0.150795	FSTL5	RERGL
rs10936168	3	158845627	A	G	0.314518	0.00919638	0.245908	rs2726821	4	183151151	T	C	0.303233	0.00137354	0.867006	6.09816e-08	1.342e-07	0.150795	IQCJ-SCHIP1;IQCJ	TENM3
rs4551393	8	119521321	A	G	0.188959	-0.000707292	0.939921	rs2512227	11	124056732	T	G	0.468984	0.00293151	0.69138	1.29322e-07	1.343e-07	0.150795	SAMD12	OR10D3
rs1043620	6	31783755	T	C	0.129094	0.0089564	0.430026	rs12699645	7	14591352	C	T	0.459537	-0.00569005	0.440074	2.82839e-07	1.345e-07	0.150795	HSPA1A;HSPA1L	DGKB
rs17168564	7	15010824	C	T	0.137882	0.00280206	0.792115	rs12950882	17	48418552	A	G	0.242306	-0.00709918	0.408836	2.62199e-07	1.347e-07	0.150795	DGKB	XYLT2
rs510208	1	38147166	C	T	0.270548	0.00458807	0.583559	rs11569755	2	37402270	G	C	0.356528	0.0055758	0.469137	3.7305e-07	1.352e-07	0.150795	C1orf109	SULT6B1
rs7623525	3	119024379	A	G	0.218931	-0.00823944	0.356252	rs293497	6	83629985	T	G	0.123169	0.0149513	0.183323	7.53112e-09	1.353e-07	0.150795	ARHGAP31	UBE3D;LAP3P1
rs551794	1	37503951	T	A	0.368503	0.00786071	0.331818	rs2509010	11	102562700	T	C	0.285552	-0.00665114	0.412087	1.02531e-06	1.355e-07	0.150795	GRIK3	MMP27
rs17296151	7	83699733	G	A	0.234155	-0.00432993	0.613834	rs11856569	15	44674840	C	A	0.427219	0.00506993	0.506298	5.9222e-07	1.362e-07	0.150795	SEMA3A	RP11-616K22.2;CASC4
rs11062533	12	3260546	A	G	0.131243	-0.00569846	0.600791	rs2292449	19	1525307	A	G	0.294047	-0.0184991	0.0217842	1.52408e-06	1.364e-07	0.150795	TSPAN9;TSPAN9-IT1	PLK5
rs4916685	5	89979698	T	C	0.338898	-0.00229831	0.766044	rs7935572	11	66183923	A	G	0.0543753	0.0170802	0.299314	7.86503e-07	1.367e-07	0.150795	GPR98	RP11-867G23.10;NPAS4
rs10076764	5	82986138	T	C	0.327837	-0.00522826	0.506447	rs4822697	22	26641235	T	C	0.291921	-0.00875677	0.284779	6.97667e-07	1.367e-07	0.150795	RN7SKP295;HAPLN1	SEZ6L;RP11-259P1.1
rs4565840	10	111717140	G	A	0.156214	0.00789872	0.441356	rs7943371	11	41316355	A	G	0.138879	0.00560643	0.596284	1.12533e-07	1.369e-07	0.150795	RP11-451M19.3	LRRC4C
rs12142335	1	108302922	A	G	0.25199	-0.00364578	0.667244	rs2658658	12	52788928	A	G	0.474898	0.00214685	0.768664	4.04685e-07	1.369e-07	0.150795	VAV3	KRT82;RP3-416H24.4
rs731793	10	111716667	C	G	0.156214	0.00789872	0.441356	rs7943371	11	41316355	A	G	0.138879	0.00560643	0.596284	1.12533e-07	1.369e-07	0.150795	RP11-451M19.3	LRRC4C
rs13248788	8	4019816	T	G	0.176814	-0.0119935	0.222069	rs9915255	17	40284191	T	C	0.226111	-0.00797856	0.36624	4.35379e-08	1.37e-07	0.150795	CSMD1	CTD-2132N18.3;RAB5C
rs12638875	3	131559203	T	C	0.103589	0.00386335	0.751022	rs300568	4	124318166	G	T	0.115707	-0.00324806	0.781101	9.44114e-08	1.37e-07	0.150795	CPNE4	SPRY1
rs34648406	1	24699178	C	T	0.124771	0.0177431	0.111738	rs5995794	22	40417820	G	A	0.281682	0.00295573	0.719087	2.90403e-07	1.372e-07	0.150795	STPG1	FAM83F
rs1546093	4	163084036	A	G	0.445057	-0.00449899	0.543892	rs3812825	12	50616346	G	A	0.339807	0.00115813	0.882732	6.46253e-07	1.373e-07	0.150795	FSTL5	RP3-405J10.4;LIMA1;RP3-405J10.2
rs3798847	6	55621358	T	A	0.136426	-0.0118603	0.270182	rs2342764	6	150156204	A	G	0.353055	0.011156	0.14775	3.88566e-06	1.376e-07	0.150795	BMP5	LRP11
rs908044	15	90768959	C	A	0.346968	-0.00902456	0.266402	rs2685127	16	335373	T	C	0.12304	0.0145099	0.197739	3.09111e-07	1.376e-07	0.150795	SEMA4B;CIB1	AXIN1;PDIA2;ARHGDIG
rs11755251	6	1311007	C	T	0.15928	-0.0192371	0.0576153	rs774047	12	56815922	T	C	0.455976	0.000317281	0.965649	6.8217e-08	1.378e-07	0.150795	FOXQ1	TIMELESS
rs2970886	4	23810178	T	C	0.245414	-0.00459029	0.591252	rs12214856	6	90708921	G	A	0.296383	0.00374661	0.643525	3.37937e-07	1.383e-07	0.150795	PPARGC1A	BACH2;RN7SKP110
rs2973501	5	11114390	A	G	0.288848	-0.00610308	0.4556	rs7773065	6	163123751	T	C	0.167179	0.00945923	0.336794	4.84581e-07	1.384e-07	0.150795	CTNND2	PARK2
rs12519922	5	31891018	C	G	0.478515	0.00269758	0.718405	rs2901832	10	96998458	T	C	0.19479	-0.00976795	0.299287	2.09505e-06	1.398e-07	0.151479	PDZD2	PDLIM1
rs73279682	8	103076368	C	G	0.133136	0.00656979	0.542373	rs7907498	10	63462630	C	T	0.229782	0.00849296	0.330235	5.76023e-08	1.398e-07	0.151479	NCALD	C10orf107
rs6744096	2	80632556	C	T	0.113549	0.0101329	0.384376	rs493760	5	31437040	C	T	0.279478	0.00356042	0.669213	4.84121e-07	1.415e-07	0.151887	CTNNA2	DROSHA
rs13384725	2	162265870	A	T	0.120709	-0.00361113	0.74969	rs1913808	2	162804678	A	G	0.308461	-0.0111714	0.160079	7.29013e-07	1.417e-07	0.151887	5S_rRNA;PSMD14	SLC4A10
rs12547588	8	144556941	G	A	0.274597	0.0180461	0.0310402	rs2301345	14	74766352	G	A	0.373197	0.0150721	0.0474239	8.81839e-07	1.419e-07	0.151887	ZC3H3	VRTN;ABCD4
rs11210490	1	75097426	G	C	0.48492	-0.000900845	0.908334	rs17669844	7	28852462	C	T	0.300182	0.00229569	0.777382	8.64823e-07	1.423e-07	0.151887	C1orf173	CREB5
rs13084997	3	114084724	A	G	0.388972	-0.00483661	0.527421	rs17118067	10	106763400	A	C	0.144659	-0.0224125	0.0327952	4.96152e-08	1.425e-07	0.151887	ZBTB20-AS1;ZBTB20	SORCS3
rs13084997	3	114084724	A	G	0.388972	-0.00483661	0.527421	rs17118073	10	106763702	A	G	0.144659	-0.0224125	0.0327952	4.96152e-08	1.425e-07	0.151887	ZBTB20-AS1;ZBTB20	SORCS3
rs2030199	2	226261607	G	A	0.182149	0.00811153	0.400559	rs10787456	10	114418980	A	C	0.336407	0.000917312	0.908008	9.64652e-08	1.429e-07	0.151901	NYAP2;AC067961.1	VTI1A
rs2302023	7	42276541	T	C	0.341652	-0.00931698	0.235675	rs10760588	9	131877474	C	T	0.301992	-0.00265987	0.738669	5.63149e-07	1.438e-07	0.152444	GLI3	PPP2R4;CRAT
rs61076479	4	96279810	G	T	0.171584	0.010847	0.271917	rs10765875	11	11644600	A	G	0.359454	-0.00034182	0.965577	4.49915e-06	1.448e-07	0.153067	UNC5C	GALNT18
rs28397206	4	151022898	G	A	0.203586	0.0114679	0.213914	rs989612	17	53902820	A	G	0.16811	-0.00328662	0.744276	9.61073e-08	1.457e-07	0.153067	DCLK2	PCTP
rs17470892	4	48143201	C	T	0.391993	0.00999326	0.183239	rs12521370	5	58733093	G	A	0.194226	-0.00467646	0.619401	2.07374e-07	1.465e-07	0.153067	TEC	PDE4D
rs2284934	2	207998800	C	T	0.337373	0.0029767	0.708254	rs62059713	17	7751050	T	C	0.152679	-0.00635212	0.546671	2.33995e-06	1.468e-07	0.153067	KLF7	KDM6B
rs74262131	2	44720887	G	A	0.0591447	-0.0144334	0.357105	rs4141007	4	114679682	G	A	0.138225	0.0124072	0.241968	2.10227e-08	1.471e-07	0.153067	CAMKMT	CAMK2D
rs4734962	8	92970622	A	G	0.0759114	-0.00432908	0.75742	rs56138205	10	52384362	C	G	0.405636	0.00636458	0.394764	1.52138e-06	1.472e-07	0.153067	RUNX1T1	RP11-50E11.2;RP11-50E11.3;SGMS1
rs67699525	1	204969091	A	T	0.176946	0.000648137	0.948275	rs4877894	9	87590382	G	A	0.432606	0.0190865	0.0104334	6.33965e-06	1.473e-07	0.153067	NFASC	NTRK2
rs68158645	7	95644062	G	A	0.132851	0.00399559	0.717129	rs6517062	21	33243423	A	G	0.358624	0.001433	0.852387	7.49847e-07	1.477e-07	0.153067	DYNC1I1	HUNK
rs1054743	1	47035643	C	T	0.100068	0.0078724	0.522704	rs78035627	17	46506453	T	C	0.183189	0.0179686	0.0627154	1.18534e-06	1.479e-07	0.153067	MKNK1;MKNK1-AS1	SKAP1
rs10767910	11	32039609	G	A	0.449046	0.00138711	0.852083	rs865569	12	94649103	T	C	0.156708	0.0191301	0.0600148	1.31735e-06	1.489e-07	0.153396	RCN1	PLXNC1
rs319522	13	93879087	A	G	0.473933	0.00446259	0.558519	rs35318830	19	46380325	G	T	0.111689	0.0104737	0.375087	2.30517e-07	1.49e-07	0.153396	GPC6	FOXA3
rs10497944	2	212294425	G	C	0.39621	0.0109487	0.154959	rs11037445	11	5462255	G	C	0.206327	0.00145519	0.873653	5.24007e-07	1.501e-07	0.153442	ERBB4	HBG2;OR51I1;HBE1;AC104389.28
rs1965873	12	50257095	T	C	0.338745	-0.0100706	0.197394	rs7224888	17	47246163	C	T	0.0977965	-0.0285195	0.0214025	7.97586e-07	1.506e-07	0.153442	RP11-70F11.7;FAIM2;RP11-70F11.2	RP11-708H21.4;B4GALNT2
rs1043615	7	108212353	G	A	0.487222	-0.000457156	0.950396	rs78137881	22	31261084	C	A	0.0618035	-0.0209082	0.176576	4.31015e-07	1.507e-07	0.153442	PNPLA8;DNAJB9;THAP5	OSBP2
rs10459809	16	57949224	T	G	0.159917	0.00142897	0.887762	rs4609913	17	27619550	T	C	0.0670044	-0.00238048	0.871449	1.99258e-07	1.508e-07	0.153442	CNGB1	NUFIP2
rs3752416	6	26045929	T	C	0.318264	0.0104469	0.18481	rs444673	18	24536789	A	T	0.391124	0.00533944	0.478712	9.34998e-07	1.51e-07	0.153442	U91328.2;HIST1H3C;HIST1H2BB	RP11-526I8.2;CHST9;AQP4-AS1
rs10037067	5	89985882	G	A	0.339069	-0.00199076	0.79649	rs7935572	11	66183923	A	G	0.0543753	0.0170802	0.299314	8.51355e-07	1.527e-07	0.154017	GPR98	RP11-867G23.10;NPAS4
rs3808021	7	103311519	T	C	0.238019	-0.0141834	0.103113	rs3746866	21	37617724	A	C	0.1364	0.00535728	0.621516	8.97843e-06	1.529e-07	0.154017	RELN	DOPEY2
rs7541	1	156025096	T	C	0.163174	-0.0102949	0.311612	rs3092743	20	41329753	T	C	0.19374	0.000570312	0.951799	6.36269e-07	1.536e-07	0.154017	UBQLN4;LAMTOR2	PTPRT
rs2232679	13	28196033	C	G	0.112322	0.0298946	0.0124645	rs9890091	17	42101075	T	C	0.192518	-0.0143007	0.127014	1.20841e-07	1.537e-07	0.154017	LNX2;POLR1D	U3;TMEM101
rs2029331	3	53767689	C	G	0.246811	0.00733886	0.396401	rs4924618	15	42371752	T	A	0.3523	0.0115755	0.137663	1.52255e-07	1.54e-07	0.154017	CACNA1D	PLA2G4D
rs1291806	10	11128578	T	C	0.498849	-0.00244093	0.743496	rs9525821	13	44239706	C	T	0.304114	-0.00572423	0.4785	5.66926e-07	1.541e-07	0.154017	CELF2;CELF2-AS2	ENOX1
rs1546093	4	163084036	A	G	0.445057	-0.00449899	0.543892	rs12303082	12	50754563	T	G	0.340034	0.000255309	0.974077	7.47776e-07	1.544e-07	0.154017	FSTL5	RP11-112N23.1;FAM186A
rs2669892	3	114335023	C	T	0.215601	-0.00326111	0.714661	rs8067072	17	32153895	A	C	0.173489	0.0213434	0.0332776	2.68297e-07	1.55e-07	0.154017	ZBTB20	ASIC2
rs6764184	3	58006266	T	G	0.252417	0.000255249	0.976206	rs11073631	15	86908956	A	G	0.214269	-0.00930666	0.304004	2.11157e-07	1.551e-07	0.154017	FLNB	AGBL1
rs1894195	11	132640865	C	G	0.425562	-0.0130865	0.0784053	rs10492906	16	79035407	C	A	0.113924	-0.0135476	0.246888	2.61137e-07	1.558e-07	0.15413	OPCML	RP11-319G9.5;WWOX
rs2669892	3	114335023	C	T	0.215601	-0.00326111	0.714661	rs8071268	17	32153920	T	C	0.174001	0.020625	0.0392062	2.67187e-07	1.56e-07	0.15413	ZBTB20	ASIC2
rs12538487	7	39075380	G	A	0.338199	0.00690796	0.376522	rs9791835	7	105537258	T	C	0.0942301	-0.0023223	0.854099	4.54188e-08	1.564e-07	0.154137	POU6F2	CDHR3
rs73936997	2	70898595	T	A	0.133504	0.00198575	0.853611	rs62446708	7	30106304	C	T	0.152522	0.016135	0.114428	1.6833e-07	1.569e-07	0.154151	ADD2	AC007285.7;PLEKHA8
rs7020782	9	119106881	C	A	0.302739	0.00844239	0.294261	rs4239111	17	7811998	T	C	0.165985	-0.00732513	0.463443	1.85427e-07	1.572e-07	0.154151	PAPPA	SCARNA21;CHD3;AC025335.1
rs1508793	5	98107876	G	A	0.478197	0.00920032	0.210423	rs1424453	18	32556970	A	G	0.110531	-0.0186555	0.115076	7.04086e-09	1.579e-07	0.154451	RGMB;RGMB-AS1	MAPRE2
rs2451499	10	106632655	T	C	0.341511	0.00360926	0.642241	rs228836	20	50065648	G	A	0.419077	0.00331945	0.657453	2.06482e-07	1.59e-07	0.154578	SORCS3	NFATC2;MIR3194
rs6894173	5	51337853	G	A	0.217609	0.0046015	0.606046	rs3745775	19	37310344	C	T	0.273342	0.0159346	0.0522976	6.51082e-07	1.597e-07	0.154578	CTD-2203A3.1	CTD-2162K18.5;ZNF790
rs959094	4	54483569	G	A	0.436002	0.00246947	0.741974	rs2229116	15	33905410	G	A	0.222033	-0.00321565	0.716731	9.48786e-07	1.598e-07	0.154578	LNX1;FIP1L1	RYR3
rs10040165	5	89988412	A	G	0.337819	-0.00232813	0.763363	rs7935572	11	66183923	A	G	0.0543753	0.0170802	0.299314	1.08457e-06	1.6e-07	0.154578	GPR98	RP11-867G23.10;NPAS4
rs2366926	5	89988504	G	A	0.337819	-0.00232813	0.763363	rs7935572	11	66183923	A	G	0.0543753	0.0170802	0.299314	1.08457e-06	1.6e-07	0.154578	GPR98	RP11-867G23.10;NPAS4
rs7075958	10	77661341	T	C	0.317502	0.00959112	0.216708	rs493079	11	100825802	T	C	0.133962	-0.00982841	0.360434	2.62509e-07	1.608e-07	0.154685	C10orf11	ARHGAP42
rs7664273	4	74007238	G	A	0.165529	0.00928122	0.352903	rs939347	17	38256693	A	G	0.239168	0.00287389	0.742681	4.89676e-07	1.609e-07	0.154685	ANKRD17	NR1D1
rs77056160	2	43602894	T	C	0.0673154	0.00080512	0.956227	rs75797378	11	113032662	G	T	0.0965799	-0.00984924	0.4262	1.72709e-07	1.619e-07	0.155243	THADA	NCAM1
rs11555646	2	233599904	C	A	0.342005	0.00753819	0.343775	rs10999212	10	72015409	A	C	0.271473	-0.0159918	0.0552925	5.09702e-07	1.624e-07	0.155243	AC064852.5;GIGYF2	NPFFR1
rs9293757	5	77924020	T	C	0.330776	0.00632736	0.419183	rs133376	22	42466905	T	C	0.43069	0.0079035	0.293588	8.64192e-08	1.636e-07	0.155243	LHFPL2	FAM109B;NAGA
rs2709890	7	83045684	A	G	0.414666	-0.0143838	0.0557989	rs2230380	12	26806955	A	G	0.237747	0.0118261	0.171723	2.13979e-06	1.647e-07	0.155243	SEMA3E	RP11-666F17.1;ITPR2
rs2301343	2	40680149	G	T	0.253949	0.0108076	0.206113	rs11688004	2	99735052	G	T	0.3802	0.00379336	0.616117	5.55099e-07	1.651e-07	0.155243	SLC8A1	TSGA10
rs1430331	10	77383569	T	G	0.244435	0.00386842	0.661169	rs5030755	17	1782952	G	A	0.107298	-0.00423729	0.723899	5.9363e-07	1.652e-07	0.155243	C10orf11	RPA1
rs4844531	1	210729242	G	A	0.463219	-0.00320129	0.669093	rs17386492	5	107604204	C	A	0.16255	0.00611795	0.542138	3.93882e-07	1.658e-07	0.155243	HHAT	FBXL17
rs4907139	1	85662851	G	A	0.193196	-0.00130372	0.892105	rs9462103	6	35656563	T	C	0.292679	-0.00148771	0.855794	2.65566e-06	1.658e-07	0.155243	SYDE2	FKBP5
rs3795498	1	36807481	T	C	0.256964	0.00760601	0.364876	rs896954	8	144660046	A	G	0.16334	-0.0137445	0.167056	4.04417e-08	1.666e-07	0.155243	STK40	RP11-661A12.9;MROH6;RP11-661A12.7;EEF1D;NAPRT1
rs7523331	1	107870880	T	A	0.295704	-0.00119184	0.883346	rs11192039	10	106155813	C	T	0.208176	-0.00441945	0.629406	4.52937e-08	1.667e-07	0.155243	NTNG1	snoU13;CCDC147
rs6974522	7	39073372	C	G	0.338369	0.00719738	0.356799	rs9791835	7	105537258	T	C	0.0942301	-0.0023223	0.854099	4.93618e-08	1.669e-07	0.155243	POU6F2	CDHR3
rs12547588	8	144556941	G	A	0.274597	0.0180461	0.0310402	rs4148078	14	74759301	T	G	0.373254	0.0147029	0.0531354	9.87171e-07	1.674e-07	0.155243	ZC3H3	AC005519.4;ABCD4
rs12547588	8	144556941	G	A	0.274597	0.0180461	0.0310402	rs4148077	14	74759477	T	C	0.373254	0.0147029	0.0531354	9.87171e-07	1.674e-07	0.155243	ZC3H3	AC005519.4;ABCD4
rs12547588	8	144556941	G	A	0.274597	0.0180461	0.0310402	rs3742801	14	74759006	T	C	0.373254	0.0147029	0.0531354	9.87171e-07	1.674e-07	0.155243	ZC3H3	AC005519.4;ABCD4
rs6413827	1	173686353	G	A	0.290567	0.0105291	0.192202	rs12943224	17	33977538	G	C	0.0924829	-0.0101345	0.426338	1.51326e-07	1.681e-07	0.155243	KLHL20	AP2B1
rs9878008	3	139654772	A	G	0.311612	-0.0137762	0.089638	rs13435661	4	41199122	G	A	0.129001	-0.00170242	0.877649	3.45343e-07	1.686e-07	0.155243	CLSTN2	APBB2
rs2985972	13	46086306	T	C	0.185768	-0.00303886	0.749285	rs56852757	15	84208650	A	G	0.154634	0.0163047	0.113726	4.52678e-06	1.688e-07	0.155243	COG3	SH3GL3
rs13013142	2	233600606	G	A	0.341961	0.00764592	0.336851	rs10999212	10	72015409	A	C	0.271473	-0.0159918	0.0552925	5.40941e-07	1.69e-07	0.155243	GIGYF2	NPFFR1
rs1071738	4	169849389	C	G	0.369866	-0.0012161	0.875172	rs2302109	19	1110829	G	A	0.494433	0.00214365	0.774464	4.35365e-07	1.69e-07	0.155243	PALLD;CBR4	SBNO2;GPX4
rs13388171	2	44871822	T	G	0.461783	0.000143599	0.984505	rs17620866	17	46328398	G	C	0.0909878	0.00125256	0.9222	1.5596e-06	1.712e-07	0.156446	CAMKMT	SKAP1
rs7046365	9	102717490	C	T	0.367326	-0.00501432	0.520224	rs8040216	15	72255249	C	T	0.266095	-0.00413296	0.622149	1.75555e-06	1.713e-07	0.156446	STX17	MYO9A
rs30187	5	96124330	T	C	0.354174	0.00204079	0.792017	rs12326498	18	24769909	T	A	0.325564	-0.00478402	0.564933	1.49658e-06	1.73e-07	0.156446	ERAP1;CTD-2260A17.1	CHST9;AQP4-AS1
rs27529	5	96126308	A	G	0.354174	0.00204079	0.792017	rs12326498	18	24769909	T	A	0.325564	-0.00478402	0.564933	1.49658e-06	1.73e-07	0.156446	ERAP1;CTD-2260A17.1	CHST9;AQP4-AS1
rs17150489	7	77905565	C	T	0.211217	0.0030411	0.73734	rs12658	12	42853084	A	C	0.225889	0.000550353	0.950496	3.5966e-06	1.73e-07	0.156446	MAGI2	RP11-328C8.4;Y_RNA;PPHLN1;PRICKLE1
rs10008329	4	98281900	T	C	0.309367	-0.00333276	0.678036	rs10026578	4	110153841	C	A	0.399432	0.000336303	0.96429	1.42091e-06	1.731e-07	0.156446	STPG2;RP11-681L8.1	COL25A1
rs3813795	1	27679797	A	G	0.300477	0.00392919	0.625411	rs17235284	3	56132088	A	G	0.324301	0.00170521	0.830936	4.41467e-06	1.732e-07	0.156446	SYTL1;MAP3K6	ERC2
rs3359	1	183112041	G	C	0.438998	0.00546663	0.459492	rs17039589	4	109886367	A	G	0.104561	0.011325	0.350487	2.31056e-07	1.735e-07	0.156446	LAMC1;RP11-181K3.4	COL25A1
rs10066997	5	151284557	A	G	0.157125	0.0195155	0.0583835	rs17488071	7	140925268	T	C	0.404645	0.000530898	0.943759	2.32776e-07	1.742e-07	0.156539	GLRA1	TMEM178B
rs17827619	6	119327632	T	C	0.133576	0.00886254	0.415063	rs11220619	11	126673720	A	G	0.244573	-0.0263757	0.00207198	8.67217e-06	1.745e-07	0.156539	FAM184A;RP11-351A11.1	KIRREL3
rs9835769	3	159239866	G	A	0.307083	-0.00343705	0.663452	rs2719710	16	10769958	C	T	0.38102	-0.0112398	0.142	1.13419e-07	1.749e-07	0.156539	IQCJ-SCHIP1	TEKT5
rs1044013	1	154243115	C	T	0.463571	0.00984601	0.181128	rs1784518	11	132492326	G	A	0.331948	-0.00427547	0.585874	2.82068e-07	1.752e-07	0.156539	HAX1;UBAP2L	OPCML
rs882869	1	240637571	G	A	0.332058	-0.0175105	0.02723	rs208074	11	31140075	C	G	0.397883	0.00347935	0.646344	7.09567e-07	1.762e-07	0.156985	AL646016.1;FMN2	DCDC1
rs10986468	9	127624679	T	A	0.432386	-0.00352555	0.636537	rs55508	17	64121059	C	T	0.452664	0.00153346	0.838674	5.74334e-08	1.769e-07	0.156985	WDR38;ARPC5L;RPL35	CEP112
rs2686817	7	47968927	A	C	0.492071	0.00274087	0.711183	rs74676292	17	48226811	T	C	0.155265	-0.0089915	0.378349	5.90221e-07	1.773e-07	0.156985	PKD1L1;HUS1	PPP1R9B;AC002401.1
rs1972855	3	61102722	A	G	0.209407	-0.0123158	0.177231	rs10028665	4	23875834	T	C	0.2748	-0.0104453	0.215927	2.54704e-06	1.773e-07	0.156985	FHIT	PPARGC1A
rs11191067	10	103379882	T	G	0.22221	0.0012769	0.885747	rs1033593	14	37211485	C	T	0.49358	0.00235542	0.751362	6.76402e-07	1.782e-07	0.157427	FBXW4;RNU6-1165P	SLC25A21
rs1982827	11	1576079	C	T	0.471238	0.00578707	0.436594	rs3787372	20	30791840	C	G	0.149034	-0.0110024	0.288605	2.08752e-06	1.795e-07	0.158219	DUSP8	POFUT1;PLAGL2
rs16874525	7	28391182	T	C	0.444804	0.00152193	0.836959	rs7232722	18	55122725	T	G	0.107534	-0.000172387	0.988379	3.08679e-06	1.807e-07	0.158719	CREB5	ONECUT2
rs3757814	7	90537108	G	C	0.400195	-0.00217555	0.772276	rs1859302	14	69006185	C	G	0.228707	0.00593524	0.500335	3.4043e-07	1.81e-07	0.158719	CDK14	RAD51B
rs2916094	5	139425476	C	T	0.262393	0.0119462	0.162052	rs1919317	7	18279170	G	A	0.301185	-0.0017397	0.826799	5.97153e-08	1.817e-07	0.158719	NRG2	HDAC9
rs4912132	1	19282944	A	G	0.294642	0.00179491	0.831898	rs11633288	15	47876710	C	T	0.478362	-0.00606006	0.410663	1.90186e-08	1.82e-07	0.158719	IFFO2	SEMA6D
rs6424890	1	183112764	A	G	0.439005	0.00544009	0.461571	rs17039589	4	109886367	A	G	0.104561	0.011325	0.350487	2.4112e-07	1.823e-07	0.158719	LAMC1;RP11-181K3.4	COL25A1
rs4704954	5	158172225	A	C	0.0910819	-0.00532711	0.678403	rs6981538	8	119476148	G	A	0.312575	0.0114115	0.165799	1.64338e-07	1.826e-07	0.158719	EBF1	SAMD12
rs1182862	3	55683926	G	A	0.0605179	-0.0163251	0.28756	rs3801848	7	26820807	T	C	0.344932	0.000854512	0.911547	1.16863e-06	1.829e-07	0.158719	ERC2	SKAP2
rs11060432	12	130041531	T	A	0.342596	0.0112344	0.156403	rs3743338	15	36984409	T	C	0.40202	0.0018921	0.801849	2.19991e-06	1.841e-07	0.159229	TMEM132D	C15orf41
rs2026118	9	34666093	A	G	0.146901	-0.0101387	0.33046	rs7082097	10	112427507	G	A	0.238862	-7.88732e-05	0.99288	5.77666e-07	1.848e-07	0.159229	CCL27;RP11-195F19.30;RP11-195F19.9;RP11-195F19.5;IL11RA	RBM20
rs10516667	4	82828059	C	T	0.107399	0.00623087	0.598653	rs12273350	11	125241046	G	A	0.408623	-0.0144481	0.0586525	9.23189e-07	1.851e-07	0.159229	RP11-689K5.3;RASGEF1B	PKNOX2
rs16893320	5	60953099	T	G	0.178726	-0.00806056	0.40127	rs9345522	6	65516916	G	T	0.420092	-0.0041041	0.58652	1.28952e-07	1.855e-07	0.159229	RP11-2O17.2;C5orf64	EYS
rs11895736	2	33573090	C	T	0.12979	0.000847896	0.938453	rs11677322	2	80370927	T	C	0.404618	-0.00211854	0.777955	1.2313e-06	1.869e-07	0.159229	LTBP1	CTNNA2
rs4131770	6	161810908	T	C	0.256815	-0.0212829	0.0119646	rs10986125	9	101168637	G	A	0.0965033	-0.0115252	0.359502	6.15833e-08	1.871e-07	0.159229	PARK2	GABBR2
rs71467680	15	49720739	G	T	0.0680759	0.0153679	0.295391	rs16953002	16	54114824	A	G	0.172839	-0.00344579	0.722455	3.40603e-08	1.877e-07	0.159229	FGF7;FAM227B	FTO
rs874881	1	17660499	G	C	0.438874	-0.0137898	0.0875526	rs3892286	3	184010230	T	C	0.226075	-0.000328237	0.971058	3.27464e-07	1.878e-07	0.159229	PADI4;AC004824.2	ECE2;EIF2B5
rs1139897	16	720986	A	G	0.218739	-0.00654701	0.463829	rs1559	19	57828735	T	G	0.0894961	0.0262466	0.0516196	4.26927e-07	1.897e-07	0.159229	RHBDL1;RHOT2;WDR90	ZNF543;CTC-444N24.9
rs7627615	3	183818416	G	A	0.411608	0.00548804	0.462725	rs1927781	20	48325755	G	A	0.444723	-0.00765115	0.307411	6.84386e-08	1.9e-07	0.159229	HTR3E-AS1;HTR3E	B4GALT5
rs874881	1	17660499	G	C	0.438874	-0.0137898	0.0875526	rs2230571	3	184046470	T	C	0.250057	-0.000449707	0.957759	5.77304e-07	1.903e-07	0.159229	PADI4;AC004824.2	SNORD66;EIF4G1;EIF2B5
rs4954474	2	137917922	A	T	0.473258	0.00360731	0.626936	rs9513019	13	28642034	A	G	0.19636	0.0019849	0.829744	9.16649e-07	1.906e-07	0.159229	THSD7B	FLT3;KATNBL1P1
rs4373391	6	118341151	A	G	0.252073	-0.017292	0.0425822	rs6551	12	124082240	C	A	0.444609	0.00546166	0.465547	3.12287e-06	1.907e-07	0.159229	SLC35F1	DDX55;TMED2
rs1368748	3	85412330	A	G	0.362753	-0.00440933	0.569973	rs7137544	12	70242073	G	A	0.339714	0.0106324	0.171837	2.01579e-06	1.921e-07	0.159229	CADM2	AC025263.3;MYRFL
rs79164376	6	107822319	G	T	0.129124	0.00464751	0.678578	rs11227302	11	65554502	A	G	0.179893	-0.00360803	0.709737	5.955e-06	1.935e-07	0.159229	SOBP	OVOL1-AS1;OVOL1
rs2306916	6	152647681	A	T	0.235517	-0.00867837	0.327788	rs7094595	10	64415413	A	T	0.368725	-0.00126321	0.869823	3.6473e-06	1.937e-07	0.159229	SYNE1	AC067751.1;ZNF365
rs11168036	5	139707439	T	G	0.4924	0.0246608	0.000852032	rs203038	17	50070614	T	C	0.479489	-0.00551303	0.453994	4.61146e-07	1.937e-07	0.159229	HBEGF	CA10
rs1045634	11	9800450	T	C	0.378039	-0.00279553	0.710255	rs61746062	22	50987843	T	C	0.0900578	0.0256062	0.0490008	3.90895e-07	1.94e-07	0.159229	SBF2-AS1;SBF2	SYCE3;KLHDC7B;CTA-384D8.31
rs4844531	1	210729242	G	A	0.463219	-0.00320129	0.669093	rs58131807	5	107637794	G	A	0.161228	0.00406485	0.68689	3.78464e-07	1.943e-07	0.159229	HHAT	FBXL17
rs113708222	1	203764803	T	C	0.138753	0.0108536	0.310453	rs7574552	2	50614823	C	T	0.430491	0.004681	0.533407	1.05482e-06	1.952e-07	0.159229	ZBED6;ZC3H11A	NRXN1
rs7719346	5	111530284	A	G	0.290762	-0.00354732	0.661327	rs2467997	8	133859871	A	T	0.257244	-0.00464045	0.581462	5.28186e-06	1.956e-07	0.159229	EPB41L4A;CTC-459M5.2	AF230666.2;PHF20L1
rs3795263	1	2938989	A	G	0.232762	0.00264257	0.761213	rs6548	9	119163989	G	A	0.283525	0.00939704	0.26369	2.93139e-06	1.96e-07	0.159229	ACTRT2	PAPPA;PAPPA-AS1
rs749168	3	55967597	A	T	0.356797	-0.00356004	0.649289	rs75034191	3	174778995	A	C	0.10876	0.00952912	0.418681	1.16533e-06	1.963e-07	0.159229	ERC2	RP11-432A8.2;NAALADL2
rs3798847	6	55621358	T	A	0.136426	-0.0118603	0.270182	rs12174349	6	150039148	A	G	0.357379	0.0112407	0.142872	7.98164e-06	1.965e-07	0.159229	BMP5	LATS1
rs9844385	3	139739779	T	G	0.425205	-0.0145789	0.051257	rs7773065	6	163123751	T	C	0.167179	0.00945923	0.336794	2.69583e-06	1.971e-07	0.159229	CLSTN2	PARK2
rs1318778	2	177037831	C	G	0.313114	0.00216049	0.785368	rs2903808	20	44505973	T	C	0.382243	-0.00771253	0.308391	7.92519e-07	1.975e-07	0.159229	HOXD-AS1;HOXD3;AC009336.24	ZSWIM1;ZSWIM3
rs3795498	1	36807481	T	C	0.256964	0.00760601	0.364876	rs9771743	8	144657801	A	G	0.165736	-0.0130374	0.187836	4.07995e-08	1.976e-07	0.159229	STK40	RP11-661A12.9;MROH6;RP11-661A12.7;EEF1D;NAPRT1
rs1564181	8	4570655	G	A	0.138825	0.0144394	0.169463	rs8027705	15	45975548	G	C	0.486035	-0.00167188	0.822309	9.28009e-07	1.978e-07	0.159229	CSMD1	SQRDL
rs11583072	1	18966007	T	G	0.396323	0.0106483	0.179714	rs6833014	4	170040860	T	C	0.343991	0.0107771	0.161431	3.23308e-07	1.979e-07	0.159229	PAX7	SH3RF1
rs17519558	5	152960319	C	T	0.108893	-0.00699297	0.559055	rs9649	17	34050934	T	C	0.174344	-0.0115364	0.242154	5.71422e-07	1.982e-07	0.159229	GRIA1	RPL17P42;AP2B1
rs28522910	4	1374774	C	T	0.328657	0.00110075	0.890749	rs7044189	9	112629397	G	A	0.41715	-0.00450068	0.558692	8.71308e-07	1.985e-07	0.159229	UVSSA	PALM2;AKAP2;PALM2-AKAP2
rs626192	1	216158204	G	A	0.159911	0.010884	0.286634	rs1127410	4	533001	C	T	0.126292	0.0172524	0.120082	5.35529e-08	1.986e-07	0.159229	USH2A	PIGG
rs7519262	1	64237559	T	G	0.129101	0.0013174	0.905814	rs1342128	1	82391756	G	A	0.373267	-0.00165657	0.827755	3.93619e-07	1.996e-07	0.159229	ROR1	LPHN2
rs7519262	1	64237559	T	G	0.129101	0.0013174	0.905814	rs6696876	1	82392040	A	G	0.373267	-0.00165657	0.827755	3.93619e-07	1.996e-07	0.159229	ROR1	LPHN2
rs6493264	15	47493363	G	T	0.388292	0.00282745	0.709223	rs4796693	17	39884583	G	A	0.202593	0.00127277	0.892782	4.26445e-06	2.011e-07	0.159229	SEMA6D	JUP;RN7SL399P;HAP1
rs7569546	2	192695107	C	T	0.174411	-0.00396401	0.688059	rs6070693	20	57589516	T	C	0.152594	0.00879293	0.394902	6.56391e-07	2.013e-07	0.159229	SDPR	TUBB1
rs7573238	2	56104253	T	A	0.137226	-0.0101721	0.344266	rs10414431	19	40854331	T	A	0.279622	-0.00903568	0.273603	6.10537e-06	2.017e-07	0.159229	EFEMP1	PLD3;C19orf47
rs11547116	14	55738165	C	T	0.434579	-0.00793299	0.28392	rs201813	20	52006619	T	G	0.0797952	-0.00306871	0.822738	6.8023e-07	2.018e-07	0.159229	RP11-665C16.6;FBXO34	RP4-678D15.1;TSHZ2
rs6430529	2	135433023	G	T	0.379975	0.0122653	0.100546	rs748515	2	220311039	A	C	0.387159	-0.00858203	0.254828	1.00769e-06	2.019e-07	0.159229	TMEM163	SPEG
rs72806146	10	62159351	G	T	0.128469	-0.00619074	0.574309	rs12438067	15	71863751	G	A	0.18693	0.00482812	0.609576	1.49559e-06	2.019e-07	0.159229	ANK3	THSD4
rs35161724	3	190158168	C	G	0.141582	0.000945269	0.928854	rs17774754	15	64126156	T	C	0.170239	-0.00126869	0.898964	3.17267e-05	2.021e-07	0.159229	TMEM207	HERC1
rs11099758	4	151087984	G	C	0.461322	-0.0145608	0.0526622	rs13186743	5	136697332	T	C	0.168182	-0.0105269	0.286394	3.47e-06	2.023e-07	0.159229	DCLK2	SPOCK1
rs7519262	1	64237559	T	G	0.129101	0.0013174	0.905814	rs993099	1	82388902	A	G	0.373239	-0.00160121	0.833412	4.01236e-07	2.025e-07	0.159229	ROR1	LPHN2
rs7581717	2	10093950	T	C	0.307547	-0.0030172	0.7075	rs1203733	7	40758141	G	T	0.263321	-0.0121789	0.162492	9.33408e-07	2.03e-07	0.159229	GRHL1	SUGCT
rs6914445	6	39790940	T	C	0.252349	0.00167094	0.844694	rs4468502	13	42615042	A	C	0.148068	-0.00160862	0.877319	3.60117e-07	2.036e-07	0.159229	DAAM2	RP11-187A9.3;DGKH
rs1560058	5	111519740	T	C	0.307439	-0.00243421	0.760012	rs2467997	8	133859871	A	T	0.257244	-0.00464045	0.581462	6.19463e-06	2.046e-07	0.159229	EPB41L4A	AF230666.2;PHF20L1
rs3829252	11	9801451	A	G	0.378239	-0.00264803	0.72491	rs61746062	22	50987843	T	C	0.0900578	0.0256062	0.0490008	4.10154e-07	2.046e-07	0.159229	SBF2-AS1;SBF2	SYCE3;KLHDC7B;CTA-384D8.31
rs75472407	2	228049556	G	A	0.158574	0.00279974	0.78086	rs7030112	9	129445436	T	C	0.313802	-0.0115319	0.161747	1.46468e-06	2.049e-07	0.159229	COL4A3	LMX1B
rs73688623	7	42080019	A	G	0.0947698	-0.00105089	0.933089	rs4936845	11	123676231	T	G	0.300069	-0.00644026	0.427882	1.24295e-06	2.051e-07	0.159229	GLI3	OR6M1
rs17046097	2	54888075	A	G	0.230929	-0.000723911	0.934689	rs2653349	6	55142337	A	G	0.200284	0.00338594	0.712705	8.49019e-07	2.053e-07	0.159229	SPTBN1;AC093110.3	HCRTR2
rs35025607	7	78015880	A	G	0.18658	0.00307294	0.747581	rs294382	11	30607515	A	C	0.259712	0.0124176	0.1555	6.1336e-07	2.059e-07	0.159229	MAGI2	RP5-1024C24.1;MPPED2
rs7805	1	87208953	A	T	0.215706	-0.00625756	0.483711	rs149271	16	28506872	G	A	0.379278	-0.00352874	0.659542	4.74545e-07	2.075e-07	0.159229	SH3GLB1	APOBR;CLN3;IL27
rs6435050	2	201329124	C	T	0.472041	0.001524	0.836741	rs10878118	12	64577777	G	A	0.497595	0.000419519	0.954513	7.21169e-07	2.078e-07	0.159229	SPATS2L	C12orf66
rs6975860	7	133589584	T	G	0.47143	4.72968e-05	0.994847	rs3896224	10	106467853	G	A	0.428831	0.000911033	0.902608	3.89825e-07	2.078e-07	0.159229	EXOC4	SORCS3
rs711009	8	85362542	T	G	0.433025	0.00114292	0.878172	rs7954146	12	26439302	A	G	0.0990755	-0.00594668	0.629147	1.78393e-07	2.088e-07	0.159229	RALYL	RP11-283G6.4;SSPN;RP11-283G6.5
rs1930246	9	103231440	T	G	0.207249	-0.00137308	0.880724	rs74026250	15	73979239	T	A	0.112008	0.00673063	0.562038	4.97201e-08	2.09e-07	0.159229	TMEFF1;MSANTD3-TMEFF1	CD276
rs12053389	2	173868790	A	C	0.463026	0.00203418	0.783972	rs6950735	7	86336250	C	A	0.202653	-0.00872678	0.341709	3.82745e-06	2.092e-07	0.159229	RAPGEF4	GRM3
rs17519656	5	152960528	G	C	0.10883	-0.00720968	0.546912	rs9649	17	34050934	T	C	0.174344	-0.0115364	0.242154	5.95016e-07	2.093e-07	0.159229	GRIA1	RPL17P42;AP2B1
rs11931416	4	16878187	G	A	0.267066	0.000134311	0.987151	rs58726213	16	31044683	G	A	0.363807	-0.00897846	0.237874	5.1792e-07	2.094e-07	0.159229	LDB2	STX4
rs7581717	2	10093950	T	C	0.307547	-0.0030172	0.7075	rs1203734	7	40758200	G	T	0.264582	-0.01134	0.192256	7.70975e-07	2.099e-07	0.159229	GRHL1	SUGCT
rs9993435	4	129085503	C	T	0.335324	0.0113559	0.148374	rs72850544	11	9336093	T	C	0.182965	0.00366603	0.707212	1.56426e-06	2.105e-07	0.159229	LARP1B	TMEM41B;RP11-682B13.2
rs55816457	2	87021123	A	G	0.250544	-0.028805	0.00079244	rs72833096	17	55655932	C	G	0.137839	-0.00106078	0.921779	1.02725e-06	2.106e-07	0.159229	CD8A	MSI2
rs1570090	1	34293825	C	T	0.30746	-0.00283649	0.722938	rs4599892	9	37603046	A	G	0.178436	0.0171426	0.0781062	5.86598e-07	2.108e-07	0.159229	CSMD2	RP11-613M10.9
rs6948097	7	92281953	T	C	0.276648	-0.00874198	0.288244	rs10119353	9	117175250	C	T	0.490814	-0.00725668	0.328633	1.6563e-05	2.109e-07	0.159229	CDK6	DFNB31
rs2491376	10	106631330	G	T	0.341725	0.00369373	0.634596	rs228836	20	50065648	G	A	0.419077	0.00331945	0.657453	2.55225e-07	2.112e-07	0.159229	SORCS3	NFATC2;MIR3194
rs1010080	16	78205661	T	G	0.405962	-0.0016458	0.827685	rs2072788	20	43933021	T	G	0.274472	0.00222772	0.787538	3.58466e-07	2.113e-07	0.159229	WWOX	MATN4;RBPJL
rs946311	1	58676997	G	A	0.192736	0.018926	0.0436011	rs7630538	3	71261872	T	A	0.242317	0.00785739	0.367606	2.02313e-07	2.116e-07	0.159229	DAB1	FOXP1
rs9811205	3	190234161	G	A	0.189554	-0.00456126	0.636254	rs9387195	6	114497448	T	G	0.479471	-0.000711186	0.923736	2.58238e-07	2.122e-07	0.159229	IL1RAP	RP3-399L15.3;HS3ST5
rs7711960	5	141025929	G	A	0.200398	-0.00360021	0.6978	rs3764189	15	76304642	T	C	0.302994	0.00826353	0.304628	1.04319e-06	2.123e-07	0.159229	FCHSD1	NRG4
rs996733	5	64132814	A	G	0.326536	0.00408291	0.603081	rs17612218	9	77188885	A	G	0.118653	0.00071217	0.950555	4.85817e-06	2.126e-07	0.159229	CWC27	RORB
rs34784063	5	146779668	A	G	0.245181	0.00468225	0.582735	rs12171673	8	119391866	A	G	0.181782	0.000360036	0.969776	4.33902e-08	2.131e-07	0.159229	CTB-108O6.2;DPYSL3	SAMD12;AC023590.1
rs17031056	2	43797619	T	C	0.203767	0.00789203	0.391794	rs283474	2	233654627	G	A	0.329773	0.00757117	0.336242	8.92746e-07	2.139e-07	0.159229	THADA	GIGYF2
rs17025267	1	215903907	C	T	0.436847	-0.017332	0.0200142	rs17009899	12	83114874	T	C	0.105161	0.0125633	0.296743	4.30642e-08	2.143e-07	0.159229	USH2A	TMTC2
rs9325197	12	71820656	G	A	0.426284	0.0001077	0.988533	rs202120	17	49991378	T	C	0.279551	0.0136422	0.0985465	3.76709e-07	2.151e-07	0.159229	TSPAN8	CA10
rs6443083	3	7130938	A	C	0.470866	0.00298914	0.684122	rs7217170	17	35810911	T	C	0.229188	-0.00967085	0.275323	3.36388e-07	2.152e-07	0.159229	GRM7	TADA2A;CTC-421K24.1
rs2339095	5	170096673	C	G	0.441173	0.0120064	0.105995	rs4792642	17	15554504	A	G	0.228735	0.00534808	0.547338	6.43153e-07	2.156e-07	0.159229	CTC-265N9.1;KCNIP1	TRIM16;RP11-640I15.1;RP11-385D13.1
rs656312	1	210419856	G	C	0.429007	-0.00384004	0.608418	rs12369114	12	49212806	T	C	0.178084	0.00905337	0.360803	1.18903e-07	2.161e-07	0.159229	SERTAD4	CACNB3
rs9878126	3	159216101	A	G	0.30927	-0.0027026	0.731218	rs2719710	16	10769958	C	T	0.38102	-0.0112398	0.142	1.70178e-07	2.161e-07	0.159229	IQCJ-SCHIP1	TEKT5
rs10953539	7	78001841	A	C	0.199087	0.00239747	0.79314	rs10810837	9	17730965	C	T	0.227168	0.00584396	0.51237	6.67211e-07	2.166e-07	0.159229	MAGI2	SH3GL2
rs6769798	3	112951348	G	A	0.15867	-0.0152549	0.134486	rs58077086	9	86465131	C	T	0.242814	0.00669964	0.44261	4.33323e-07	2.168e-07	0.159229	BOC	RP11-575L7.4;KIF27
rs9727156	1	240633672	T	C	0.391188	0.00523229	0.492315	rs1062470	6	31084435	A	G	0.323262	0.00345821	0.660556	1.20552e-06	2.174e-07	0.159229	AL646016.1;FMN2	C6orf15;PSORS1C1;CDSN
rs4443646	8	132930911	G	A	0.17231	-0.00283073	0.772531	rs10509186	10	65207018	T	C	0.487394	-0.0116537	0.117103	3.9532e-06	2.177e-07	0.159229	EFR3A	JMJD1C
rs2244504	14	92359829	A	C	0.480876	0.00152648	0.836651	rs61762372	17	64298682	A	G	0.391129	-0.00890037	0.242976	9.03351e-08	2.187e-07	0.159229	FBLN5	PRKCA
rs6413827	1	173686353	G	A	0.290567	0.0105291	0.192202	rs74427538	17	34011827	T	C	0.0910545	-0.011873	0.356278	1.11444e-07	2.193e-07	0.159229	KLHL20	CTC-507E2.1;AP2B1
rs3798847	6	55621358	T	A	0.136426	-0.0118603	0.270182	rs4816	6	150114745	A	G	0.365005	0.0133842	0.0795374	5.10583e-06	2.198e-07	0.159229	BMP5	RP11-350J20.4;PCMT1;RP11-350J20.5
rs3130071	6	31594628	T	A	0.137041	0.00727739	0.495593	rs9332390	7	114171145	G	A	0.460227	-0.0134633	0.0699305	1.54068e-06	2.203e-07	0.159229	SNORA38;PRRC2A	FOXP2
rs1582639	7	132009356	T	C	0.238498	0.00804258	0.351739	rs10906203	10	12719220	T	C	0.47369	-0.0124354	0.0935308	3.7759e-07	2.203e-07	0.159229	PLXNA4	CAMK1D
rs2285744	7	11509561	C	G	0.431336	0.00479108	0.530886	rs1048701	17	35910735	T	C	0.450762	0.0113303	0.127604	5.93933e-08	2.205e-07	0.159229	THSD7A;AC004538.3	SYNRG
rs12694677	2	157463796	A	G	0.231165	0.00357829	0.686615	rs3859357	18	34177909	T	C	0.296059	0.00644525	0.423257	8.20524e-07	2.21e-07	0.159229	GPD2	FHOD3
rs2229456	11	66328741	C	A	0.181508	-0.017064	0.077396	rs2504219	13	28520546	A	T	0.135192	0.00210386	0.847755	1.05564e-07	2.212e-07	0.159229	CTSF;CTD-3074O7.2;ACTN3	ATP5EP2
rs473279	1	38275802	T	C	0.309199	0.00472598	0.556687	rs12952376	17	73043337	T	C	0.305321	0.00277055	0.73412	6.62165e-06	2.213e-07	0.159229	C1orf122;MTF1;YRDC	KCTD2;ATP5H
rs4958009	5	111523949	G	T	0.291728	-0.00360124	0.65671	rs2467997	8	133859871	A	T	0.257244	-0.00464045	0.581462	6.53462e-06	2.226e-07	0.159229	EPB41L4A;CTC-459M5.2	AF230666.2;PHF20L1
rs2290378	2	173913258	A	G	0.0667843	-0.015744	0.288217	rs11870139	17	63962368	G	A	0.450534	-0.00480973	0.518059	3.47727e-07	2.234e-07	0.159229	RAPGEF4	CEP112
rs2290378	2	173913258	A	G	0.0667843	-0.015744	0.288217	rs4611495	17	63962600	G	C	0.450534	-0.00480973	0.518059	3.47727e-07	2.234e-07	0.159229	RAPGEF4	CEP112
rs61848644	10	50603105	A	G	0.0958751	0.0173771	0.175596	rs2235613	20	8755243	T	C	0.36107	0.00579972	0.451087	1.17914e-06	2.239e-07	0.159229	DRGX	PLCB1
rs17244067	18	72517037	C	T	0.21901	0.0147123	0.0987367	rs140524	22	50960682	T	C	0.161517	0.00119011	0.905454	1.88668e-07	2.243e-07	0.159229	ZNF407	CTA-384D8.36;TYMP;SCO2;NCAPH2
rs2304052	5	151054227	C	T	0.0745267	-0.00638617	0.653896	rs6461378	7	881668	T	C	0.438898	-0.00159154	0.832234	1.56033e-06	2.252e-07	0.159229	CTB-113P19.1;SPARC	SUN1
rs10973149	9	36978587	T	C	0.354295	-0.0068481	0.380218	rs6584466	10	103734040	G	A	0.187237	-0.0196033	0.0362904	3.83745e-07	2.255e-07	0.159229	PAX5	C10orf76
rs1870011	3	108101323	A	C	0.225175	0.00967134	0.278353	rs10402252	19	12541547	T	G	0.495316	-0.00404906	0.581893	6.63052e-07	2.261e-07	0.159229	MYH15;HHLA2	CTD-3105H18.16;ZNF443;CTD-3105H18.18
rs11744587	5	109077138	G	C	0.0618539	0.0107669	0.483114	rs1133893	19	8486884	A	G	0.311061	0.00548684	0.506492	2.23461e-07	2.263e-07	0.159229	MAN2A1	MARCH2;RP11-886P16.6
rs9855969	3	123047666	A	G	0.154312	0.00993921	0.338272	rs11823106	11	126368432	C	A	0.440839	-0.00228087	0.757906	9.91917e-06	2.273e-07	0.159229	ADCY5	KIRREL3
rs12510037	4	109799723	C	T	0.460439	-0.00225041	0.762305	rs11079978	17	49739931	C	A	0.488661	0.0120926	0.101964	1.95374e-06	2.282e-07	0.159229	COL25A1	CA10
rs35025607	7	78015880	A	G	0.18658	0.00307294	0.747581	rs11031140	11	30608133	A	G	0.174457	0.0218448	0.0304049	7.87791e-07	2.289e-07	0.159229	MAGI2	RP5-1024C24.1;MPPED2
rs7473	1	183114634	G	A	0.43865	0.00486073	0.511824	rs17039589	4	109886367	A	G	0.104561	0.011325	0.350487	3.45741e-07	2.291e-07	0.159229	LAMC1;RP11-181K3.4	COL25A1
rs7630034	3	190233523	A	G	0.233376	-0.0036042	0.681649	rs9387195	6	114497448	T	G	0.479471	-0.000711186	0.923736	1.30866e-07	2.293e-07	0.159229	IL1RAP	RP3-399L15.3;HS3ST5
rs282129	6	89967498	A	G	0.28294	0.0025662	0.753116	rs17656941	11	63400493	T	C	0.142906	0.00697607	0.508744	5.55374e-06	2.297e-07	0.159229	GABRR2	RP11-697H9.2;ATL3;RP11-697H9.4
rs3731912	2	220406722	T	C	0.256795	-0.0030758	0.729254	rs555867	11	84434238	C	T	0.205531	-0.00845547	0.35218	8.69094e-07	2.299e-07	0.159229	TMEM198;CHPF;ASIC4	DLG2;CTD-2537O9.1
rs4371716	5	22078584	T	C	0.238498	-0.0054126	0.531745	rs335855	5	122443922	A	G	0.159285	0.0038176	0.701081	2.57497e-06	2.331e-07	0.159229	CDH12	PRDM6
rs1375547	3	85608137	A	G	0.229756	-0.0021832	0.803713	rs6806529	3	123049938	A	C	0.430252	-0.00876561	0.242257	1.20357e-06	2.334e-07	0.159229	CADM2	ADCY5
rs6967023	7	115625839	C	T	0.456354	-0.00625087	0.403405	rs9601093	13	79177291	A	G	0.27235	-0.0166608	0.0437534	3.86991e-06	2.335e-07	0.159229	TFEC	RNF219-AS1;RP11-52L5.6;POU4F1
rs11767382	7	115625614	C	T	0.456354	-0.00625087	0.403405	rs9601093	13	79177291	A	G	0.27235	-0.0166608	0.0437534	3.86991e-06	2.335e-07	0.159229	TFEC	RNF219-AS1;RP11-52L5.6;POU4F1
rs7077718	10	101689378	G	C	0.484471	0.00130202	0.864014	rs6494946	15	71841113	A	G	0.341456	0.00839293	0.278104	4.02828e-07	2.337e-07	0.159229	DNMBP;DNMBP-AS1	THSD4
rs9826458	3	85640815	G	C	0.239665	-0.00571541	0.512949	rs6806529	3	123049938	A	C	0.430252	-0.00876561	0.242257	9.36374e-07	2.356e-07	0.159229	CADM2	ADCY5
rs75450301	2	46923501	C	T	0.072721	-0.0109017	0.445764	rs4667626	2	171071369	C	T	0.10722	-0.000424819	0.971699	2.21495e-08	2.359e-07	0.159229	SOCS5	MYO3B
rs626192	1	216158204	G	A	0.159911	0.010884	0.286634	rs2066782	4	39303925	G	A	0.120467	-0.00415779	0.715105	1.2464e-07	2.365e-07	0.159229	USH2A	RFC1;RNU6-32P
rs3783313	14	35342838	A	C	0.228578	0.0132671	0.130387	rs978415	17	77356694	T	C	0.22593	0.0132992	0.130097	2.82215e-05	2.365e-07	0.159229	BAZ1A;RP11-73E17.2	RBFOX3
rs36009174	4	186151338	T	C	0.465694	0.00714986	0.335988	rs3924999	8	32453358	A	G	0.39607	0.00279587	0.712831	5.39459e-07	2.368e-07	0.159229	SNX25	NRG1
rs2932971	4	23818884	T	C	0.241662	-0.00397663	0.643478	rs12214856	6	90708921	G	A	0.296383	0.00374661	0.643525	3.51e-07	2.373e-07	0.159229	PPARGC1A	BACH2;RN7SKP110
rs12645577	4	129100643	G	A	0.336002	0.0108547	0.166727	rs72850544	11	9336093	T	C	0.182965	0.00366603	0.707212	1.74727e-06	2.378e-07	0.159229	LARP1B	TMEM41B;RP11-682B13.2
rs10447542	7	17976895	T	C	0.336954	5.05689e-05	0.994811	rs2960679	10	117605972	T	G	0.263075	0.00921476	0.278337	2.42156e-07	2.394e-07	0.159229	SNX13	ATRNL1
rs77133106	15	54919858	G	T	0.102874	-0.000984812	0.935452	rs34294937	16	49883927	A	T	0.206293	0.00383526	0.678262	1.52722e-08	2.396e-07	0.159229	UNC13C	ZNF423
rs923237	4	113429731	C	G	0.409711	0.00503317	0.500671	rs7160810	14	51716467	G	A	0.224327	0.000287888	0.974227	1.51282e-07	2.397e-07	0.159229	NEUROG2	Y_RNA;TMX1
rs12095801	1	77788129	C	G	0.11108	0.00184529	0.876035	rs4738446	8	75234777	T	C	0.25327	-0.0118167	0.166555	1.0727e-07	2.408e-07	0.159229	AK5	JPH1;GDAP1
rs340657	3	6907600	C	T	0.457632	-0.00495177	0.506637	rs1995899	7	90784986	C	T	0.34269	-0.00552965	0.480195	6.27588e-08	2.432e-07	0.159229	GRM7	CDK14
rs2761171	13	100480897	G	A	0.409886	-0.00829759	0.268866	rs4486983	18	30265178	T	G	0.19759	0.00183663	0.844791	2.29644e-06	2.436e-07	0.159229	CLYBL	KLHL14
rs9651124	1	231736611	C	T	0.384646	-0.00097555	0.898643	rs10747049	9	140008750	G	C	0.226008	-0.0173147	0.0563577	2.68597e-07	2.441e-07	0.159229	LINC00582;TSNAX-DISC1	DPP7
rs36099158	2	64073887	G	A	0.230511	0.0136002	0.116425	rs3823646	7	99757612	G	A	0.450142	0.00106967	0.884666	1.43898e-07	2.458e-07	0.159229	UGP2	GAL3ST4;MIR4658;LAMTOR4;C7orf43
rs12618491	2	223133508	A	C	0.385739	0.0194191	0.0115221	rs4714776	6	44282316	G	T	0.109306	-0.00065553	0.956029	5.05804e-06	2.462e-07	0.159229	PAX3	AARS2;RP11-444E17.6
rs77239910	11	66329639	A	G	0.168523	-0.0182694	0.0678541	rs2504219	13	28520546	A	T	0.135192	0.00210386	0.847755	2.41342e-07	2.467e-07	0.159229	CTSF;CTD-3074O7.2;ACTN3	ATP5EP2
rs12718444	1	43409179	T	G	0.176142	-0.0210157	0.032733	rs11010696	10	36815225	G	A	0.363071	-0.00117276	0.879004	1.01749e-06	2.47e-07	0.159229	SLC2A1	NAMPTL
rs3798847	6	55621358	T	A	0.136426	-0.0118603	0.270182	rs7818	6	150132092	G	A	0.364437	0.0134716	0.0784274	5.85417e-06	2.475e-07	0.159229	BMP5	PCMT1
rs923237	4	113429731	C	G	0.409711	0.00503317	0.500671	rs74560807	10	78733132	T	C	0.0686952	0.015749	0.30361	5.79787e-07	2.476e-07	0.159229	NEUROG2	KCNMA1;RP11-443A13.5
rs9859077	3	101136402	C	G	0.338242	0.0138207	0.0815454	rs4836664	9	132404718	C	T	0.388562	0.000277376	0.971848	3.89146e-07	2.477e-07	0.159229	SENP7;RP11-144C15.1	RP11-483H20.4;ASB6
rs12742374	1	76992177	C	A	0.125401	-0.019626	0.0786582	rs17105613	12	54362194	C	T	0.315965	0.00692261	0.406597	3.50475e-06	2.479e-07	0.159229	ST6GALNAC3	HOXC11;HOTAIR
rs2232387	12	52827608	T	C	0.110909	-0.0167251	0.154956	rs8067576	17	28444254	A	T	0.46319	0.00338929	0.648898	5.09692e-07	2.486e-07	0.159229	KRT75	MIR3184;NSRP1;MIR423;RP11-1148O4.2
rs7546433	1	215880177	A	G	0.319364	-0.000245778	0.975083	rs75619102	7	3059940	T	A	0.0800091	-0.0159954	0.24127	3.13698e-07	2.492e-07	0.159229	USH2A	CARD11
rs12508837	4	129043204	C	G	0.335283	0.0105819	0.177986	rs72850544	11	9336093	T	C	0.182965	0.00366603	0.707212	1.69265e-06	2.496e-07	0.159229	LARP1B	TMEM41B;RP11-682B13.2
rs498079	6	133562456	G	C	0.259712	-0.0130697	0.126303	rs7083427	10	76198822	A	G	0.251164	0.003375	0.694326	3.80651e-07	2.497e-07	0.159229	EYA4	ADK
rs1156845	1	57209695	C	T	0.142078	-0.000344217	0.974199	rs10955173	8	99436357	C	T	0.358208	0.00632929	0.416042	1.5335e-05	2.501e-07	0.159229	C1orf168	KCNS2;STK3
rs12918968	16	88520452	C	A	0.435878	0.00973125	0.200118	rs748620	17	41362272	G	C	0.334298	-0.00914979	0.256438	1.02838e-07	2.505e-07	0.159229	ZFPM1	NBR1;TMEM106A
rs323168	7	78336935	C	T	0.346092	-0.0196687	0.0107718	rs1675225	18	50158078	T	C	0.112872	-0.0310422	0.00783835	4.11044e-06	2.51e-07	0.159229	MAGI2	DCC
rs2327433	6	134214227	G	A	0.0869689	0.0136838	0.296907	rs2279942	10	62634621	T	C	0.274406	0.00633612	0.450736	6.54174e-08	2.51e-07	0.159229	RP3-323P13.2;TCF21	RHOBTB1
rs12918968	16	88520452	C	A	0.435878	0.00973125	0.200118	rs8482	17	41361960	G	A	0.335249	-0.00881387	0.274484	7.85072e-08	2.517e-07	0.159229	ZFPM1	NBR1;TMEM106A
rs7556298	1	62488358	C	T	0.273018	-0.00717906	0.388971	rs12802157	11	28060285	C	A	0.239689	0.00945551	0.276108	1.79927e-06	2.529e-07	0.159229	INADL	KIF18A
rs7303	14	75520065	C	T	0.474221	-0.00799306	0.28178	rs11651451	17	2098417	T	C	0.369647	-0.000133269	0.986163	3.40982e-06	2.531e-07	0.159229	ACYP1;MLH3	RN7SL624P;SMG6
rs1410085	1	81773439	A	G	0.492355	0.015199	0.0422833	rs61976859	14	31583512	T	C	0.109643	0.0103348	0.387474	1.62997e-06	2.534e-07	0.159229	LPHN2	RPL21P5;HECTD1
rs12666956	7	115778916	T	C	0.145689	-0.0103921	0.316571	rs2420257	10	118008342	A	G	0.213317	0.00300575	0.740264	1.3122e-05	2.54e-07	0.159229	TFEC	GFRA1
rs73202271	3	129130018	A	G	0.0873288	0.0123262	0.345126	rs4933274	10	84620065	T	G	0.196952	0.000506076	0.956767	1.47519e-07	2.54e-07	0.159229	EFCAB12	NRG3
rs4664421	2	162229061	G	A	0.119194	-0.00238193	0.834487	rs1913808	2	162804678	A	G	0.308461	-0.0111714	0.160079	1.10905e-06	2.544e-07	0.159229	PSMD14	SLC4A10
rs10908720	1	159408803	C	T	0.364437	-0.0108329	0.161242	rs10798630	1	178691845	T	C	0.428247	-0.00195686	0.792202	7.28712e-07	2.552e-07	0.159229	OR10J1;RP11-550P17.5	RP11-428K3.1;RALGPS2
rs3801600	7	83632594	C	T	0.182554	-0.00385749	0.686376	rs12875311	13	40342557	A	G	0.33515	0.000478215	0.951007	2.22452e-06	2.556e-07	0.159229	SEMA3A	COG6
rs3798847	6	55621358	T	A	0.136426	-0.0118603	0.270182	rs9767113	6	150039293	C	T	0.356232	0.0116551	0.129474	8.26669e-06	2.566e-07	0.159229	BMP5	LATS1
rs34685616	2	101638828	T	C	0.135546	-0.0133316	0.214204	rs1059486	6	26200083	G	A	0.484094	-0.00408331	0.592195	5.21381e-07	2.567e-07	0.159229	TBC1D8;RPL31	RP1-34B20.4;HIST1H3D;HIST1H4E;HIST1H2AD;HIST1H2BF;HIST1H1PS1
rs2286963	2	211060050	G	T	0.335493	-0.00329729	0.670121	rs77237106	15	75969335	T	C	0.147947	0.00406752	0.701474	9.1618e-07	2.572e-07	0.159229	AC006994.2;ACADL	CTD-2026K11.1;CSPG4;AC105020.1
rs4953110	2	44806616	G	A	0.334797	0.0111566	0.158074	rs4958532	5	151771852	A	G	0.179614	0.000743844	0.938389	1.02829e-05	2.577e-07	0.159229	CAMKMT	NMUR2
rs4952716	2	44806731	T	C	0.334797	0.0111566	0.158074	rs4958535	5	151775064	G	C	0.179614	0.000743844	0.938389	1.02829e-05	2.577e-07	0.159229	CAMKMT	NMUR2
rs4953110	2	44806616	G	A	0.334797	0.0111566	0.158074	rs1422357	5	151772230	A	C	0.179614	0.000743844	0.938389	1.02829e-05	2.577e-07	0.159229	CAMKMT	NMUR2
rs4952716	2	44806731	T	C	0.334797	0.0111566	0.158074	rs1422357	5	151772230	A	C	0.179614	0.000743844	0.938389	1.02829e-05	2.577e-07	0.159229	CAMKMT	NMUR2
rs4952716	2	44806731	T	C	0.334797	0.0111566	0.158074	rs4958532	5	151771852	A	G	0.179614	0.000743844	0.938389	1.02829e-05	2.577e-07	0.159229	CAMKMT	NMUR2
rs4952716	2	44806731	T	C	0.334797	0.0111566	0.158074	rs56074869	5	151770989	A	T	0.179614	0.000743844	0.938389	1.02829e-05	2.577e-07	0.159229	CAMKMT	NMUR2
rs4952716	2	44806731	T	C	0.334797	0.0111566	0.158074	rs55911705	5	151770988	A	G	0.179614	0.000743844	0.938389	1.02829e-05	2.577e-07	0.159229	CAMKMT	NMUR2
rs4953110	2	44806616	G	A	0.334797	0.0111566	0.158074	rs56074869	5	151770989	A	T	0.179614	0.000743844	0.938389	1.02829e-05	2.577e-07	0.159229	CAMKMT	NMUR2
rs4953110	2	44806616	G	A	0.334797	0.0111566	0.158074	rs4958535	5	151775064	G	C	0.179614	0.000743844	0.938389	1.02829e-05	2.577e-07	0.159229	CAMKMT	NMUR2
rs4952715	2	44806620	A	T	0.334797	0.0111566	0.158074	rs4958535	5	151775064	G	C	0.179614	0.000743844	0.938389	1.02829e-05	2.577e-07	0.159229	CAMKMT	NMUR2
rs4952715	2	44806620	A	T	0.334797	0.0111566	0.158074	rs55911705	5	151770988	A	G	0.179614	0.000743844	0.938389	1.02829e-05	2.577e-07	0.159229	CAMKMT	NMUR2
rs4952715	2	44806620	A	T	0.334797	0.0111566	0.158074	rs1422357	5	151772230	A	C	0.179614	0.000743844	0.938389	1.02829e-05	2.577e-07	0.159229	CAMKMT	NMUR2
rs4952715	2	44806620	A	T	0.334797	0.0111566	0.158074	rs4958532	5	151771852	A	G	0.179614	0.000743844	0.938389	1.02829e-05	2.577e-07	0.159229	CAMKMT	NMUR2
rs4952715	2	44806620	A	T	0.334797	0.0111566	0.158074	rs56074869	5	151770989	A	T	0.179614	0.000743844	0.938389	1.02829e-05	2.577e-07	0.159229	CAMKMT	NMUR2
rs4953110	2	44806616	G	A	0.334797	0.0111566	0.158074	rs55911705	5	151770988	A	G	0.179614	0.000743844	0.938389	1.02829e-05	2.577e-07	0.159229	CAMKMT	NMUR2
rs997109	2	210341429	T	C	0.391478	-0.00507102	0.50719	rs203038	17	50070614	T	C	0.479489	-0.00551303	0.453994	5.41244e-07	2.579e-07	0.159229	MAP2	CA10
rs62177927	2	158976867	T	C	0.467297	0.00580066	0.435098	rs13340627	8	22731815	G	A	0.323616	0.0202232	0.0120731	5.58232e-07	2.579e-07	0.159229	UPP2	RP11-87E22.2;PEBP4
rs9727156	1	240633672	T	C	0.391188	0.00523229	0.492315	rs3130996	6	31090843	G	T	0.323061	0.0034249	0.663837	1.34241e-06	2.58e-07	0.159229	AL646016.1;FMN2	PSORS1C1;CDSN
rs6930033	6	29323905	C	A	0.161386	0.0122647	0.222743	rs61979185	14	75725418	C	T	0.379152	-0.00669033	0.383402	8.97458e-07	2.583e-07	0.159229	OR5V1	RP11-293M10.2;RP11-293M10.1
rs8455	3	158388780	T	C	0.469446	0.00278982	0.705233	rs2230297	11	120745874	T	C	0.140335	-0.00711024	0.504458	1.67818e-07	2.585e-07	0.159229	GFM1;LXN	GRIK4;RP11-640N11.2
rs1131262	3	133941320	T	C	0.116464	-0.00042459	0.970726	rs10793029	11	72140309	T	C	0.191818	-0.00333375	0.726924	3.06697e-06	2.586e-07	0.159229	RYK	CLPB
rs282129	6	89967498	A	G	0.28294	0.0025662	0.753116	rs2959886	11	63531175	G	C	0.141494	0.00442733	0.677262	7.82358e-06	2.588e-07	0.159229	GABRR2	C11orf95;RTN3;RP11-466C23.4
rs6425845	1	34303468	C	T	0.307049	-0.00370891	0.643073	rs4599892	9	37603046	A	G	0.178436	0.0171426	0.0781062	7.26523e-07	2.592e-07	0.159229	CSMD2;HSPD1P14	RP11-613M10.9
rs1047014	6	19841493	C	T	0.245502	0.00821742	0.344459	rs11073922	15	90814664	T	C	0.0889831	0.00912242	0.484016	1.1495e-06	2.598e-07	0.159229	ID4;RP1-167F1.2	RP11-697E2.7;NGRN;RP11-697E2.6
rs12468993	2	174944519	C	T	0.145452	-0.00122464	0.907702	rs6804866	3	175297466	G	T	0.184318	-0.0188482	0.0462902	2.48043e-06	2.599e-07	0.159229	OLA1	NAALADL2
rs35732780	2	174949083	T	G	0.145493	-0.00111865	0.91565	rs6804866	3	175297466	G	T	0.184318	-0.0188482	0.0462902	2.47465e-06	2.601e-07	0.159229	OLA1	NAALADL2
rs78611029	5	123995650	G	C	0.153317	-0.00620067	0.546933	rs12347418	9	114244696	T	C	0.419713	-0.000166895	0.982466	1.65975e-06	2.602e-07	0.159229	ZNF608	KIAA0368
rs17862281	7	126707703	T	A	0.35862	0.00253844	0.743242	rs41276051	7	143020944	A	G	0.232715	-0.00221398	0.800032	4.50474e-07	2.606e-07	0.159229	GRM8	CLCN1
rs2345658	4	42658144	T	C	0.258253	0.00356251	0.685358	rs4890294	18	43231148	T	C	0.386045	-0.013462	0.0870409	9.50599e-08	2.607e-07	0.159229	RP11-109E24.2;ATP8A1	RP11-116O18.1;SLC14A2
rs112900355	10	73156625	T	G	0.185333	0.00273464	0.775686	rs1740695	14	93498375	A	G	0.412597	-0.00389328	0.604424	2.79327e-06	2.609e-07	0.159229	CDH23	ITPK1
rs72762883	1	245762543	G	T	0.104798	-0.0078364	0.532786	rs12311316	12	52795587	A	G	0.161158	-0.00532885	0.595313	3.20966e-08	2.611e-07	0.159229	KIF26B	KRT82;RP3-416H24.4
rs8018462	14	23282110	A	G	0.438673	-0.00430589	0.580262	rs885985	22	19511925	G	A	0.423018	-0.00762124	0.31469	3.71905e-07	2.616e-07	0.159229	AL135998.1;SLC7A7	CLDN5;CDC45
rs943737	9	16519203	C	T	0.353584	-0.00597668	0.436726	rs7210857	17	12615971	T	G	0.155835	-0.00184494	0.855041	3.1785e-06	2.62e-07	0.159229	BNC2	MYOCD
rs1307485	1	10495508	T	C	0.475655	0.00294292	0.69301	rs9533521	13	44119458	A	T	0.369526	0.000476574	0.951701	1.17436e-06	2.623e-07	0.159229	APITD1-CORT;RP4-736L20.3;APITD1	ENOX1;ENOX1-AS1
rs17832309	18	72502667	G	A	0.219514	0.0143783	0.105908	rs140524	22	50960682	T	C	0.161517	0.00119011	0.905454	2.43326e-07	2.632e-07	0.159229	ZNF407	CTA-384D8.36;TYMP;SCO2;NCAPH2
rs78611029	5	123995650	G	C	0.153317	-0.00620067	0.546933	rs12347631	9	114245121	A	G	0.419246	0.000446483	0.95313	1.83593e-06	2.636e-07	0.159229	ZNF608	KIAA0368
rs2736911	10	124214355	T	C	0.159336	0.0011645	0.908114	rs34097431	12	5840224	C	T	0.243242	0.00288398	0.740573	2.87441e-06	2.646e-07	0.159229	ARMS2	ANO2
rs267561	3	37574951	G	A	0.416856	0.00025766	0.972304	rs723672	12	2161561	T	C	0.438292	0.00499017	0.503167	2.09598e-06	2.648e-07	0.159229	ITGA9	CACNA1C;CACNA1C-IT2
rs6330	1	115829313	A	G	0.451256	-0.00906133	0.228231	rs17740066	3	121100283	A	G	0.108827	0.011348	0.343318	1.32822e-06	2.649e-07	0.159229	NGF;RP4-663N10.1	STXBP5L
rs11681706	2	85486354	T	G	0.222068	-0.00866835	0.334534	rs11219774	11	124636373	C	A	0.149897	0.00514656	0.621642	2.48519e-06	2.655e-07	0.159229	TCF7L1;AC093162.3	ESAM;MSANTD2;RP11-677M14.3
rs7689024	4	146535293	C	T	0.165505	-0.0236924	0.0180349	rs1056320	12	31605044	T	G	0.107325	-0.0111543	0.350286	1.84015e-07	2.658e-07	0.159229	MMAA	snoU13;DENND5B
rs13077021	3	66491667	A	G	0.16807	-0.000973591	0.921733	rs259723	6	37788220	C	T	0.275151	1.75367e-05	0.998324	8.00105e-07	2.661e-07	0.159229	LRIG1	ZFAND3;RP3-441A12.1
rs7570895	2	115753803	T	A	0.229813	-0.01682	0.0566315	rs2425602	20	41736002	C	A	0.347658	-0.00574619	0.456264	1.02468e-06	2.666e-07	0.159229	DPP10	PTPRT
rs2173904	9	2828765	C	G	0.455949	-0.00413135	0.577548	rs4146343	16	7299906	C	A	0.133749	0.00712057	0.515968	4.92089e-06	2.67e-07	0.159229	KIAA0020	RBFOX1
rs11099758	4	151087984	G	C	0.461322	-0.0145608	0.0526622	rs11740681	5	136706160	T	G	0.168219	-0.0101507	0.303859	4.35097e-06	2.695e-07	0.159229	DCLK2	SPOCK1
rs25680	12	6554628	A	G	0.226844	0.00270774	0.757132	rs12591786	15	60902512	T	C	0.167766	-0.00610276	0.54651	4.9477e-08	2.698e-07	0.159229	CD27;CD27-AS1	RP11-219B17.1;RORA
rs68126184	12	57390681	T	C	0.0857924	-0.00111778	0.932579	rs2678770	17	75085434	G	A	0.478726	-0.0194773	0.00929645	6.60914e-07	2.702e-07	0.159229	GPR182;RP11-474N8.5;HBCBP;ZBTB39	AC015815.6;LINC00338;AC015815.2;SEC14L1;AC015815.3
rs67358182	5	64131364	C	A	0.155884	-0.00944483	0.350986	rs7931895	11	115152299	G	T	0.318755	0.00437009	0.583954	7.70212e-06	2.702e-07	0.159229	CWC27	CADM1
rs17284218	5	82395349	T	A	0.41002	0.00483681	0.519299	rs3815745	19	10085054	A	G	0.229128	-0.0099031	0.263427	4.01929e-07	2.703e-07	0.159229	XRCC4	COL5A3
rs11249213	1	25293237	G	A	0.495905	-0.00991975	0.181588	rs7137544	12	70242073	G	A	0.339714	0.0106324	0.171837	4.8576e-07	2.704e-07	0.159229	RP11-84D1.2;RUNX3;RP11-84D1.1	AC025263.3;MYRFL
rs1111250	2	179124196	G	A	0.190186	-0.00656726	0.491019	rs7308600	12	99663200	T	A	0.253185	-0.00223223	0.791858	4.5333e-06	2.704e-07	0.159229	OSBPL6	ANKS1B
rs3742446	14	102975572	T	C	0.232345	-1.38586e-07	0.999987	rs1731887	17	41992721	C	T	0.49506	0.00789186	0.28624	7.10134e-07	2.711e-07	0.159229	ANKRD9	FAM215A;RP11-527L4.5
rs2627008	9	84264883	G	T	0.182609	-0.0171712	0.072311	rs61980290	14	69727286	G	C	0.148349	-0.0145365	0.161529	2.49148e-06	2.715e-07	0.159229	TLE1	RP11-363J20.2;GALNT16
rs1811457	8	72981327	A	G	0.395734	-0.00797282	0.292578	rs575239	9	135333013	T	A	0.458897	0.0065339	0.389204	3.99823e-07	2.723e-07	0.159229	TRPA1;RP11-383H13.1	C9orf171
rs585627	1	210004199	C	G	0.259461	-0.006332	0.455492	rs72660254	5	147470592	C	G	0.0562681	0.000405827	0.979862	1.34814e-06	2.725e-07	0.159229	DIEXF	SPINK5
rs717863	1	16563635	A	G	0.293643	-0.00948188	0.24778	rs12570315	10	88430368	A	G	0.319004	0.00199549	0.802532	7.15809e-08	2.732e-07	0.159229	RSG1;MT1XP1	LDB3;OPN4
rs7732189	5	136684519	G	A	0.460014	-0.00454807	0.539825	rs12148564	15	66434797	C	T	0.365181	-0.00592351	0.444002	6.62236e-06	2.741e-07	0.159229	SPOCK1	MEGF11
rs1865341	9	8845911	C	T	0.234412	-0.00761737	0.381462	rs2816605	14	105715515	T	C	0.25626	-0.00132423	0.877484	1.8748e-06	2.75e-07	0.159229	PTPRD	BRF1;BTBD6
rs1054743	1	47035643	C	T	0.100068	0.0078724	0.522704	rs16954931	17	46373148	T	C	0.188368	0.0215108	0.0226768	2.0094e-06	2.75e-07	0.159229	MKNK1;MKNK1-AS1	AC090627.1;SKAP1
rs6587996	1	63323084	A	G	0.421271	-0.00473171	0.530454	rs7902006	10	68685929	G	C	0.0919991	-0.00385192	0.761964	4.06655e-07	2.756e-07	0.159229	ATG4C	LRRTM3;CTNNA3
rs9809375	3	54216334	G	A	0.223091	0.0040262	0.652892	rs2058194	17	62020348	T	C	0.462614	0.00275019	0.712462	6.17179e-07	2.759e-07	0.159229	CACNA2D3	SCN4A
rs948847	11	57004344	G	T	0.437507	-0.00179798	0.809085	rs60140950	12	21028208	C	G	0.156225	0.0227208	0.0246609	2.01535e-07	2.761e-07	0.159229	APLNR	SLCO1B7;SLCO1B3;LST3
rs12918968	16	88520452	C	A	0.435878	0.00973125	0.200118	rs17527802	17	41349713	G	A	0.333295	-0.0095886	0.236051	1.05623e-07	2.765e-07	0.159229	ZFPM1	NBR1
rs35305102	3	124922828	C	T	0.109465	-0.00348365	0.771203	rs2899664	15	61200750	A	G	0.386614	0.00604413	0.441099	1.38413e-06	2.766e-07	0.159229	SLC12A8	RORA
rs13874	3	66419956	T	C	0.441153	-0.00412489	0.577166	rs2668694	17	44292319	C	T	0.213997	0.00289447	0.75013	1.14496e-06	2.766e-07	0.159229	SLC25A26	KANSL1;Y_RNA
rs1562962	1	202281353	C	G	0.12556	0.0101174	0.36903	rs35258120	14	103058769	G	A	0.181984	-0.0049221	0.609825	3.43419e-06	2.768e-07	0.159229	LGR6	RCOR1
rs10486521	7	33238200	G	A	0.143685	-0.0101074	0.32707	rs11186224	10	82358354	A	G	0.13982	0.00886108	0.406863	1.11821e-07	2.771e-07	0.159229	BBS9	SH2D4B
rs2232041	1	111494194	T	C	0.254572	0.00688528	0.418518	rs6445902	3	57494138	C	A	0.188309	0.00835794	0.377209	5.76389e-07	2.776e-07	0.159229	LRIF1;RP11-96K19.2	RNU6-1181P;DNAH12
rs11143691	9	71387302	T	A	0.159759	0.006385	0.528569	rs232102	17	63675459	A	T	0.441106	-0.000426064	0.954143	1.39474e-06	2.779e-07	0.159229	PIP5K1B	CEP112
rs11143691	9	71387302	T	A	0.159759	0.006385	0.528569	rs232103	17	63675690	G	A	0.441106	-0.000426064	0.954143	1.39474e-06	2.779e-07	0.159229	PIP5K1B	CEP112
rs1930246	9	103231440	T	G	0.207249	-0.00137308	0.880724	rs11574483	15	73996066	A	G	0.0971006	0.00409279	0.740694	1.78815e-07	2.786e-07	0.159229	TMEFF1;MSANTD3-TMEFF1	CD276
rs74661124	2	115915258	A	G	0.0601793	0.011845	0.447956	rs34571619	4	147802356	A	G	0.326164	-0.00657364	0.406355	6.51172e-07	2.788e-07	0.159229	DPP10-AS1;DPP10	TTC29
rs111660528	7	100647652	C	T	0.481573	-0.00889321	0.233005	rs1362622	16	49885737	A	G	0.204362	0.00121126	0.894813	8.21222e-08	2.791e-07	0.159229	MUC12	ZNF423
rs11592057	10	101152191	C	T	0.226349	-0.00659989	0.448066	rs2404483	18	72650685	C	T	0.131319	-0.00803827	0.45616	1.79748e-06	2.792e-07	0.159229	CNNM1;GOT1	ZNF407
rs9651125	1	231736613	G	C	0.384598	-0.000622084	0.935237	rs10747049	9	140008750	G	C	0.226008	-0.0173147	0.0563577	3.03299e-07	2.796e-07	0.159229	LINC00582;TSNAX-DISC1	DPP7
rs34376163	1	72738699	C	T	0.17968	0.00964659	0.312913	rs1537232	6	38951998	T	C	0.144974	-0.0101248	0.331888	3.07736e-06	2.796e-07	0.159229	GDI2P2;NEGR1	DNAH8
rs968972	2	51171962	G	A	0.366568	0.00770436	0.317285	rs12192802	6	46018287	G	A	0.210722	0.00213506	0.816477	2.65628e-06	2.802e-07	0.159229	NRXN1;AC007682.2	CLIC5
rs1054743	1	47035643	C	T	0.100068	0.0078724	0.522704	rs11655781	17	46369292	C	T	0.188411	0.021602	0.0221154	2.04461e-06	2.804e-07	0.159229	MKNK1;MKNK1-AS1	AC090627.1;SKAP1
rs11943206	4	56437010	C	T	0.300129	-0.00749625	0.359596	rs2303759	19	49869051	G	T	0.269593	0.00271928	0.741619	5.16361e-08	2.816e-07	0.159229	PDCL2	DKKL1;AC010524.2;TEAD2
rs3798847	6	55621358	T	A	0.136426	-0.0118603	0.270182	rs9800580	6	149953981	T	C	0.357054	0.0127434	0.0961309	7.9129e-06	2.822e-07	0.159229	BMP5	Y_RNA;KATNA1
rs302963	8	106518366	G	A	0.217831	0.00548817	0.536347	rs35103007	17	56900738	A	G	0.202749	0.0126468	0.171883	1.87304e-06	2.823e-07	0.159229	ZFPM2	PPM1E
rs11770163	7	116417848	C	G	0.328209	-0.00307477	0.697304	rs76402227	17	76010121	T	C	0.06097	0.0173733	0.261154	8.84434e-08	2.826e-07	0.159229	MET	TNRC6C
rs656312	1	210419856	G	C	0.429007	-0.00384004	0.608418	rs11168749	12	49205634	C	T	0.173977	0.0109264	0.274499	2.05415e-07	2.827e-07	0.159229	SERTAD4	Y_RNA;CACNB3
rs1187988	1	58466016	T	C	0.448301	0.00562947	0.445081	rs2282910	7	28844824	C	T	0.342178	0.0101499	0.191947	8.49661e-07	2.839e-07	0.159229	DAB1	CREB5
rs2271920	8	27316117	A	G	0.412096	0.0154259	0.0426356	rs10444190	10	126375608	C	G	0.499082	0.010459	0.158002	9.01615e-07	2.841e-07	0.159229	CHRNA2;PTK2B	FAM53B;RP11-12J10.3
rs11986533	8	11032084	G	T	0.0923818	-0.0194349	0.129811	rs12313841	12	56856618	T	C	0.302044	-0.0127532	0.116502	6.62485e-06	2.842e-07	0.159229	XKR6;AF131215.1	MIP
rs4953111	2	44807406	G	A	0.331736	0.0113059	0.154042	rs4958532	5	151771852	A	G	0.179614	0.000743844	0.938389	1.11688e-05	2.843e-07	0.159229	CAMKMT	NMUR2
rs4953111	2	44807406	G	A	0.331736	0.0113059	0.154042	rs1422357	5	151772230	A	C	0.179614	0.000743844	0.938389	1.11688e-05	2.843e-07	0.159229	CAMKMT	NMUR2
rs4953111	2	44807406	G	A	0.331736	0.0113059	0.154042	rs4958535	5	151775064	G	C	0.179614	0.000743844	0.938389	1.11688e-05	2.843e-07	0.159229	CAMKMT	NMUR2
rs4953111	2	44807406	G	A	0.331736	0.0113059	0.154042	rs56074869	5	151770989	A	T	0.179614	0.000743844	0.938389	1.11688e-05	2.843e-07	0.159229	CAMKMT	NMUR2
rs4953111	2	44807406	G	A	0.331736	0.0113059	0.154042	rs55911705	5	151770988	A	G	0.179614	0.000743844	0.938389	1.11688e-05	2.843e-07	0.159229	CAMKMT	NMUR2
rs72934688	2	202904913	G	T	0.177889	-0.0010211	0.915233	rs3809958	18	44337686	G	A	0.487077	-0.0145557	0.0491461	2.5681e-06	2.846e-07	0.159229	FZD7	RP11-742D12.2;ST8SIA5
rs1865342	9	8845721	C	T	0.234382	-0.00769299	0.376775	rs2816605	14	105715515	T	C	0.25626	-0.00132423	0.877484	1.92268e-06	2.854e-07	0.159229	PTPRD	BRF1;BTBD6
rs56241474	4	40337523	T	C	0.295476	0.00620303	0.447442	rs7011605	8	108321048	C	T	0.185348	0.0136983	0.155426	2.49101e-07	2.855e-07	0.159229	CHRNA9	ANGPT1
rs3735478	7	44800176	T	G	0.278939	0.000236173	0.977573	rs2991934	10	28097311	A	G	0.208461	0.00407423	0.653779	2.35996e-06	2.865e-07	0.159229	ZMIZ2	ARMC4
rs4840955	8	8234219	A	G	0.299069	-0.0144437	0.0800461	rs1851722	9	107361642	A	G	0.234723	0.00971614	0.265021	6.24262e-06	2.866e-07	0.159229	SGK223	OR13C5
rs17388160	10	78745937	C	T	0.324836	-0.00815774	0.302517	rs35949016	14	66136163	A	C	0.168358	0.0187958	0.060383	3.80634e-06	2.871e-07	0.159229	KCNMA1	FUT8
rs12413941	10	92546406	C	T	0.220716	-0.00206223	0.818136	rs3825723	14	68024134	T	A	0.149007	-0.00440948	0.675997	1.18867e-06	2.875e-07	0.159229	HTR7	PLEKHH1
rs284218	1	82393466	G	A	0.238087	-0.00652037	0.447806	rs11868894	17	45353189	C	T	0.192889	0.00471986	0.615833	1.04944e-05	2.878e-07	0.159229	LPHN2	ITGB3
rs2043932	2	166055714	T	C	0.154095	-0.00138325	0.890805	rs1318025	22	29283757	T	C	0.298508	0.0163189	0.041984	1.31837e-07	2.88e-07	0.159229	SCN3A	ZNRF3
rs9835485	3	44611896	G	A	0.320102	0.00631694	0.424366	rs752730	7	32909182	A	G	0.210464	0.00138111	0.879257	5.1791e-07	2.886e-07	0.159229	RP11-944L7.4;ZKSCAN7;RP11-944L7.5	KBTBD2;AVL9
rs60249363	3	138750332	G	A	0.0740487	0.0145458	0.301766	rs6856875	4	57053541	G	A	0.328357	-0.000380051	0.961994	8.38323e-07	2.893e-07	0.159229	MRPS22	KIAA1211
rs12369114	12	49212806	T	C	0.178084	0.00905337	0.360803	rs12596556	16	17310119	G	T	0.372001	0.00589417	0.440904	9.45817e-07	2.914e-07	0.159229	CACNB3	XYLT1
rs13400118	2	44871874	A	C	0.329848	0.0115949	0.143338	rs4958532	5	151771852	A	G	0.179614	0.000743844	0.938389	1.11332e-05	2.918e-07	0.159229	CAMKMT	NMUR2
rs13400118	2	44871874	A	C	0.329848	0.0115949	0.143338	rs1422357	5	151772230	A	C	0.179614	0.000743844	0.938389	1.11332e-05	2.918e-07	0.159229	CAMKMT	NMUR2
rs13400118	2	44871874	A	C	0.329848	0.0115949	0.143338	rs4958535	5	151775064	G	C	0.179614	0.000743844	0.938389	1.11332e-05	2.918e-07	0.159229	CAMKMT	NMUR2
rs13400118	2	44871874	A	C	0.329848	0.0115949	0.143338	rs56074869	5	151770989	A	T	0.179614	0.000743844	0.938389	1.11332e-05	2.918e-07	0.159229	CAMKMT	NMUR2
rs13400118	2	44871874	A	C	0.329848	0.0115949	0.143338	rs55911705	5	151770988	A	G	0.179614	0.000743844	0.938389	1.11332e-05	2.918e-07	0.159229	CAMKMT	NMUR2
rs34377392	15	54046880	A	G	0.182147	-0.00434926	0.650412	rs117169628	16	89262657	A	G	0.149167	-0.0142912	0.170853	5.62866e-06	2.925e-07	0.159229	WDR72	SLC22A31;CDH15
rs11592057	10	101152191	C	T	0.226349	-0.00659989	0.448066	rs17055966	18	72646945	A	G	0.130729	-0.00707241	0.513574	1.66985e-06	2.926e-07	0.159229	CNNM1;GOT1	ZNF407
rs7523331	1	107870880	T	A	0.295704	-0.00119184	0.883346	rs56131332	10	106162214	G	A	0.190091	-0.00224131	0.814808	7.0948e-08	2.928e-07	0.159229	NTNG1	snoU13;CCDC147
rs73068394	2	209610326	T	A	0.0989354	-0.0259792	0.0392967	rs9316942	13	58268918	T	A	0.251687	0.00469492	0.582045	1.13727e-06	2.93e-07	0.159229	PTH2R	PCDH17
rs10172023	2	152476028	G	C	0.313683	0.00195394	0.806573	rs869592	5	158430187	G	C	0.254592	0.00574485	0.499887	1.24878e-06	2.932e-07	0.159229	NEB	EBF1
rs12053389	2	173868790	A	C	0.463026	0.00203418	0.783972	rs701332	7	86277634	C	T	0.205455	-0.0100832	0.267016	3.95683e-06	2.933e-07	0.159229	RAPGEF4	GRM3
rs2793626	1	57996397	T	C	0.200114	0.00458082	0.617046	rs3827103	20	54824029	A	G	0.0854157	-0.0156291	0.235241	3.3978e-06	2.934e-07	0.159229	DAB1	MC3R
rs28646033	3	85008511	T	G	0.15747	-0.00269899	0.792982	rs4767386	12	116568423	T	C	0.107871	-0.0407524	0.000762772	2.08459e-07	2.935e-07	0.159229	CADM2	MED13L
rs1111250	2	179124196	G	A	0.190186	-0.00656726	0.491019	rs11109776	12	99645318	G	A	0.253631	-0.00053596	0.949552	5.49074e-06	2.935e-07	0.159229	OSBPL6	ANKS1B
rs6817700	4	106891531	A	G	0.433011	0.00304294	0.679503	rs77800379	11	19493560	T	G	0.0778768	-0.0297545	0.0324435	1.91781e-07	2.944e-07	0.159497	NPNT	NAV2
rs2274985	1	10573867	G	A	0.486201	-0.00341481	0.643241	rs12881240	14	37135752	T	C	0.190482	0.0185325	0.0588784	5.61242e-07	2.957e-07	0.159922	PEX14	PAX9
rs6905356	6	170627614	C	T	0.141056	0.0120511	0.255925	rs4141172	7	8540931	C	T	0.27811	0.00143161	0.865391	3.0058e-06	2.96e-07	0.159922	FAM120B	NXPH1
rs75415085	8	13305763	T	A	0.0961469	-0.00847997	0.51319	rs12362685	11	111478720	T	A	0.371439	0.00208187	0.790735	7.6558e-06	2.989e-07	0.160409	DLC1	SIK2
rs435021	5	110650965	G	A	0.404775	-0.0180645	0.0150483	rs10217192	9	109773145	T	A	0.110632	-0.0166488	0.160229	2.13961e-07	2.991e-07	0.160409	CAMK4	ZNF462;RP11-508N12.2
rs7217986	17	75369578	C	T	0.47335	-0.00307147	0.68295	rs601338	19	49206674	A	G	0.492822	0.0131366	0.0738058	1.06532e-07	2.991e-07	0.160409	RP11-936I5.1;SEPT9	FUT2
rs1403739	15	61318450	G	A	0.137314	0.00280081	0.79463	rs2070090	20	31427635	T	C	0.166401	-0.0160614	0.105446	4.81233e-07	2.993e-07	0.160409	RORA	MAPRE1;RP5-1085F17.4
rs78611029	5	123995650	G	C	0.153317	-0.00620067	0.546933	rs7904842	10	68594908	T	G	0.16445	-0.0145376	0.142	2.21101e-06	2.994e-07	0.160409	ZNF608	CTNNA3
rs13874	3	66419956	T	C	0.441153	-0.00412489	0.577166	rs2732658	17	44271152	A	G	0.213651	0.00283507	0.755197	1.19757e-06	2.999e-07	0.160409	SLC25A26	KANSL1;KANSL1-AS1
rs10936055	3	156749335	T	C	0.396641	-0.00431886	0.569077	rs62035716	16	78339747	C	T	0.0771023	0.0220351	0.111892	3.03422e-06	3.001e-07	0.160409	LEKR1	WWOX
rs1128001	16	9207003	C	T	0.277537	-0.0125976	0.124829	rs11650785	17	32460717	G	C	0.422226	0.00249893	0.73927	7.25273e-07	3.002e-07	0.160409	C16orf72;RP11-473I1.10	ASIC2
rs73181387	3	105150803	C	A	0.154336	0.0007109	0.944771	rs35262984	3	187892221	A	G	0.296653	0.00869524	0.298812	2.21763e-06	3.008e-07	0.160409	ALCAM	LPP;AC022498.1
rs10930635	2	174946985	C	T	0.146383	-0.00263903	0.802328	rs6804866	3	175297466	G	T	0.184318	-0.0188482	0.0462902	2.49265e-06	3.01e-07	0.160409	OLA1	NAALADL2
rs626192	1	216158204	G	A	0.159911	0.010884	0.286634	rs34623004	4	527677	C	T	0.121629	0.019343	0.0886921	7.89736e-08	3.014e-07	0.160409	USH2A	PIGG
rs71607077	4	21468079	G	A	0.139412	-0.0090395	0.405805	rs7681238	4	79014821	C	T	0.184572	-0.00218737	0.819236	1.5112e-07	3.019e-07	0.160458	KCNIP4	FRAS1
rs9985766	4	151030070	G	A	0.20576	0.0120436	0.189203	rs989612	17	53902820	A	G	0.16811	-0.00328662	0.744276	1.52686e-07	3.037e-07	0.160856	DCLK2	PCTP
rs851019	6	36014161	A	G	0.457561	0.00511992	0.488072	rs2773507	9	6628916	T	C	0.130437	-0.00482685	0.661743	3.72744e-07	3.041e-07	0.160856	MAPK14	GLDC
rs1344641	2	170607841	T	C	0.260944	-0.0105148	0.216211	rs73100396	3	67458417	G	C	0.24886	0.00914139	0.286041	1.53228e-07	3.042e-07	0.160856	KLHL23	SUCLG2
rs10206846	2	212305035	C	G	0.429896	0.004455	0.555691	rs10028124	4	129867280	T	A	0.352588	-0.0138117	0.0776179	3.36407e-06	3.045e-07	0.160856	ERBB4	SCLT1
rs77548270	5	127928211	A	G	0.0876505	0.00279534	0.831553	rs10756541	9	14210623	G	T	0.304345	0.0113866	0.15517	1.13975e-07	3.047e-07	0.160856	FBN2;SLC27A6	NFIB
rs11750836	5	82403187	T	C	0.408543	0.00618157	0.410229	rs3815745	19	10085054	A	G	0.229128	-0.0099031	0.263427	4.58704e-07	3.054e-07	0.161009	XRCC4	COL5A3
rs4664421	2	162229061	G	A	0.119194	-0.00238193	0.834487	rs12617656	2	162851147	C	T	0.328205	-0.011013	0.160892	1.35748e-06	3.068e-07	0.16153	PSMD14	DPP4
rs78309756	10	62122460	C	T	0.272941	0.00453007	0.585117	rs12896745	14	100279483	C	G	0.401933	-0.0139411	0.0648926	1.46055e-06	3.075e-07	0.161681	ANK3	EML1
rs4301312	6	151651568	C	T	0.347959	0.00130549	0.866176	rs74967455	9	8854577	C	A	0.0721532	-0.00858689	0.539921	5.51606e-07	3.088e-07	0.162036	AKAP12	RP11-75C9.1;PTPRD
rs34743816	2	69813345	C	A	0.284922	0.00513021	0.529378	rs1479935	3	187966711	A	G	0.403588	-0.000860521	0.909625	1.71238e-06	3.09e-07	0.162036	AAK1	LPP
rs3792109	2	234184417	G	A	0.465715	0.0029882	0.686081	rs2959023	8	105479149	A	G	0.411001	0.00355074	0.633437	4.27786e-08	3.097e-07	0.162186	SCARNA5;ATG16L1	DPYS
rs845478	3	55680206	T	C	0.0607147	-0.0172688	0.259007	rs6965167	7	26842764	C	T	0.344792	0.000487121	0.949645	1.8528e-06	3.102e-07	0.162192	ERC2	SKAP2
rs6774423	3	68575543	T	G	0.218102	0.0157522	0.0801882	rs3799095	6	70082863	T	C	0.441156	-0.00291105	0.696382	1.41853e-06	3.111e-07	0.162192	FAM19A1	BAI3
rs1465972	2	31411184	A	C	0.178762	-0.00553324	0.56864	rs1545523	2	75089569	A	G	0.414408	0.00322608	0.666966	1.37598e-06	3.121e-07	0.162192	CAPN14	HK2
rs130079	6	31112737	A	C	0.23799	-0.00978272	0.258813	rs72739558	15	61438764	A	G	0.187456	0.00601424	0.534247	1.46995e-06	3.125e-07	0.162192	CCHCR1;PSORS1C1;POLR2LP	RORA
rs6493264	15	47493363	G	T	0.388292	0.00282745	0.709223	rs4796601	17	39884091	G	C	0.198307	0.00115154	0.903787	5.87357e-06	3.129e-07	0.162192	SEMA6D	JUP;RN7SL399P;HAP1
rs11205595	1	49524755	A	G	0.378174	0.0103131	0.174835	rs61733139	4	100504566	C	G	0.0554797	0.0417881	0.00995602	7.59804e-06	3.134e-07	0.162192	AGBL4;RP11-141A19.1	MTTP
rs9509802	13	22148698	G	A	0.454145	0.00277391	0.707393	rs6501820	17	73518284	G	C	0.1	-0.000725967	0.952646	5.18607e-07	3.134e-07	0.162192	MICU2	LLGL2;TSEN54
rs55813626	2	199250153	A	C	0.227231	0.00652246	0.459861	rs10934472	3	118735409	C	T	0.137931	-0.0131585	0.224212	5.8412e-07	3.139e-07	0.162192	PLCL1	IGSF11
rs2856111	11	1075747	C	T	0.130204	-0.0141062	0.199597	rs507506	17	7118322	A	G	0.411378	0.0144699	0.0558956	1.7253e-06	3.143e-07	0.162192	MUC2	ACADVL;DLG4
rs284219	1	82395236	G	A	0.237699	-0.00719632	0.402708	rs11868894	17	45353189	C	T	0.192889	0.00471986	0.615833	1.18563e-05	3.153e-07	0.162192	LPHN2	ITGB3
rs2060707	7	32623796	C	T	0.270131	-0.00319744	0.699	rs1131398	7	107569517	G	A	0.406741	0.00416763	0.583634	3.29168e-08	3.153e-07	0.162192	AVL9;DPY19L1P1	LAMB1;DLD
rs77483144	9	126209788	G	T	0.0847119	0.00362325	0.784076	rs2433027	10	95753641	A	G	0.468818	0.0068116	0.359177	2.8776e-07	3.154e-07	0.162192	DENND1A	PLCE1
rs2962845	5	176336189	A	T	0.273782	0.00798589	0.336815	rs6136081	20	17361839	T	G	0.176143	-0.00318983	0.740396	1.21053e-06	3.154e-07	0.162192	UIMC1	PCSK2
rs2709890	7	83045684	A	G	0.414666	-0.0143838	0.0557989	rs36040259	15	71755830	C	T	0.227699	-0.0216543	0.0133679	1.90227e-06	3.155e-07	0.162192	SEMA3E	THSD4
rs13874	3	66419956	T	C	0.441153	-0.00412489	0.577166	rs17663792	17	44272552	T	C	0.213733	0.00277241	0.760442	1.2369e-06	3.162e-07	0.162218	SLC25A26	KANSL1;KANSL1-AS1
rs7710973	5	111516437	A	T	0.306355	-0.00382959	0.632656	rs2467997	8	133859871	A	T	0.257244	-0.00464045	0.581462	9.12933e-06	3.167e-07	0.162218	EPB41L4A	AF230666.2;PHF20L1
rs12288090	11	74403013	G	A	0.196706	0.00293916	0.758408	rs34097431	12	5840224	C	T	0.243242	0.00288398	0.740573	1.38025e-06	3.176e-07	0.162218	CHRDL2	ANO2
rs860232	2	36679346	A	G	0.318053	-0.0114694	0.148262	rs1618538	7	144491740	C	T	0.458822	-0.0056777	0.444267	1.76356e-06	3.182e-07	0.162218	CRIM1	TPK1
rs13209706	6	117701232	A	T	0.143036	-0.0157585	0.132685	rs4811837	20	55929881	C	T	0.373664	0.00306068	0.690385	1.10584e-06	3.182e-07	0.162218	GOPC;ROS1	RAE1;MTRNR2L3;MTND1P9
rs860232	2	36679346	A	G	0.318053	-0.0114694	0.148262	rs1515442	3	172835125	C	T	0.274509	0.00757556	0.358198	4.69696e-06	3.185e-07	0.162218	CRIM1	SPATA16
rs11235888	11	73470557	G	A	0.119538	-0.00246912	0.828244	rs224331	20	34022387	C	A	0.345512	-0.000901576	0.911884	2.493e-06	3.192e-07	0.162218	RAB6A;RP11-707G14.1	GDF5OS;GDF5
rs7303	14	75520065	C	T	0.474221	-0.00799306	0.28178	rs7217687	17	2098272	C	G	0.370063	2.02213e-05	0.997903	3.52979e-06	3.194e-07	0.162218	ACYP1;MLH3	RN7SL624P;SMG6
rs36039042	3	55592479	C	T	0.24186	0.00373607	0.6663	rs11153773	6	119035086	T	C	0.328073	0.0073728	0.353798	1.20924e-06	3.196e-07	0.162218	ERC2	CEP85L
rs3753496	1	8078061	T	A	0.149543	-0.0138687	0.185896	rs10518730	15	53874591	T	C	0.0620102	-0.0100197	0.511879	2.24711e-07	3.199e-07	0.162218	ERRFI1	WDR72
rs10473995	5	77513237	C	A	0.347856	0.00454822	0.559115	rs4574537	5	137419728	C	T	0.300829	-0.00438241	0.581713	1.8317e-06	3.201e-07	0.162218	AP3B1;ATP6V1G1P6	WNT8A
rs641255	9	3981734	C	T	0.112102	-0.00489449	0.683985	rs9513122	13	97000534	G	A	0.394172	0.0202929	0.00681977	2.31889e-07	3.217e-07	0.162601	GLIS3	HS6ST3
rs75170613	9	126209731	C	G	0.0847603	0.00369592	0.779867	rs2433027	10	95753641	A	G	0.468818	0.0068116	0.359177	2.95267e-07	3.218e-07	0.162601	DENND1A	PLCE1
rs72782522	5	102879687	G	A	0.111246	0.00358169	0.762931	rs12794600	11	11387713	C	A	0.321832	-0.00115259	0.88434	3.38087e-07	3.221e-07	0.162601	CTD-2193G5.1;NUDT12	GALNT18
rs7776540	7	27984499	C	T	0.285959	0.00836257	0.305724	rs2394443	10	69644341	G	C	0.328262	0.0110432	0.16099	2.62575e-07	3.236e-07	0.162773	JAZF1	SIRT1
rs10048745	2	68962137	A	G	0.247449	0.00695794	0.431966	rs7208736	17	1807705	A	G	0.389439	0.00182416	0.809649	2.9817e-07	3.238e-07	0.162773	ARHGAP25	RPA1
rs859427	1	175348723	C	T	0.344503	-0.0103978	0.181646	rs6552923	4	186732037	G	A	0.318649	0.00867955	0.280189	5.5196e-07	3.241e-07	0.162773	TNR	SORBS2
rs2706464	15	44486511	C	T	0.432303	-0.0179784	0.0170217	rs718960	17	36077279	T	C	0.221647	-0.00937383	0.301337	1.9694e-07	3.241e-07	0.162773	FRMD5	HNF1B
rs13874	3	66419956	T	C	0.441153	-0.00412489	0.577166	rs113417378	17	44270809	G	A	0.213692	0.00284652	0.754206	1.28667e-06	3.25e-07	0.163008	SLC25A26	KANSL1;KANSL1-AS1
rs42046	7	92252203	G	C	0.277389	-0.00924117	0.264024	rs4979377	9	117159370	G	C	0.491466	-0.00797129	0.28228	1.77889e-05	3.254e-07	0.163008	CDK6	AKNA;RP11-9M16.2;DFNB31
rs17499589	1	183442537	A	G	0.122172	-0.0152566	0.175522	rs2836443	21	39871276	G	T	0.353771	0.0160588	0.0382287	1.33044e-07	3.263e-07	0.163143	SMG7;SMG7-AS1	SNRPGP13;ERG
rs167772	6	44280812	C	T	0.424716	0.00996161	0.187725	rs11575624	10	115317262	T	C	0.120189	0.017647	0.121115	3.41129e-07	3.265e-07	0.163143	AARS2;RP11-444E17.6	HABP2
rs1838159	9	87406956	G	T	0.334678	0.0057553	0.466005	rs4909977	11	11310634	A	G	0.23611	-0.0107716	0.21322	4.31841e-08	3.274e-07	0.163384	NTRK2	GALNT18
rs9991256	4	66327854	A	G	0.135439	0.000393675	0.970625	rs12192574	6	34030788	A	G	0.418418	-0.00209763	0.780264	5.3484e-07	3.282e-07	0.163575	EPHA5	GRM4
rs369511	9	135682019	C	T	0.259655	0.0122367	0.14724	rs10824328	10	77415002	A	G	0.120046	0.00130175	0.911088	3.68536e-06	3.291e-07	0.163816	AK8	C10orf11
rs11662724	18	19180878	T	C	0.187223	0.00346145	0.711743	rs883433	19	39206288	T	C	0.468128	-0.0065857	0.370682	4.05438e-07	3.303e-07	0.164205	ESCO1	ACTN4
rs185310	5	94118789	A	G	0.4245	0.000394871	0.95824	rs7196016	16	57735900	C	G	0.241312	0.0055908	0.526479	1.9668e-06	3.31e-07	0.164344	MCTP1	RP11-405F3.4;CCDC135
rs75351733	4	24914611	A	G	0.141255	-0.0191365	0.0719689	rs2863154	11	45168124	T	C	0.246596	-0.00380614	0.669092	2.02882e-07	3.323e-07	0.164504	CCDC149	PRDM11
rs7535528	1	2444414	A	G	0.372174	0.00548128	0.47403	rs13171669	5	148601243	G	A	0.411779	-0.00657849	0.387567	7.32663e-06	3.325e-07	0.164504	PANK4	AC012613.2;ABLIM3;RP11-331K21.1
rs902852	4	163055931	T	C	0.17426	0.00823134	0.397256	rs4781989	16	17448826	C	G	0.446339	0.00875742	0.237403	6.05078e-06	3.327e-07	0.164504	FSTL5	XYLT1
rs74661124	2	115915258	A	G	0.0601793	0.011845	0.447956	rs1509327	4	147837035	C	A	0.325588	-0.0078758	0.319943	6.6143e-07	3.33e-07	0.164504	DPP10-AS1;DPP10	TTC29
rs13874	3	66419956	T	C	0.441153	-0.00412489	0.577166	rs11079733	17	44269964	A	T	0.213742	0.00269312	0.767073	1.31122e-06	3.346e-07	0.164879	SLC25A26	KANSL1;KANSL1-AS1
rs13874	3	66419956	T	C	0.441153	-0.00412489	0.577166	rs2696633	17	44270059	T	A	0.213742	0.00269312	0.767073	1.31122e-06	3.346e-07	0.164879	SLC25A26	KANSL1;KANSL1-AS1
rs875898	7	27200905	A	G	0.178121	0.00101121	0.916345	rs73402068	11	8413407	C	A	0.0983299	0.00996604	0.425367	3.85261e-08	3.358e-07	0.165064	RP1-170O19.20;HOXA9;RP1-170O19.21;HOXA7	STK33
rs2242071	2	208994697	C	T	0.254551	-0.00252128	0.765045	rs1359200	13	94025367	A	G	0.447811	0.00985429	0.188239	1.64469e-06	3.36e-07	0.165064	CRYGC	GPC6;SNORD22
rs893583	9	87290173	G	A	0.433337	0.00228759	0.760717	rs17558901	12	59915849	A	G	0.114044	-0.0170922	0.143373	9.5925e-07	3.37e-07	0.165064	NTRK2	RP11-272B17.2
rs11691189	2	6112516	T	C	0.0784781	-0.0136211	0.318638	rs61746094	5	3600136	A	G	0.110861	-0.0179052	0.130465	4.05105e-07	3.37e-07	0.165064	DKFZP761K2322;LINC01105	IRX1;CTD-2012M11.3
rs872158	2	180479625	G	T	0.348268	0.000943481	0.902778	rs5751084	22	41755105	G	A	0.201949	0.00356722	0.703785	4.6145e-06	3.373e-07	0.165064	ZNF385B	ZC3H7B
rs322669	3	25338994	G	T	0.232293	-0.00231632	0.790982	rs74494983	6	17932864	A	C	0.0735411	0.0090164	0.522662	8.02885e-07	3.375e-07	0.165064	RARB	KIF13A
rs1316549	13	97966268	C	T	0.482835	0.00949025	0.20081	rs140154205	19	48235655	T	C	0.122891	0.00443926	0.704804	1.01492e-07	3.391e-07	0.165581	MBNL2	CTD-2571L23.8;EHD2
rs17494568	5	31532174	A	C	0.149487	0.00100771	0.923039	rs11185773	10	91349331	C	T	0.165341	-0.0135508	0.172767	1.40375e-07	3.394e-07	0.165581	DROSHA;C5orf22	MIR107;PANK1
rs62177672	2	134173130	T	A	0.185718	0.00691311	0.468636	rs56160002	9	23786931	C	T	0.174007	0.0138882	0.147494	1.52628e-06	3.399e-07	0.165619	NCKAP5	ELAVL2
rs2389515	4	119002779	G	T	0.131183	-0.00526251	0.63317	rs3822367	5	122146272	C	T	0.4378	0.00631611	0.396904	3.15075e-05	3.406e-07	0.165704	NDST3	SNX2
rs1513474	3	35720567	C	T	0.349233	8.845e-06	0.999087	rs73050684	7	8597524	G	A	0.0802188	0.00853193	0.532034	2.58949e-05	3.411e-07	0.165704	ARPP21	NXPH1
rs10246	14	75544470	A	T	0.474131	-0.00736077	0.321605	rs11651451	17	2098417	T	C	0.369647	-0.000133269	0.986163	3.92408e-06	3.422e-07	0.165704	NEK9;ZC2HC1C	RN7SL624P;SMG6
rs9699636	1	232166332	A	G	0.203344	0.00708177	0.444011	rs11576887	1	235976692	C	T	0.138367	0.0107717	0.317955	2.06132e-06	3.424e-07	0.165704	DISC1	LYST
rs2029331	3	53767689	C	G	0.246811	0.00733886	0.396401	rs11635685	15	42373810	C	G	0.351025	0.0102406	0.189779	3.05954e-07	3.426e-07	0.165704	CACNA1D	PLA2G4D
rs4953107	2	44797113	A	G	0.338259	0.0117701	0.136429	rs1422357	5	151772230	A	C	0.179614	0.000743844	0.938389	1.23007e-05	3.443e-07	0.165704	CAMKMT	NMUR2
rs4953107	2	44797113	A	G	0.338259	0.0117701	0.136429	rs55911705	5	151770988	A	G	0.179614	0.000743844	0.938389	1.23007e-05	3.443e-07	0.165704	CAMKMT	NMUR2
rs4953107	2	44797113	A	G	0.338259	0.0117701	0.136429	rs4958532	5	151771852	A	G	0.179614	0.000743844	0.938389	1.23007e-05	3.443e-07	0.165704	CAMKMT	NMUR2
rs4953107	2	44797113	A	G	0.338259	0.0117701	0.136429	rs56074869	5	151770989	A	T	0.179614	0.000743844	0.938389	1.23007e-05	3.443e-07	0.165704	CAMKMT	NMUR2
rs4953107	2	44797113	A	G	0.338259	0.0117701	0.136429	rs4958535	5	151775064	G	C	0.179614	0.000743844	0.938389	1.23007e-05	3.443e-07	0.165704	CAMKMT	NMUR2
rs3008705	9	16040663	C	A	0.441495	-0.00782862	0.295458	rs16939752	15	45444133	C	T	0.113964	-0.000899145	0.938328	2.1787e-06	3.461e-07	0.166366	CCDC171	DUOX1;CTD-2651B20.1
rs1457591	3	21674173	A	T	0.116179	0.00192999	0.86701	rs183646	12	46273882	G	T	0.19237	-0.0168936	0.0715716	6.76981e-06	3.469e-07	0.166547	ZNF385D	KNOP1P2;ARID2
rs77060839	2	44586621	C	T	0.0551074	-0.0249702	0.124308	rs4141007	4	114679682	G	A	0.138225	0.0124072	0.241968	5.28659e-08	3.475e-07	0.166631	CAMKMT;PREPL	CAMK2D
rs3798846	6	55621377	T	C	0.181042	-0.00861258	0.3647	rs62136101	19	46854055	T	C	0.301181	0.00190353	0.812616	6.80888e-06	3.493e-07	0.167133	BMP5	PPP5C
rs4681058	3	25440041	G	A	0.236576	-0.00143798	0.871821	rs701848	10	89726745	C	T	0.395698	-0.0059432	0.432944	1.45534e-06	3.494e-07	0.167133	RARB	PTEN
rs529507	11	131773383	G	A	0.133369	-0.0005598	0.960017	rs757660	22	30793137	A	G	0.291231	-0.00696708	0.389604	3.37065e-08	3.512e-07	0.167776	NTM	SEC14L2;RNF215
rs3752543	1	7430394	C	T	0.162233	0.00353225	0.726293	rs7570895	2	115753803	T	A	0.229813	-0.01682	0.0566315	1.37652e-06	3.516e-07	0.167776	CAMTA1-IT1;CAMTA1	DPP10
rs12565552	1	92224631	T	C	0.164465	0.0073742	0.463754	rs1541648	5	158186469	A	G	0.0930999	-0.00487782	0.699968	5.59783e-06	3.526e-07	0.167988	TGFBR3	EBF1
rs9782980	1	55273580	G	T	0.398636	0.00747207	0.325713	rs62379700	5	150535736	A	G	0.129234	0.01189	0.27989	2.66703e-06	3.529e-07	0.167988	C1orf177	ANXA6;CTB-17P3.4
rs35720761	2	43519977	T	C	0.119366	-0.00428456	0.708695	rs729503	6	149294576	A	G	0.33118	0.0101506	0.204508	6.82473e-08	3.539e-07	0.16826	THADA	UST
rs9881048	3	165506252	A	C	0.197135	0.00780936	0.402242	rs1549954	19	44348805	A	C	0.418525	0.00245152	0.74223	6.10466e-07	3.545e-07	0.16828	BCHE	ZNF283
rs13093086	3	71055162	G	A	0.498001	-0.00493049	0.504591	rs17301182	11	102991197	T	C	0.114081	-0.0123668	0.291966	5.27343e-07	3.548e-07	0.16828	FOXP1	DYNC2H1
rs1545606	4	25875261	A	G	0.467625	0.00704064	0.343178	rs75752784	5	133460935	T	C	0.0562272	-0.0346844	0.0307329	3.48498e-07	3.563e-07	0.168787	RP13-494C23.1;SMIM20	TCF7
rs560505	6	32261771	G	A	0.3906	-0.0106882	0.153339	rs1570904	13	96150044	C	T	0.495798	0.0214701	0.0032206	1.10572e-07	3.579e-07	0.169341	C6orf10	CLDN10-AS1;CLDN10
rs10936129	3	158056231	A	G	0.492083	-0.00537044	0.465421	rs4672	11	64009879	A	G	0.0791564	0.0159789	0.248093	1.19832e-06	3.588e-07	0.169358	RSRC1	VEGFB;FKBP2;PPP1R14B;RP11-783K16.13;RP11-783K16.5
rs56164018	2	160474599	G	A	0.295238	0.00416221	0.615482	rs995497	7	71133902	A	G	0.426955	0.00250423	0.737869	5.69396e-06	3.588e-07	0.169358	AC009506.1;BAZ2B	WBSCR17
rs13082242	3	62118490	T	G	0.173055	0.00201639	0.836403	rs2395075	10	75768180	G	A	0.237335	-0.0109134	0.213954	2.32509e-06	3.606e-07	0.169596	PTPRG	VCL;RP11-417O11.5
rs17288217	2	175872885	T	C	0.311477	-0.00258413	0.755571	rs11622741	14	60069591	C	T	0.217223	-0.00387382	0.664384	2.9706e-07	3.607e-07	0.169596	CHN1	RTN1
rs1339252	9	78607659	T	G	0.247103	-0.00531786	0.533806	rs887384	17	3867571	G	A	0.195302	-0.00690253	0.456688	3.68843e-06	3.614e-07	0.169596	PCSK5	ATP2A3
rs7801581	7	27223771	T	C	0.247392	0.00933237	0.278633	rs12261149	10	83968703	G	A	0.406474	0.0138223	0.0649816	7.27944e-06	3.616e-07	0.169596	HOXA10;HOXA11-AS;RP1-170O19.20;RP1-170O19.14;HOXA11	NRG3
rs7147790	14	70343430	A	T	0.285161	-0.0034397	0.676419	rs1673087	19	37264190	A	G	0.326519	-0.0175651	0.0264668	2.19751e-06	3.619e-07	0.169596	SMOC1	CTD-2162K18.4;CTD-2162K18.3;ZNF850
rs7689024	4	146535293	C	T	0.165505	-0.0236924	0.0180349	rs73297842	12	31676917	C	T	0.107281	-0.0113384	0.343101	2.55127e-07	3.619e-07	0.169596	MMAA	DENND5B
rs4338381	1	103572927	G	A	0.360997	-0.00802737	0.299918	rs3816921	11	12246233	C	G	0.131038	0.00481859	0.660865	5.06863e-07	3.629e-07	0.169862	COL11A1	MICAL2
rs4729260	7	96117918	G	C	0.331399	-0.00173223	0.826672	rs581610	8	103926036	A	G	0.189289	0.00216115	0.818506	1.25815e-06	3.643e-07	0.170314	C7orf76;SHFM1	KB-1507C5.2
rs2898458	8	17913813	G	A	0.33438	0.00197755	0.801401	rs7079357	10	62643168	A	T	0.211727	0.0126042	0.167039	6.12848e-07	3.656e-07	0.170719	ASAH1	RHOBTB1
rs3795498	1	36807481	T	C	0.256964	0.00760601	0.364876	rs4874153	8	144654255	A	G	0.170137	-0.0159861	0.103392	7.01788e-08	3.67e-07	0.170809	STK40	MROH6;RP11-661A12.9;NAPRT1
rs3732858	3	43097765	A	G	0.168387	-0.00522624	0.601209	rs10790610	11	123777736	C	T	0.329756	-0.0127972	0.105349	6.25848e-06	3.67e-07	0.170809	KRBOX1;FAM198A	OR8D4
rs3798847	6	55621358	T	A	0.136426	-0.0118603	0.270182	rs9767105	6	149980727	G	A	0.358844	0.0113781	0.13912	1.17159e-05	3.671e-07	0.170809	BMP5	LATS1
rs471215	9	122043556	C	T	0.245477	-0.00712369	0.410875	rs1291823	10	11141264	A	T	0.49493	0.000631813	0.931848	1.44859e-07	3.683e-07	0.171065	BRINP1	CELF2;CELF2-AS2
rs1361978	7	126553104	C	G	0.187337	0.0080139	0.405618	rs2514988	8	119432108	C	T	0.245907	-0.00150547	0.862379	3.6658e-06	3.687e-07	0.171065	GRM8	SAMD12
rs12062277	1	44934887	C	T	0.344407	-0.0134262	0.082916	rs852786	1	58301491	C	G	0.375551	0.0165257	0.0351223	7.05256e-06	3.697e-07	0.171065	RNF220	DAB1
rs17056207	5	158203006	T	C	0.0944609	-0.00311404	0.804265	rs6981538	8	119476148	G	A	0.312575	0.0114115	0.165799	1.87094e-07	3.718e-07	0.171065	EBF1	SAMD12
rs9383331	6	10018754	G	A	0.271875	0.0109015	0.189783	rs12682458	8	68993013	A	G	0.449937	0.00496545	0.507345	8.58595e-07	3.733e-07	0.171065	OFCC1	RP11-403D15.2;PREX2
rs9383331	6	10018754	G	A	0.271875	0.0109015	0.189783	rs12680555	8	68993014	T	C	0.449937	0.00496545	0.507345	8.58595e-07	3.733e-07	0.171065	OFCC1	RP11-403D15.2;PREX2
rs1127006	4	108641317	G	A	0.393674	0.015731	0.036208	rs10817492	9	100135384	C	A	0.263026	0.00238032	0.775328	2.96997e-05	3.734e-07	0.171065	PAPSS1	RP11-23J9.4;CCDC180
rs6709022	2	159359412	G	T	0.0692378	-0.00629444	0.666933	rs12190315	6	2626083	T	C	0.201296	0.021044	0.0227552	1.05851e-06	3.734e-07	0.171065	PKP4	C6orf195
rs6555784	5	167558423	T	A	0.187035	-0.0132602	0.166489	rs11597439	10	104184953	G	C	0.351527	0.000503201	0.948924	5.10791e-07	3.735e-07	0.171065	CTB-178M22.1;TENM2	FBXL15;CUEDC2;PSD
rs77622274	10	62149864	C	T	0.122345	0.000602169	0.957214	rs12438067	15	71863751	G	A	0.18693	0.00482812	0.609576	2.55594e-06	3.741e-07	0.171065	ANK3	THSD4
rs176809	5	94239711	T	C	0.30409	0.00546426	0.501629	rs4142058	10	131679393	T	C	0.340625	-0.00428879	0.583759	1.21509e-06	3.745e-07	0.171065	MCTP1	EBF3
rs2271189	12	56494991	A	G	0.399966	0.000118498	0.987562	rs62638747	19	11687908	A	G	0.121233	0.00807444	0.476346	1.65978e-06	3.747e-07	0.171065	RP11-603J24.9;ERBB3;RP11-603J24.17;PA2G4	ZNF627;ACP5
rs1417760	1	58053173	T	C	0.2788	0.00267382	0.747706	rs17411795	6	66005857	A	T	0.220786	0.00663412	0.467217	1.92366e-06	3.751e-07	0.171065	DAB1	EYS
rs34761959	2	69359669	C	T	0.267352	-0.00106175	0.89981	rs2166588	2	173877756	G	A	0.0576259	0.0181391	0.251152	8.00934e-07	3.751e-07	0.171065	ANTXR1	RAPGEF4
rs35823566	6	37988955	G	C	0.367477	0.00130444	0.865754	rs12790427	11	65384727	T	C	0.200568	0.00369304	0.693783	1.00957e-07	3.754e-07	0.171065	ZFAND3	MAP3K11;PCNXL3
rs2570515	2	47297082	C	T	0.259689	0.0157309	0.0629488	rs1926026	10	18725659	G	A	0.100777	0.000887078	0.943049	1.84657e-06	3.754e-07	0.171065	TTC7A;RP11-761B3.1;AC073283.7;C2orf61	CACNB2
rs951399	6	69604748	G	A	0.325625	-0.00181379	0.817822	rs10100659	8	56708701	C	T	0.10619	0.00958168	0.422551	2.89515e-06	3.755e-07	0.171065	BAI3	TGS1
rs7425093	2	215447953	A	G	0.163293	-0.0163535	0.104198	rs34287501	3	134565788	T	G	0.16896	-0.0185952	0.0600488	1.24806e-06	3.755e-07	0.171065	VWC2L;AC107218.3	EPHB1
rs9294627	6	65577799	C	A	0.1275	-0.0223086	0.0465815	rs7866922	9	8719261	C	T	0.470033	0.00492192	0.509109	3.00804e-06	3.772e-07	0.171226	EYS	PTPRD
rs13272429	8	113719181	C	T	0.294402	-0.00974017	0.22737	rs10844318	12	32875406	G	A	0.139872	0.00627582	0.559673	4.7182e-07	3.773e-07	0.171226	CSMD3	RP11-278C7.1;DNM1L
rs807936	3	47322496	C	T	0.404315	0.00490951	0.519122	rs11731399	4	108133086	G	A	0.310482	-0.000245024	0.975696	7.7804e-07	3.776e-07	0.171226	KLHL18;KIF9	DKK2
rs11926551	3	5168519	A	G	0.265582	-0.0074345	0.386744	rs1055254	15	49620200	T	C	0.23275	-0.00954592	0.273939	3.98667e-07	3.776e-07	0.171226	ARL8B	GALK2;FAM227B
rs1553474	2	49359676	T	C	0.182133	-0.01142	0.231952	rs10175139	2	205465756	G	T	0.22692	-0.0109391	0.219541	1.07228e-06	3.79e-07	0.171476	FSHR	PARD3B
rs10093006	8	68877250	C	G	0.0933655	0.0185872	0.146614	rs10862576	12	83436735	T	C	0.327425	0.00631964	0.420654	2.37331e-07	3.791e-07	0.171476	PREX2	TMTC2
rs130079	6	31112737	A	C	0.23799	-0.00978272	0.258813	rs72739560	15	61438785	G	A	0.187303	0.00568045	0.557398	2.00084e-06	3.797e-07	0.171476	CCHCR1;PSORS1C1;POLR2LP	RORA
rs10176046	2	158974155	T	G	0.467482	0.00583676	0.431334	rs13340627	8	22731815	G	A	0.323616	0.0202232	0.0120731	8.88717e-07	3.799e-07	0.171476	UPP2	RP11-87E22.2;PEBP4
rs541507	11	131772669	T	G	0.295579	-0.0173203	0.03462	rs1411742	13	92753696	A	T	0.46659	0.00989637	0.181441	7.33336e-07	3.811e-07	0.171668	NTM	GPC5
rs12414096	10	81713629	G	A	0.0682258	-0.0167382	0.255169	rs11868227	17	4614539	A	G	0.295888	-0.00827197	0.309814	4.56763e-07	3.812e-07	0.171668	SFTPD;MBL1P	ARRB2
rs11174549	12	62959137	G	A	0.106928	-0.0152105	0.199588	rs6020064	20	48429509	C	G	0.430877	0.00538782	0.477338	4.16221e-06	3.817e-07	0.171696	MON2	SLC9A8
rs936145	7	114297180	A	G	0.438649	-0.0196187	0.00987257	rs7172936	15	78093198	C	A	0.209256	-0.00278348	0.75959	1.05134e-07	3.824e-07	0.171814	MIR3666;FOXP2	LINGO1
rs2305855	3	149686076	C	T	0.407245	-0.00640729	0.394098	rs41632	7	120443185	G	A	0.288512	-0.003328	0.685555	4.19838e-06	3.829e-07	0.171841	AC117395.1;ANKUB1;PFN2	TSPAN12
rs2255370	14	93673580	G	A	0.32707	0.0016159	0.837774	rs10409531	19	57066013	T	C	0.331856	0.00288829	0.711729	2.99296e-07	3.847e-07	0.17193	RP11-371E8.4;C14orf142;UBR7	AC007228.11;ZFP28
rs11190	10	124749740	C	A	0.390293	-0.00302817	0.69199	rs2023885	17	46126373	A	G	0.0951807	-0.00775645	0.537038	2.19289e-07	3.854e-07	0.17193	IKZF5;PSTK	RP5-890E16.2;NFE2L1
rs2036905	4	164547230	G	T	0.413683	0.00364985	0.630513	rs3823036	6	99284532	C	T	0.317087	0.00129095	0.870517	3.3304e-06	3.856e-07	0.17193	MARCH1	POU3F2
rs12526071	6	110951144	C	T	0.110852	0.00701682	0.552159	rs9513122	13	97000534	G	A	0.394172	0.0202929	0.00681977	7.35647e-06	3.869e-07	0.17193	CDK19	HS6ST3
rs11230522	11	60703076	T	C	0.218889	-0.0106602	0.24449	rs7103821	11	120435024	C	A	0.46646	-0.00928315	0.214124	1.17408e-07	3.875e-07	0.17193	TMEM132A;SLC15A3	GRIK4
rs11174549	12	62959137	G	A	0.106928	-0.0152105	0.199588	rs58677849	20	48429508	C	G	0.430785	0.00541755	0.474983	4.4067e-06	3.882e-07	0.17193	MON2	SLC9A8
rs675865	10	27686918	A	G	0.315673	-0.00374404	0.638992	rs11620666	14	91027223	T	C	0.344409	-0.00124628	0.871882	9.99326e-07	3.886e-07	0.17193	PTCHD3	AL096869.1;TTC7B
rs676321	10	27687031	A	G	0.315673	-0.00374404	0.638992	rs11620666	14	91027223	T	C	0.344409	-0.00124628	0.871882	9.99326e-07	3.886e-07	0.17193	PTCHD3	AL096869.1;TTC7B
rs2305089	6	166579270	C	T	0.484778	0.0112729	0.125767	rs12551839	9	28249656	C	T	0.340909	-0.0052397	0.506244	4.00384e-07	3.891e-07	0.17193	T	LINGO2
rs13874	3	66419956	T	C	0.441153	-0.00412489	0.577166	rs2532404	17	44302881	T	C	0.214294	0.00251528	0.781981	1.61577e-06	3.893e-07	0.17193	SLC25A26	KANSL1
rs1800517	2	227915832	A	G	0.484947	-0.00462647	0.531404	rs1150625	6	16713308	G	A	0.484711	0.000492465	0.946549	5.13882e-06	3.906e-07	0.17193	COL4A4	ATXN1
rs6445902	3	57494138	C	A	0.188309	0.00835794	0.377209	rs2673913	5	135721447	C	G	0.308671	-0.002413	0.758908	3.67841e-07	3.911e-07	0.17193	RNU6-1181P;DNAH12	TRPC7;HSPD1P18
rs62232820	3	2981004	A	T	0.355837	0.000969793	0.89965	rs3808448	8	116576827	C	T	0.424262	0.00466313	0.532804	7.78207e-07	3.911e-07	0.17193	CNTN4	TRPS1
rs78233075	2	44661956	G	A	0.0580682	-0.01392	0.379311	rs4141007	4	114679682	G	A	0.138225	0.0124072	0.241968	3.80332e-08	3.915e-07	0.17193	CAMKMT	CAMK2D
rs2802701	6	69344385	C	G	0.47134	0.00657848	0.385758	rs7175921	15	90569376	C	T	0.388149	0.0107282	0.156779	1.44202e-06	3.927e-07	0.17193	BAI3;RP3-525N10.2	ZNF710
rs946887	1	31672331	T	C	0.189008	-0.00769172	0.42081	rs7949926	11	721931	T	C	0.0842611	-0.00831595	0.542536	5.83664e-07	3.931e-07	0.17193	NKAIN1	EPS8L2;AP006621.9
rs9325197	12	71820656	G	A	0.426284	0.0001077	0.988533	rs203099	17	50014532	G	A	0.280543	0.0126403	0.124228	5.61998e-07	3.931e-07	0.17193	TSPAN8	CA10
rs3088308	10	81697868	T	A	0.0682543	-0.0158777	0.280619	rs11868227	17	4614539	A	G	0.295888	-0.00827197	0.309814	4.75738e-07	3.931e-07	0.17193	SFTPD;MBL1P	ARRB2
rs7634963	3	46737979	G	A	0.240766	-0.000883855	0.919344	rs11082257	18	39570683	G	A	0.245811	-0.00131442	0.879436	1.34942e-06	3.938e-07	0.17193	ALS2CL;TMIE	PIK3C3
rs4912193	1	58935332	A	C	0.356569	0.00123748	0.872559	rs6431443	2	237150311	C	T	0.212452	0.0113528	0.205188	1.71214e-06	3.941e-07	0.17193	OMA1;DAB1	AC079135.1;ASB18
rs66905872	6	144835040	C	T	0.190051	-0.00633172	0.49584	rs2913955	19	8398975	T	C	0.214621	-0.00282264	0.756434	1.24089e-07	3.941e-07	0.17193	UTRN	KANK3
rs10753666	1	161861147	C	G	0.123112	-0.0148037	0.189609	rs2336051	3	21828237	T	A	0.309371	0.0083654	0.292995	2.70529e-07	3.942e-07	0.17193	RP11-456P18.2;ATF6	ZNF385D
rs4300199	1	161852057	A	G	0.123112	-0.0148037	0.189609	rs2336051	3	21828237	T	A	0.309371	0.0083654	0.292995	2.70529e-07	3.942e-07	0.17193	ATF6	ZNF385D
rs1649540	2	137616423	C	T	0.237362	0.00848068	0.32203	rs11074483	16	21145648	T	C	0.243101	0.00811287	0.34461	3.16648e-08	3.942e-07	0.17193	THSD7B	CTC-508F8.1;DNAH3
rs7556298	1	62488358	C	T	0.273018	-0.00717906	0.388971	rs7931847	11	28175245	T	G	0.240204	0.00859905	0.321697	2.11184e-06	3.944e-07	0.17193	INADL	METTL15
rs1632275	1	44710823	T	C	0.299966	-0.000599901	0.940815	rs17436586	3	152123685	T	C	0.111439	0.00570661	0.623388	5.3266e-06	3.948e-07	0.17193	ERI3;ERI3-IT1	MBNL1
rs2188947	17	31272456	G	T	0.225275	0.00165259	0.85263	rs77508523	18	42823048	C	T	0.0834294	0.0384342	0.00446106	7.01908e-07	3.958e-07	0.17193	TMEM98	SLC14A2
rs7642448	3	46729757	G	C	0.316343	0.000465192	0.953721	rs35815577	6	111924730	T	G	0.0613631	-0.012148	0.43315	2.01114e-06	3.962e-07	0.17193	ALS2CL	TRAF3IP2;C6orf3
rs1541648	5	158186469	A	G	0.0930999	-0.00487782	0.699968	rs6981538	8	119476148	G	A	0.312575	0.0114115	0.165799	2.53537e-07	3.969e-07	0.17193	EBF1	SAMD12
rs12700942	7	29256925	G	A	0.191664	0.0173611	0.0646664	rs171379	19	38282727	C	T	0.217626	0.00634213	0.479742	1.6663e-06	3.969e-07	0.17193	CHN2;NANOGP4	ZNF573;CTD-2554C21.1
rs13285227	9	129413298	T	C	0.339332	-0.00997239	0.211804	rs1058474	16	2048796	T	C	0.182966	0.00525112	0.582877	1.4729e-06	3.973e-07	0.17193	LMX1B	AC005606.15;SYNGR3;ZNF598
rs9842008	3	189363001	C	T	0.415385	0.00069164	0.927106	rs11574483	15	73996066	A	G	0.0971006	0.00409279	0.740694	3.80324e-06	3.973e-07	0.17193	TP63;RP11-600G3.1	CD276
rs13128437	4	183088383	C	T	0.377853	0.00926664	0.232544	rs3737336	11	125830697	C	T	0.31208	-0.00319552	0.689696	4.14569e-06	3.976e-07	0.17193	TENM3;MIR1305;RP11-402C9.1	RP11-680F20.6;CDON;RP11-680F20.12
rs9399177	6	136336210	T	C	0.313368	-0.00738644	0.360552	rs2865519	11	56468047	A	G	0.393712	0.0175071	0.0198108	2.24654e-06	3.98e-07	0.17193	PDE7B	OR9G1
rs11550057	11	66392880	T	C	0.166401	-0.0158141	0.116987	rs2504219	13	28520546	A	T	0.135192	0.00210386	0.847755	3.19213e-07	3.995e-07	0.17235	RBM14;RBM4;RBM14-RBM4	ATP5EP2
rs11816533	10	72141007	C	G	0.180912	-0.0111653	0.24098	rs10459948	17	48072496	T	G	0.0816967	0.0122201	0.362536	5.87105e-06	4.016e-07	0.17235	LRRC20	RP11-1094H24.3;DLX3
rs11556864	2	128608184	T	C	0.091126	0.0104386	0.41832	rs9911319	17	5415623	T	C	0.430805	-0.0047609	0.538681	1.35721e-05	4.023e-07	0.17235	RP5-935K16.1;AC006011.4;POLR2D	NLRP1;RNU7-31P
rs12590452	14	75548756	C	T	0.475453	-0.00679113	0.360182	rs11651451	17	2098417	T	C	0.369647	-0.000133269	0.986163	3.9668e-06	4.028e-07	0.17235	NEK9;ZC2HC1C	RN7SL624P;SMG6
rs4949802	1	77876353	C	T	0.196479	-0.0165079	0.0752693	rs9972753	16	79093059	G	T	0.477045	-0.00617058	0.418917	3.15868e-07	4.028e-07	0.17235	AK5	WWOX
rs2246652	3	76750781	A	G	0.391193	0.00245852	0.745594	rs2256452	20	51632942	T	C	0.463499	0.0068415	0.360728	1.22018e-06	4.039e-07	0.17235	ROBO2	TSHZ2
rs3749231	3	183889337	A	T	0.493464	-0.00229612	0.758913	rs4579919	11	11453232	T	C	0.24395	0.0203913	0.0195126	6.08963e-08	4.04e-07	0.17235	DVL3;AP2M1;EIF2B5	GALNT18
rs2171492	7	129950740	T	G	0.386673	-0.00503339	0.509152	rs4967869	16	65142288	A	G	0.110951	0.026384	0.0254492	1.35347e-06	4.046e-07	0.17235	CPA4	CDH11
rs12526909	6	39602956	C	G	0.142142	-0.0036709	0.725996	rs2706464	15	44486511	C	T	0.432303	-0.0179784	0.0170217	1.27338e-06	4.046e-07	0.17235	KIF6	FRMD5
rs11243011	6	5431340	G	A	0.19229	0.0162314	0.0828154	rs17130007	10	114438640	C	G	0.12366	0.00399629	0.724925	2.08627e-06	4.051e-07	0.17235	FARS2	RP11-25C19.3;VTI1A
rs2230398	7	20421490	C	T	0.434113	-0.00280584	0.7173	rs1190109	14	58037699	C	T	0.20064	0.00110726	0.904098	8.81034e-07	4.051e-07	0.17235	ITGB8;SNORD56	SLC35F4
rs321244	1	96475548	G	T	0.417577	-0.00111937	0.881153	rs4656362	1	162219101	T	C	0.17142	0.000935121	0.923698	6.85093e-07	4.054e-07	0.17235	RP11-147C23.1	NOS1AP
rs1579320	5	54257960	T	C	0.493034	-0.00358352	0.631087	rs7043417	9	117164326	C	G	0.22643	-0.0075193	0.391384	2.58449e-06	4.054e-07	0.17235	RP11-45H22.3	RP11-9M16.2;DFNB31
rs1470431	9	9148342	C	A	0.482007	-0.00195396	0.792344	rs147685834	11	71238453	C	G	0.149069	-0.00546019	0.599921	5.218e-07	4.057e-07	0.17235	PTPRD	NADSYN1;KRTAP5-7
rs62281825	3	99364626	C	T	0.24468	-0.00467337	0.588102	rs17078605	13	23907909	G	A	0.269767	-0.00638103	0.438798	8.35362e-07	4.066e-07	0.17235	COL8A1	SACS
rs15969	11	66394387	T	C	0.166439	-0.0160143	0.112389	rs2504219	13	28520546	A	T	0.135192	0.00210386	0.847755	3.2573e-07	4.066e-07	0.17235	RBM14;RBM4;RBM14-RBM4	ATP5EP2
rs10519143	15	48055567	G	T	0.261162	0.000914564	0.913093	rs17700839	17	45899057	T	C	0.374544	0.00371353	0.625912	1.2648e-06	4.078e-07	0.17235	SEMA6D	MRPL10;OSBPL7
rs9396814	6	10018524	T	C	0.271811	0.0108608	0.192005	rs12680555	8	68993014	T	C	0.449937	0.00496545	0.507345	9.13684e-07	4.078e-07	0.17235	OFCC1	RP11-403D15.2;PREX2
rs9396814	6	10018524	T	C	0.271811	0.0108608	0.192005	rs12682458	8	68993013	A	G	0.449937	0.00496545	0.507345	9.13684e-07	4.078e-07	0.17235	OFCC1	RP11-403D15.2;PREX2
rs998096	1	63331905	C	A	0.42177	-0.00503781	0.503866	rs7902006	10	68685929	G	C	0.0919991	-0.00385192	0.761964	7.38769e-07	4.081e-07	0.17235	ATG4C	LRRTM3;CTNNA3
rs7425093	2	215447953	A	G	0.163293	-0.0163535	0.104198	rs13072597	3	134565134	C	A	0.168556	-0.018787	0.0578094	1.36707e-06	4.082e-07	0.17235	VWC2L;AC107218.3	EPHB1
rs1065594	2	160088793	G	A	0.313899	0.00115425	0.885334	rs41305	7	28673541	A	G	0.31977	-0.000794792	0.920423	2.25597e-06	4.087e-07	0.172375	TANC1;WDSUB1	CREB5
rs1880458	5	137244517	G	A	0.218999	-0.00141801	0.874707	rs1291823	10	11141264	A	T	0.49493	0.000631813	0.931848	2.14522e-06	4.105e-07	0.172949	PKD2L2	CELF2;CELF2-AS2
rs4734853	8	106282960	A	C	0.30561	-0.00832506	0.297801	rs4436525	11	6007743	A	G	0.218014	0.000922702	0.921209	3.28088e-07	4.127e-07	0.173063	RP11-127H5.1	OR52L1
rs9283663	3	193228868	C	T	0.497898	0.00441136	0.55258	rs495495	8	26698168	T	A	0.35824	0.00912168	0.234547	2.38728e-07	4.128e-07	0.173063	ATP13A4	ADRA1A;COX6B1P4
rs72934692	2	202905113	C	A	0.176497	-0.00290471	0.763261	rs3809958	18	44337686	G	A	0.487077	-0.0145557	0.0491461	3.32231e-06	4.13e-07	0.173063	FZD7	RP11-742D12.2;ST8SIA5
rs73966647	2	149680392	G	A	0.0939694	0.0182345	0.148205	rs4746351	10	77801600	G	A	0.492057	0.021235	0.00377978	2.29223e-06	4.135e-07	0.173063	KIF5C	C10orf11
rs79530397	7	150826385	G	A	0.345425	0.0095794	0.224081	rs3739422	8	135614972	G	A	0.275182	0.00409125	0.619147	3.78996e-06	4.141e-07	0.173063	AGAP3	ZFAT;ZFAT-AS1
rs1367785	3	122663965	C	T	0.358625	0.00199728	0.797172	rs210950	6	135531451	G	C	0.381764	-0.00471477	0.538041	1.3921e-06	4.142e-07	0.173063	SEMA5B	MYB
rs13385991	2	211452175	A	G	0.4792	0.00572121	0.447234	rs4719113	7	70803968	G	A	0.370916	-0.0136072	0.0729414	3.6528e-06	4.143e-07	0.173063	CPS1	WBSCR17
rs10486521	7	33238200	G	A	0.143685	-0.0101074	0.32707	rs7495616	15	79054900	C	G	0.242548	0.00822954	0.359441	1.26754e-05	4.143e-07	0.173063	BBS9	ADAMTS7
rs7550853	1	246618945	C	A	0.261648	-0.000498425	0.953162	rs1063349	6	32627906	T	C	0.417719	0.00902583	0.227851	6.82674e-07	4.149e-07	0.173106	SMYD3	XXbac-BPG254F23.6;HLA-DQB1-AS1;HLA-DQB1
rs4392990	9	19051028	G	T	0.390744	5.64947e-05	0.994009	rs1128431	15	82456227	C	T	0.0711528	0.030141	0.0357841	7.6617e-06	4.154e-07	0.173106	HAUS6;RRAGA	EFTUD1
rs875898	7	27200905	A	G	0.178121	0.00101121	0.916345	rs12577458	11	8411130	A	G	0.0976096	0.0091027	0.468941	4.70684e-08	4.162e-07	0.173106	RP1-170O19.20;HOXA9;RP1-170O19.21;HOXA7	STK33
rs6785549	3	49736565	G	A	0.484023	-0.00839172	0.264153	rs6982795	8	14403497	A	T	0.268697	0.00980515	0.239419	1.13644e-06	4.169e-07	0.173106	RNF123	SGCZ
rs11803404	1	63333323	C	T	0.42105	-0.00592204	0.431859	rs7902006	10	68685929	G	C	0.0919991	-0.00385192	0.761964	7.12526e-07	4.173e-07	0.173106	ATG4C	LRRTM3;CTNNA3
rs4980117	10	78696377	T	G	0.475901	-0.00881309	0.233249	rs4566234	17	38414349	T	G	0.123323	0.0145044	0.197461	4.53994e-06	4.174e-07	0.173106	KCNMA1;RP11-443A13.5	WIPF2
rs1531875	3	47452786	G	A	0.398039	0.0067105	0.374033	rs11731399	4	108133086	G	A	0.310482	-0.000245024	0.975696	5.85366e-07	4.182e-07	0.173106	PTPN23;SCAP	DKK2
rs42336	7	116441589	G	A	0.454689	0.00209952	0.780094	rs2075276	22	21363744	C	T	0.481152	-0.0142449	0.0523772	1.3004e-07	4.188e-07	0.173106	MET	AC002472.1;TUBA3FP;THAP7-AS1;P2RX6
rs492929	1	44068275	A	G	0.301128	0.000634822	0.93732	rs885430	11	119572441	G	A	0.386005	0.00464976	0.540184	9.29645e-07	4.195e-07	0.173106	PTPRF	PVRL1
rs10850227	12	114297697	C	T	0.371662	-0.00364294	0.636567	rs34868972	19	3753874	A	G	0.136722	-0.00853019	0.451329	2.42372e-06	4.196e-07	0.173106	RBM19	AC005954.4;AC005954.3;TJP3;APBA3
rs11691189	2	6112516	T	C	0.0784781	-0.0136211	0.318638	rs72725060	5	3598355	G	T	0.111623	-0.0174047	0.139966	5.30703e-07	4.197e-07	0.173106	DKFZP761K2322;LINC01105	IRX1;CTD-2012M11.3
rs859446	1	175365663	A	G	0.440005	0.000879498	0.905638	rs12831942	12	113913009	C	A	0.0848787	-0.0026287	0.842883	4.46528e-07	4.197e-07	0.173106	TNR	RP11-82C23.2;LHX5
rs10807384	6	47882855	T	A	0.336198	-0.00674895	0.390019	rs2908004	7	120969769	A	G	0.45995	0.0106077	0.18879	8.92478e-06	4.207e-07	0.173336	PTCHD4	WNT16
rs3748655	1	113217311	C	G	0.168935	-0.00844416	0.39502	rs72739558	15	61438764	A	G	0.187456	0.00601424	0.534247	8.45531e-07	4.222e-07	0.173672	CAPZA1;MOV10	RORA
rs11578181	1	208323140	G	T	0.302839	0.00810709	0.307595	rs455742	5	76990079	A	G	0.444901	0.00784119	0.284865	1.02151e-05	4.224e-07	0.173672	PLXNA2	TBCA
rs845478	3	55680206	T	C	0.0607147	-0.0172688	0.259007	rs3801848	7	26820807	T	C	0.344932	0.000854512	0.911547	2.44838e-06	4.233e-07	0.173847	ERC2	SKAP2
rs35164930	6	51730580	C	T	0.080139	-0.0235573	0.0928967	rs5759624	22	23510804	A	C	0.261583	0.00652575	0.442606	3.18649e-07	4.242e-07	0.173847	PKHD1	RAB36
rs6426178	1	224363370	T	A	0.449172	-0.00211938	0.779135	rs17372211	7	114128992	A	G	0.241264	-0.0126507	0.147795	2.09151e-06	4.245e-07	0.173847	RP11-365O16.1;DEGS1;SNORA72	FOXP2
rs10988442	9	101739709	G	A	0.379551	0.00104697	0.890985	rs10104	19	13885484	G	A	0.251647	0.00292816	0.72961	1.74956e-07	4.246e-07	0.173847	COL15A1	C19orf53;CTB-5E10.3;MRI1
rs322669	3	25338994	G	T	0.232293	-0.00231632	0.790982	rs79075690	6	17930727	T	C	0.0734842	0.00866403	0.539495	9.40611e-07	4.252e-07	0.173853	RARB	KIF13A
rs10930971	2	182418130	G	A	0.202409	-0.00126309	0.889608	rs3745775	19	37310344	C	T	0.273342	0.0159346	0.0522976	6.13779e-07	4.255e-07	0.173853	CERKL	CTD-2162K18.5;ZNF790
rs13417895	2	205895368	G	A	0.0971145	-0.00539296	0.667058	rs676204	6	6000645	A	G	0.344078	-0.00507756	0.516238	4.5959e-06	4.262e-07	0.173958	PARD3B	NRN1
rs10246	14	75544470	A	T	0.474131	-0.00736077	0.321605	rs7217687	17	2098272	C	G	0.370063	2.02213e-05	0.997903	4.03422e-06	4.274e-07	0.174167	NEK9;ZC2HC1C	RN7SL624P;SMG6
rs74661124	2	115915258	A	G	0.0601793	0.011845	0.447956	rs10013280	4	147788709	T	C	0.324455	-0.0069182	0.381649	9.46726e-07	4.276e-07	0.174167	DPP10-AS1;DPP10	TTC29
rs83611	2	217150514	A	G	0.458352	0.00227525	0.761457	rs1715257	11	20671402	C	T	0.48444	-0.00510858	0.488845	1.75341e-07	4.291e-07	0.174596	MARCH4	SLC6A5
rs7802336	7	43557110	C	A	0.271305	-0.00339784	0.682274	rs11041733	11	8103104	G	T	0.408457	0.000345532	0.964407	1.97792e-06	4.302e-07	0.174863	AC011738.4;HECW1	TUB
rs1278530	1	50889255	A	G	0.495152	0.00583811	0.432813	rs3825109	12	133405522	A	G	0.303904	0.0163566	0.0439408	3.57792e-05	4.31e-07	0.175006	DMRTA2	GOLGA3;RPS11P5;CHFR
rs1337	4	154631587	G	C	0.208352	-0.00199203	0.827954	rs11652075	17	78178893	T	C	0.497044	-0.00419689	0.571491	2.13803e-07	4.32e-07	0.17518	RNF175;TLR2	RP11-334C17.5;CARD14;SGSH
rs1111250	2	179124196	G	A	0.190186	-0.00656726	0.491019	rs7955142	12	99653416	A	G	0.252138	-0.00204715	0.809131	6.64052e-06	4.329e-07	0.17518	OSBPL6	ANKS1B
rs33977775	8	53852871	T	A	0.118465	-0.0221255	0.0524153	rs16884700	8	114451944	C	T	0.200626	-0.00882316	0.34006	7.31636e-06	4.333e-07	0.17518	NPBWR1	CSMD3
rs7582030	2	111878227	A	G	0.116764	-0.0138209	0.234674	rs3799986	6	44900253	A	G	0.470441	0.00710877	0.336752	1.02911e-05	4.343e-07	0.17518	BCL2L11;ACOXL	SUPT3H
rs9399177	6	136336210	T	C	0.313368	-0.00738644	0.360552	rs3975155	11	56468044	T	G	0.393667	0.0174511	0.0201989	2.35069e-06	4.343e-07	0.17518	PDE7B	OR9G1
rs3748655	1	113217311	C	G	0.168935	-0.00844416	0.39502	rs72739560	15	61438785	G	A	0.187303	0.00568045	0.557398	8.81592e-07	4.344e-07	0.17518	CAPZA1;MOV10	RORA
rs1319886	7	115850462	T	C	0.425417	0.00916439	0.221484	rs11231397	11	62951221	G	C	0.376029	-0.00482881	0.52564	6.43393e-06	4.348e-07	0.17518	TES	SLC22A25;SLC22A10
rs1062062	2	101627925	T	C	0.135515	-0.0136351	0.203937	rs1059486	6	26200083	G	A	0.484094	-0.00408331	0.592195	9.6871e-07	4.35e-07	0.17518	TBC1D8;RPL31	RP1-34B20.4;HIST1H3D;HIST1H4E;HIST1H2AD;HIST1H2BF;HIST1H1PS1
rs319522	13	93879087	A	G	0.473933	0.00446259	0.558519	rs34514836	19	46385438	C	A	0.114797	0.0124644	0.287588	5.63476e-07	4.359e-07	0.175293	GPC6	IRF2BP1
rs4867901	5	168199585	A	G	0.0978147	-0.00238359	0.851248	rs3778040	6	100840380	A	G	0.354107	-0.00896078	0.240695	1.03249e-06	4.367e-07	0.175293	SLIT3;MIR218-2	SIM1
rs2041868	2	50756800	A	G	0.130372	0.0210366	0.0582551	rs42781	5	66069127	C	T	0.124772	-0.0152742	0.17322	3.96888e-06	4.373e-07	0.175293	NRXN1	MAST4
rs7638186	3	74516701	C	A	0.101934	-0.00979999	0.420535	rs6086782	20	9100440	G	T	0.487615	0.00143759	0.84945	3.1298e-08	4.377e-07	0.175293	CNTN3	PLCB4
rs12830118	12	2184118	A	T	0.398715	0.00514717	0.503632	rs12448051	16	7200718	G	C	0.40025	-0.00707178	0.343151	4.01871e-06	4.383e-07	0.175293	CACNA1C	RBFOX1
rs1241163	1	103355765	A	C	0.211381	0.0101232	0.266247	rs5030783	15	40984389	C	T	0.341216	-0.000869947	0.912076	8.46192e-06	4.394e-07	0.175293	COL11A1	RAD51-AS1;RAD51
rs7696130	4	128995640	G	A	0.335862	0.0107492	0.171741	rs72850544	11	9336093	T	C	0.182965	0.00366603	0.707212	2.7052e-06	4.415e-07	0.175293	RP11-214O14.1;LARP1B	TMEM41B;RP11-682B13.2
rs10519143	15	48055567	G	T	0.261162	0.000914564	0.913093	rs11538868	17	45904420	T	C	0.374417	0.00387795	0.610597	1.35473e-06	4.42e-07	0.175293	SEMA6D	MRPL10;LRRC46
rs4766862	12	118051729	T	C	0.217451	0.00648551	0.466832	rs871841	17	8216468	C	T	0.499714	0.00203503	0.783859	1.35889e-07	4.421e-07	0.175293	KSR2	ARHGEF15;AC135178.7
rs6720	7	75677504	T	C	0.295108	0.0103229	0.198461	rs117935802	16	86543557	A	G	0.0561995	-0.00111516	0.944888	2.34163e-07	4.422e-07	0.175293	MDH2;STYXL1	FOXF1;FENDRR
rs12121384	1	81772757	T	C	0.49521	0.0153632	0.0415902	rs61976859	14	31583512	T	C	0.109643	0.0103348	0.387474	2.91989e-06	4.428e-07	0.175293	LPHN2	RPL21P5;HECTD1
rs3772908	3	81708153	T	A	0.180256	0.00785965	0.414079	rs6016511	20	39709255	C	T	0.317063	-0.00682584	0.393456	2.28095e-08	4.434e-07	0.175293	GBE1	TOP1
rs115193914	3	119014547	C	T	0.10253	-0.00947499	0.438276	rs4804079	19	8808373	G	T	0.480526	0.00539233	0.48804	3.01003e-07	4.435e-07	0.175293	RPS26P21;ARHGAP31	ACTL9
rs624270	1	210406940	C	T	0.430783	-0.00491198	0.514622	rs12369114	12	49212806	T	C	0.178084	0.00905337	0.360803	2.07657e-07	4.437e-07	0.175293	SERTAD4-AS1;SERTAD4	CACNB3
rs7943562	11	11539919	T	C	0.344638	-0.000227003	0.976699	rs368368	20	15125176	T	C	0.399171	-0.00233859	0.755969	1.39906e-06	4.44e-07	0.175293	GALNT18	MACROD2
rs10759668	9	116740380	C	A	0.39565	0.00153579	0.840217	rs1379130	11	100998623	A	G	0.337696	-0.00672839	0.393342	4.52187e-06	4.442e-07	0.175293	ZNF618	PGR
rs7943562	11	11539919	T	C	0.344638	-0.000227003	0.976699	rs455205	20	15127887	T	C	0.399193	-0.00227613	0.762306	1.41862e-06	4.444e-07	0.175293	GALNT18	MACROD2
rs253484	5	16898070	T	C	0.447297	0.0125071	0.0922404	rs238903	11	113988787	A	T	0.386048	-0.00557859	0.46948	3.79774e-06	4.452e-07	0.175293	MYO10;CTB-55B8.1	ZBTB16
rs45509595	6	27840926	C	T	0.0846311	-0.0107317	0.4171	rs7921619	10	72142370	A	T	0.334078	-0.0172215	0.0276273	4.30361e-06	4.455e-07	0.175293	HIST1H4L;HIST1H3I	LRRC20
rs12155512	7	95512962	G	A	0.379039	-0.00269282	0.727605	rs7134150	12	20591332	A	G	0.0745479	-0.00376796	0.786429	9.9436e-06	4.458e-07	0.175293	DYNC1I1	PDE3A
rs797904	1	54204835	C	A	0.0917123	0.0186749	0.145664	rs2507992	6	31322459	C	T	0.319564	-0.00431928	0.587572	2.23988e-07	4.46e-07	0.175293	GLIS1	HLA-B;XXbac-BPG248L24.12
rs7023244	9	14819370	T	G	0.250568	-0.00917801	0.280539	rs3809182	12	52947074	T	C	0.19025	-0.0136551	0.152645	2.84719e-06	4.46e-07	0.175293	FREM1	KRT71
rs205343	6	91260116	C	T	0.32197	-0.00127855	0.871105	rs7801581	7	27223771	T	C	0.247392	0.00933237	0.278633	4.10463e-06	4.461e-07	0.175293	MAP3K7	HOXA10;HOXA11-AS;RP1-170O19.20;RP1-170O19.14;HOXA11
rs36099158	2	64073887	G	A	0.230511	0.0136002	0.116425	rs3800951	7	99758136	T	G	0.447072	0.00044377	0.952024	2.32851e-07	4.463e-07	0.175293	UGP2	GAL3ST4;MIR4658;LAMTOR4;C7orf43
rs4729260	7	96117918	G	C	0.331399	-0.00173223	0.826672	rs868856	9	27489251	A	G	0.278112	-0.00679801	0.409552	1.31534e-06	4.468e-07	0.175293	C7orf76;SHFM1	MOB3B
rs13390504	2	44826613	C	T	0.465401	0.000320167	0.965484	rs17620866	17	46328398	G	C	0.0909878	0.00125256	0.9222	4.13362e-06	4.469e-07	0.175293	CAMKMT	SKAP1
rs11217096	11	118796570	T	C	0.449266	-0.015521	0.0471518	rs16957912	15	73747369	C	G	0.0805407	-0.0023377	0.863661	4.42534e-07	4.483e-07	0.175302	BCL9L;UPK2	C15orf60
rs5030754	1	220156729	T	C	0.0803864	0.0030364	0.825614	rs6616	7	16823978	T	G	0.273213	-0.0081953	0.320293	8.68497e-07	4.492e-07	0.175302	snoU13;EPRS	TSPAN13;AC073333.1
rs75620779	7	105515078	A	C	0.0727834	-0.0019808	0.888973	rs13960	19	3762698	C	T	0.376848	-2.16746e-05	0.997743	8.92662e-08	4.492e-07	0.175302	ATXN7L1;CDHR3	MRPL54;APBA3
rs7521242	1	61803889	A	G	0.47007	0.00231261	0.758254	rs9914697	17	55448498	T	C	0.338001	-0.0201291	0.00948558	6.41833e-07	4.495e-07	0.175302	NFIA	MSI2
rs11931416	4	16878187	G	A	0.267066	0.000134311	0.987151	rs2305880	16	30999462	T	C	0.361568	-0.0155213	0.0476733	1.14051e-06	4.498e-07	0.175302	LDB2	STX1B;HSD3B7;SETD1A;AC135048.1
rs1729674	2	61389737	G	T	0.439882	0.0125737	0.0918729	rs3758449	10	26446312	G	A	0.459341	0.00460225	0.535759	3.41643e-07	4.499e-07	0.175302	C2orf74;RP11-493E12.1;KIAA1841	MYO3A
rs502612	1	170641803	C	T	0.498892	0.00787478	0.291281	rs310367	8	59923873	T	C	0.075533	-0.011642	0.398498	1.25652e-06	4.503e-07	0.175302	PRRX1;RP1-79C4.4	TOX
rs10201360	2	185680799	C	T	0.239791	0.00305895	0.723201	rs72760683	9	101425151	C	A	0.103942	-0.00147665	0.902195	4.75514e-07	4.505e-07	0.175302	ZNF804A	GABBR2
rs12533005	7	114056055	C	G	0.447876	0.011079	0.13399	rs76282124	9	126335818	C	T	0.170401	-0.00104986	0.913524	2.76417e-06	4.514e-07	0.175348	FOXP2;AC073626.2	DENND1A
rs73205714	8	13223237	A	C	0.156435	0.00870154	0.392785	rs1263963	17	49779067	G	A	0.380617	-0.00588781	0.43696	1.2245e-06	4.52e-07	0.175348	DLC1	CA10
rs3024417	6	6222102	A	T	0.190918	0.00516836	0.587062	rs16968351	16	65066706	G	A	0.0897319	0.0204814	0.113691	1.22891e-06	4.521e-07	0.175348	F13A1	CDH11
rs10494092	1	109133839	G	A	0.304953	-0.000918474	0.908224	rs10852891	17	7490810	A	G	0.168467	-0.00255898	0.796212	1.24486e-06	4.526e-07	0.175348	FAM102B	AC113189.5;MPDU1;SOX15;FXR2
rs3552	2	69698158	G	A	0.478738	0.00701749	0.339342	rs79624016	11	41436512	T	C	0.075625	-0.00889946	0.521845	4.13221e-06	4.532e-07	0.175348	RP11-427H3.3;AAK1	LRRC4C;RP11-63C8.1
rs7605725	2	43641627	G	A	0.33606	0.0102236	0.18945	rs4921518	5	158432457	T	A	0.386646	0.00211666	0.782619	2.55095e-06	4.533e-07	0.175348	THADA	EBF1
rs12338323	9	115009115	C	T	0.308291	-0.00646543	0.419609	rs11073964	15	91543761	T	C	0.406154	0.00142065	0.849469	9.5167e-07	4.538e-07	0.175369	RN7SL57P;PTBP3	VPS33B;PRC1
rs73163717	3	117547470	C	A	0.277437	-0.0151729	0.0691672	rs10824071	10	75873639	C	T	0.409277	-0.00262988	0.729402	4.85603e-06	4.558e-07	0.175741	RP11-384F7.2;LSAMP	VCL
rs7541650	1	180660887	C	T	0.374545	-0.00656274	0.393179	rs17740066	3	121100283	A	G	0.108827	0.011348	0.343318	5.50765e-06	4.564e-07	0.175741	XPR1	STXBP5L
rs113340201	2	230786689	C	G	0.106944	0.0187767	0.117791	rs2267361	22	37100260	A	G	0.401763	-0.00321303	0.674052	8.93496e-06	4.564e-07	0.175741	TRIP12;FBXO36	CACNG2;RP1-293L6.1
rs10053189	5	159776637	T	C	0.479269	-0.00456132	0.54083	rs963323	7	12410112	G	A	0.154205	0.0106356	0.298816	9.5457e-07	4.57e-07	0.175741	CCNJL;C1QTNF2	VWDE
rs735439	10	14123044	T	G	0.366462	0.0053375	0.490384	rs55933916	21	28338423	G	C	0.197871	-0.00269633	0.779009	1.02648e-06	4.576e-07	0.175741	FRMD4A;RP11-397C18.2	ADAMTS5
rs6738087	2	65592325	T	C	0.411337	-0.000670001	0.928926	rs34038511	8	80531537	G	A	0.167984	0.00465831	0.636203	3.49364e-07	4.577e-07	0.175741	SPRED2	STMN2
rs7895575	10	63977537	G	A	0.242018	0.00536361	0.533066	rs10836553	11	36429127	C	T	0.133807	-7.95677e-05	0.994149	3.3634e-06	4.579e-07	0.175741	RTKN2	PRR5L
rs2978487	8	23416034	T	C	0.351364	-0.00110842	0.887611	rs10984443	9	121979181	G	T	0.234687	-0.0205439	0.0180573	2.02793e-07	4.589e-07	0.175953	AC051642.1;SLC25A37	BRINP1
rs9881048	3	165506252	A	C	0.197135	0.00780936	0.402242	rs10415344	19	44350718	C	A	0.418965	0.00210802	0.777496	8.36704e-07	4.601e-07	0.176241	BCHE	ZNF283
rs11119579	1	210894796	C	T	0.439505	-0.00768653	0.300032	rs7322678	13	21401400	A	T	0.128578	-0.0127747	0.249303	9.77421e-07	4.606e-07	0.17626	KCNH1	XPO4
rs113340201	2	230786689	C	G	0.106944	0.0187767	0.117791	rs33997421	22	37099538	C	G	0.402446	-0.00343412	0.653492	9.03666e-06	4.612e-07	0.176318	TRIP12;FBXO36	CACNG2;RP1-293L6.1
rs13026208	2	155252653	C	T	0.135579	-0.000742135	0.944504	rs12904922	15	33356715	A	G	0.179614	0.0132099	0.166759	4.04084e-06	4.617e-07	0.176337	GALNT13	FMN1
rs28411392	7	115850563	C	T	0.425368	0.00926646	0.216342	rs11231397	11	62951221	G	C	0.376029	-0.00482881	0.52564	6.78834e-06	4.627e-07	0.176414	TES	SLC22A25;SLC22A10
rs7652623	3	139817289	G	A	0.452194	0.00154011	0.835189	rs12199447	6	143971551	A	G	0.223789	-0.00108241	0.902334	8.94104e-07	4.636e-07	0.176414	CLSTN2	PHACTR2
rs11190719	10	102589334	A	C	0.200613	0.0106378	0.2585	rs3885951	15	78825917	G	A	0.0970124	-0.0276131	0.0255519	1.87011e-06	4.645e-07	0.176414	PAX2	AC027228.1;HYKK
rs9933149	16	87226206	T	C	0.372447	-0.000403691	0.957955	rs12603189	17	41618677	G	C	0.306257	-0.0168225	0.0368892	1.41127e-06	4.645e-07	0.176414	C16orf95	DHX8;RP11-392O1.4;ETV4
rs11731399	4	108133086	G	A	0.310482	-0.000245024	0.975696	rs12880553	14	78783151	T	C	0.22436	-0.000375204	0.966015	8.32323e-08	4.646e-07	0.176414	DKK2	NRXN3
rs16849597	2	165424994	C	T	0.0972853	-0.00437927	0.726545	rs1318250	3	3902090	C	T	0.35759	0.00637608	0.400704	2.05373e-07	4.646e-07	0.176414	GRB14	SUMF1
rs10766606	11	19960636	C	T	0.487308	-0.00114005	0.877151	rs2985684	14	50101682	C	G	0.242058	-0.0145444	0.102398	3.59811e-06	4.659e-07	0.176471	NAV2	DNAAF2
rs2056604	3	134312648	G	A	0.325628	0.00569562	0.468268	rs10063042	5	168352808	A	G	0.221434	-0.0130318	0.145174	1.60752e-06	4.66e-07	0.176471	EPHB1	SLIT3
rs12064337	1	76608691	T	G	0.219864	-0.00131833	0.883601	rs2932976	4	23822328	A	G	0.242502	-0.0028857	0.73671	2.16982e-06	4.674e-07	0.176471	ST6GALNAC3	PPARGC1A
rs7613938	3	79189042	C	T	0.320912	0.0105646	0.182009	rs6789496	3	158883984	T	A	0.39951	0.000933886	0.901565	1.57524e-05	4.677e-07	0.176471	ROBO1	IQCJ-SCHIP1;IQCJ
rs4926600	1	47614434	T	C	0.0855989	-0.000165362	0.989965	rs7932969	11	126756576	C	A	0.494889	-0.00242172	0.743713	6.08221e-06	4.678e-07	0.176471	CYP4A22-AS1;CYP4A22	KIRREL3
rs4855850	3	49761571	G	A	0.483975	-0.00795439	0.289576	rs6982795	8	14403497	A	T	0.268697	0.00980515	0.239419	1.30603e-06	4.683e-07	0.176471	RNF123;AMIGO3;IP6K1;GMPPB	SGCZ
rs72778331	16	26002486	C	G	0.194463	0.00178123	0.848058	rs8071428	17	4890843	T	C	0.231728	-0.00630127	0.473772	7.72528e-06	4.683e-07	0.176471	HS3ST4	RP5-1050D4.4;AC004771.1;RP5-1050D4.5;INCA1;CAMTA2
rs11767382	7	115625614	C	T	0.456354	-0.00625087	0.403405	rs9593346	13	79183804	A	G	0.240204	-0.0124003	0.149439	3.66763e-06	4.694e-07	0.176471	TFEC	RNF219-AS1;RNF219
rs6967023	7	115625839	C	T	0.456354	-0.00625087	0.403405	rs9593346	13	79183804	A	G	0.240204	-0.0124003	0.149439	3.66763e-06	4.694e-07	0.176471	TFEC	RNF219-AS1;RNF219
rs17039589	4	109886367	A	G	0.104561	0.011325	0.350487	rs10117	5	137892170	A	G	0.402522	-0.01046	0.167609	3.95614e-06	4.694e-07	0.176471	COL25A1	SNORD63;AC011385.2;HSPA9
rs10250287	7	40436763	T	C	0.453562	-0.00379716	0.612791	rs7928445	11	46784697	C	A	0.0876306	0.000567194	0.965155	1.86533e-06	4.697e-07	0.176471	SUGCT	SNORD67;CKAP5
rs2303909	3	158366900	G	A	0.469563	0.00304063	0.679995	rs2230297	11	120745874	T	C	0.140335	-0.00711024	0.504458	3.33176e-07	4.706e-07	0.176472	GFM1;LXN	GRIK4;RP11-640N11.2
rs12940701	17	46114620	T	C	0.28723	0.00280109	0.73768	rs7250778	19	11306265	A	G	0.383396	0.0104633	0.177903	7.97104e-07	4.708e-07	0.176472	COPZ2;MIR152	DOCK6;KANK2
rs75973558	5	26880925	G	A	0.118649	0.00875258	0.448999	rs34577165	7	26583244	A	T	0.0771198	-0.00441016	0.748437	2.18753e-06	4.716e-07	0.176472	CDH9	KIAA0087
rs9311685	3	58775219	G	A	0.309538	-0.00552193	0.491125	rs76576804	12	1988431	A	G	0.0973849	-0.00349144	0.778599	3.02197e-05	4.718e-07	0.176472	C3orf67	CACNA2D4
rs6680600	1	155006999	T	C	0.3414	-0.000840064	0.912993	rs521384	7	29046972	C	T	0.184962	-0.0226722	0.0179812	1.47899e-07	4.723e-07	0.176472	DCST2;DCST1	CTB-113D17.1;CPVL
rs5030909	10	70884013	A	G	0.236576	0.0059075	0.502898	rs73196483	21	19784054	C	T	0.127063	0.00492186	0.656341	3.97147e-06	4.729e-07	0.176472	VPS26A	TMPRSS15
rs36006513	3	134291913	A	T	0.321494	0.00473537	0.54661	rs10063042	5	168352808	A	G	0.221434	-0.0130318	0.145174	2.1418e-06	4.741e-07	0.176472	CEP63	SLIT3
rs7943562	11	11539919	T	C	0.344638	-0.000227003	0.976699	rs409678	20	15127508	G	A	0.399203	-0.0023412	0.755846	1.52888e-06	4.744e-07	0.176472	GALNT18	MACROD2
rs17151229	7	127382155	C	G	0.33259	-0.00702657	0.371396	rs2774401	11	31310771	T	C	0.401535	0.00435458	0.564281	3.93454e-06	4.745e-07	0.176472	SND1	DCDC1
rs1964670	4	78994466	T	C	0.293227	0.00010556	0.989625	rs1941378	11	78537008	A	G	0.45263	0.00385318	0.603431	6.73988e-07	4.747e-07	0.176472	FRAS1	TENM4
rs10213379	4	78994425	T	C	0.293227	0.00010556	0.989625	rs1941378	11	78537008	A	G	0.45263	0.00385318	0.603431	6.73988e-07	4.747e-07	0.176472	FRAS1	TENM4
rs13027548	2	159394056	G	A	0.423392	0.00661678	0.37675	rs5568	16	55730124	C	A	0.336649	-0.00626089	0.418876	4.88565e-06	4.751e-07	0.176472	PKP4;snoZ5	SLC6A2
rs4654981	1	22051873	G	A	0.217263	0.00671663	0.451381	rs1805388	13	108863591	A	G	0.163636	0.0100265	0.314768	1.44854e-05	4.765e-07	0.176824	USP48	LIG4
rs55692411	3	49911155	A	G	0.409335	-0.00276421	0.715746	rs61938067	12	119817108	A	G	0.0941596	-0.00297074	0.816609	5.21276e-08	4.771e-07	0.176879	CAMKV;ACTBP13	CCDC60
rs259723	6	37788220	C	T	0.275151	1.75367e-05	0.998324	rs282129	6	89967498	A	G	0.28294	0.0025662	0.753116	2.45604e-07	4.778e-07	0.176897	ZFAND3;RP3-441A12.1	GABRR2
rs2137180	3	68577850	G	T	0.217746	0.0155081	0.0852873	rs3799095	6	70082863	T	C	0.441156	-0.00291105	0.696382	1.7831e-06	4.784e-07	0.176897	FAM19A1	BAI3
rs72586393	7	42058071	T	G	0.164315	0.000945702	0.925486	rs198452	11	61467603	G	A	0.482324	-0.0085781	0.245496	5.53462e-07	4.785e-07	0.176897	GLI3	DAGLA
rs8017642	14	75590822	A	G	0.473466	-0.00746428	0.313977	rs11651451	17	2098417	T	C	0.369647	-0.000133269	0.986163	4.87138e-06	4.793e-07	0.176967	RP11-950C14.7;NEK9	RN7SL624P;SMG6
rs2287963	5	135527905	G	A	0.292889	-0.000396941	0.960929	rs8788	21	34897113	C	T	0.216746	0.0159367	0.088128	1.05087e-06	4.796e-07	0.176967	SMAD5;AC009014.3	GART
rs6672420	1	25291010	T	A	0.486425	0.00912778	0.241535	rs7137544	12	70242073	G	A	0.339714	0.0106324	0.171837	4.38322e-07	4.81e-07	0.176967	RP11-84D1.2;RUNX3;RP11-84D1.1	AC025263.3;MYRFL
rs1530496	5	13931340	T	C	0.291586	-0.0128393	0.111553	rs9472419	6	12718501	T	C	0.38108	-0.00819828	0.282789	1.42393e-07	4.812e-07	0.176967	DNAH5	PHACTR1
rs615473	1	49546647	T	C	0.37598	0.0100479	0.185504	rs61733139	4	100504566	C	G	0.0554797	0.0417881	0.00995602	9.85371e-06	4.818e-07	0.176967	AGBL4;RP11-141A19.1	MTTP
rs33911350	1	204242838	C	A	0.164414	0.0113561	0.25316	rs6566054	18	72374626	G	A	0.3097	-0.00383298	0.633329	8.6612e-07	4.824e-07	0.176967	RP11-203F10.5;PLEKHA6	ZNF407
rs302963	8	106518366	G	A	0.217831	0.00548817	0.536347	rs3809724	17	57061238	A	G	0.200125	0.0125406	0.176859	3.1444e-06	4.827e-07	0.176967	ZFPM2	PPM1E;TRIM37;AC100832.1
rs6568622	6	110298307	A	C	0.257305	0.00903376	0.279326	rs36157513	7	48210947	T	C	0.0953678	-0.00238999	0.851031	2.34583e-07	4.828e-07	0.176967	GPR6	ABCA13
rs3807879	7	15728011	T	A	0.395882	-0.0025497	0.73413	rs78573683	15	61396370	A	G	0.0929683	0.00626822	0.628473	8.32433e-07	4.831e-07	0.176967	AC005550.4;MEOX2;AC005550.5	RORA
rs4672687	2	214740888	A	T	0.369498	0.0105358	0.17314	rs2318126	11	63610365	A	G	0.3723	0.0112738	0.159939	4.2058e-07	4.832e-07	0.176967	SPAG16	MARK2
rs1533269	3	114214611	A	C	0.315019	0.0069027	0.394113	rs3814634	10	11141405	T	G	0.190371	0.0122003	0.198784	1.46018e-07	4.848e-07	0.177079	RP11-197K3.1;ZBTB20	CELF2;CELF2-AS2
rs61785974	1	28800380	A	C	0.271299	0.00152926	0.854715	rs1045288	11	237087	A	G	0.25835	-0.00507189	0.550144	5.715e-07	4.849e-07	0.177079	PHACTR4	SIRT3;PSMD13
rs6493264	15	47493363	G	T	0.388292	0.00282745	0.709223	rs3890690	17	39889755	C	T	0.187567	0.00403396	0.677889	9.15259e-06	4.854e-07	0.177079	SEMA6D	JUP;RN7SL399P;HAP1
rs17294292	11	10211901	A	T	0.182132	-0.00480129	0.620336	rs7949789	11	120041110	A	T	0.433617	-0.0172448	0.0221311	2.43301e-06	4.855e-07	0.177079	SBF2	TRIM29;AP000679.2
rs2066782	4	39303925	G	A	0.120467	-0.00415779	0.715105	rs10512696	5	39423907	T	C	0.402364	0.00478307	0.521744	1.93667e-07	4.859e-07	0.177079	RFC1;RNU6-32P	C9;DAB2
rs45597435	2	223134408	G	A	0.112084	-0.0025609	0.826497	rs137979	22	40322684	A	G	0.388159	0.00325324	0.667859	9.5826e-07	4.871e-07	0.177079	PAX3	GRAP2
rs12612758	2	182480345	A	C	0.135692	-0.00157544	0.884113	rs2306049	16	88767769	G	C	0.422897	0.00519306	0.507907	3.3039e-06	4.903e-07	0.177079	CERKL	RNF166;RP5-1142A6.5
rs75658797	1	202287754	A	G	0.125966	0.0101809	0.366033	rs35258120	14	103058769	G	A	0.181984	-0.0049221	0.609825	4.2162e-06	4.915e-07	0.177079	LGR6	RCOR1
rs2393477	10	60532733	G	A	0.206086	-0.0020828	0.819835	rs1381247	17	2302387	C	T	0.306711	-0.00562968	0.496368	5.38445e-06	4.918e-07	0.177079	BICC1	MNT
rs2070581	2	74120181	G	A	0.302659	-0.00850699	0.293063	rs12592999	15	61187821	A	G	0.297958	-0.00609462	0.451678	3.25578e-06	4.929e-07	0.177079	ACTG2	RORA
rs7553809	1	203770116	T	A	0.140155	0.0100007	0.348836	rs7574552	2	50614823	C	T	0.430491	0.004681	0.533407	1.92028e-06	4.93e-07	0.177079	ZBED6;RP11-397P13.6;ZC3H11A	NRXN1
rs7110736	11	113561054	A	G	0.345013	0.00630483	0.42084	rs17843020	17	39119942	A	G	0.117769	-0.00261579	0.830217	4.60497e-07	4.931e-07	0.177079	TMPRSS5	KRT39;AC004231.2
rs58048856	3	116414376	A	G	0.13885	0.0015668	0.884131	rs12364099	11	123624658	T	G	0.153719	-0.0152646	0.131744	9.62583e-06	4.934e-07	0.177079	LSAMP	OR6X1
rs1185700	1	156450719	A	G	0.233364	0.00520173	0.553489	rs4904705	14	91024934	G	A	0.401998	-0.00202031	0.787664	9.04781e-07	4.939e-07	0.177079	Y_RNA;MEF2D	TTC7B
rs3197999	3	49721532	A	G	0.301251	0.00731022	0.36382	rs12672150	7	33999889	A	G	0.110133	-0.0128464	0.275913	1.05396e-05	4.941e-07	0.177079	APEH;AC099668.5;MST1	BMPER
rs1972956	2	80553514	C	T	0.250824	0.00837556	0.326807	rs4978584	9	117186712	T	C	0.224949	-0.0072403	0.411176	4.51787e-06	4.944e-07	0.177079	CTNNA2	DFNB31
rs35645323	4	140705077	T	C	0.215589	-0.0124765	0.170129	rs6106980	20	24941796	C	T	0.0975693	-0.00342999	0.782846	2.40076e-07	4.945e-07	0.177079	MAML3	CST7;APMAP
rs4679827	3	158124543	T	C	0.49182	-0.00364247	0.62043	rs4672	11	64009879	A	G	0.0791564	0.0159789	0.248093	1.61582e-06	4.955e-07	0.177079	RSRC1	VEGFB;FKBP2;PPP1R14B;RP11-783K16.13;RP11-783K16.5
rs62282373	3	164912923	T	C	0.123026	0.00839261	0.455554	rs16751	10	52563196	A	G	0.486646	0.00406424	0.582378	9.67329e-07	4.955e-07	0.177079	SLITRK3	ASAH2B;A1CF
rs10879039	12	70290921	T	C	0.268849	-0.00778124	0.35125	rs11882548	19	20989989	T	A	0.157838	0.00280385	0.782724	1.12142e-05	4.957e-07	0.177079	MYRFL	AC010329.1;ZNF66
rs7719346	5	111530284	A	G	0.290762	-0.00354732	0.661327	rs10130183	14	58698338	C	T	0.196013	0.000113597	0.990147	7.74752e-06	4.961e-07	0.177079	EPB41L4A;CTC-459M5.2	ACTR10;C14orf37
rs35951134	15	100095695	C	T	0.314024	-0.00637873	0.423841	rs11074504	16	10034276	G	T	0.434638	-0.00568589	0.446856	1.57326e-06	4.965e-07	0.177079	RPL7P5;MEF2A	GRIN2A
rs1559709	4	143483455	C	T	0.182082	-0.00482656	0.613921	rs9992448	4	169491481	C	T	0.457263	-0.0109675	0.141791	2.29616e-07	4.973e-07	0.177079	RP11-223C24.1;INPP4B	PALLD
rs6671527	1	47080679	A	G	0.474088	-0.0032855	0.652604	rs13019266	2	111604642	T	C	0.320492	0.012807	0.107974	2.22028e-06	4.975e-07	0.177079	MKNK1;MOB3C	ACOXL
rs1877993	10	79373447	T	C	0.49148	0.0198291	0.00786521	rs7101444	11	132981833	C	T	0.467808	0.00109076	0.882923	4.91248e-07	4.975e-07	0.177079	KCNMA1	OPCML
rs2365632	1	216079479	A	G	0.428726	-0.00406747	0.590884	rs11982847	7	20373415	A	T	0.306473	-0.00221274	0.78634	4.92267e-07	4.987e-07	0.177079	USH2A;RP5-1111A8.3	CTA-293F17.1;ITGB8
rs62356980	5	34888645	A	G	0.142262	-0.0055278	0.607966	rs1035454	19	51845556	T	C	0.407166	-0.0119691	0.112641	6.03783e-07	4.997e-07	0.177079	TTC23L	VSIG10L;ETFB;CTD-2616J11.9;CTD-2616J11.16
rs61742093	6	27879982	G	A	0.0854686	-0.0113232	0.389584	rs7921619	10	72142370	A	T	0.334078	-0.0172215	0.0276273	3.76473e-06	5.007e-07	0.177079	OR2B2	LRRC20
rs34788973	6	27879200	A	C	0.0854686	-0.0113232	0.389584	rs7921619	10	72142370	A	T	0.334078	-0.0172215	0.0276273	3.76473e-06	5.007e-07	0.177079	OR2B2	LRRC20
rs61613824	3	55602137	A	T	0.370999	-0.00718261	0.36365	rs3732765	3	151090424	A	G	0.365201	-0.0091597	0.22993	3.70826e-07	5.008e-07	0.177079	ERC2	P2RY12;MED12L
rs71316248	3	20138732	A	G	0.15232	-0.00175436	0.864457	rs2577384	10	117968824	G	A	0.225678	0.00349457	0.692787	4.01096e-08	5.012e-07	0.177079	KAT2B	GFRA1
rs35424474	3	20141356	T	C	0.15232	-0.00175436	0.864457	rs2577384	10	117968824	G	A	0.225678	0.00349457	0.692787	4.01096e-08	5.012e-07	0.177079	KAT2B	GFRA1
rs112969588	4	157692093	C	T	0.103879	0.0212178	0.0791336	rs12705149	7	103356062	C	T	0.159016	0.000918756	0.927683	2.60363e-07	5.016e-07	0.177079	PDGFC	RELN
rs4958009	5	111523949	G	T	0.291728	-0.00360124	0.65671	rs10130183	14	58698338	C	T	0.196013	0.000113597	0.990147	8.86365e-06	5.028e-07	0.177079	EPB41L4A;CTC-459M5.2	ACTR10;C14orf37
rs4574537	5	137419728	C	T	0.300829	-0.00438241	0.581713	rs2301600	19	35786868	T	C	0.235087	0.0207221	0.0169969	5.00294e-07	5.04e-07	0.177079	WNT8A	MAG
rs6775011	3	128396483	C	T	0.265883	0.00675403	0.417495	rs1134847	16	82203742	T	C	0.253068	0.00650876	0.440354	6.77972e-07	5.046e-07	0.177079	POU5F1P6;RPN1	CTD-2588J6.2;MPHOSPH6
rs59119882	7	37152598	T	A	0.10608	-0.00592905	0.624947	rs10842695	12	26401005	C	T	0.469323	-0.00264283	0.724498	1.05029e-06	5.051e-07	0.177079	ELMO1;RPS17P13	RP11-283G6.4;SSPN;RP11-283G6.5
rs12590452	14	75548756	C	T	0.475453	-0.00679113	0.360182	rs7217687	17	2098272	C	G	0.370063	2.02213e-05	0.997903	4.09395e-06	5.052e-07	0.177079	NEK9;ZC2HC1C	RN7SL624P;SMG6
rs3753794	1	86045642	A	G	0.212816	0.0081974	0.368035	rs10029731	4	140816848	T	C	0.150483	0.00181256	0.861119	7.3065e-07	5.053e-07	0.177079	RP11-290M5.4;DDAH1;CYR61	MAML3
rs6757140	2	213279029	T	C	0.407195	0.00948418	0.211823	rs17715103	20	17369589	T	C	0.121706	0.000463867	0.967065	6.66727e-07	5.064e-07	0.177079	ERBB4	PCSK2
rs62365699	5	94050388	T	C	0.154673	0.00348772	0.734412	rs10250991	7	95530630	G	C	0.170127	-0.016358	0.0973562	1.70218e-06	5.064e-07	0.177079	MCTP1;ANKRD32	DYNC1I1
rs12774968	10	1404073	T	C	0.38726	-0.00743022	0.347192	rs7126760	11	16999569	C	T	0.375449	-0.00100766	0.896637	1.56673e-06	5.068e-07	0.177079	ADARB2;RP11-398B16.2	PLEKHA7;RNU6-585P;RP11-466H18.1
rs10465836	1	57641109	A	G	0.110789	-0.00562177	0.632641	rs56303915	3	158124350	C	T	0.155415	-0.0151386	0.137474	1.06645e-05	5.07e-07	0.177079	DAB1	RSRC1
rs12705969	7	114297820	A	G	0.4382	-0.0208292	0.00606916	rs7172936	15	78093198	C	A	0.209256	-0.00278348	0.75959	1.36726e-07	5.071e-07	0.177079	MIR3666;FOXP2	LINGO1
rs10832866	11	17945020	A	C	0.16502	0.00961217	0.336842	rs1133893	19	8486884	A	G	0.311061	0.00548684	0.506492	7.47761e-07	5.071e-07	0.177079	SERGEF	MARCH2;RP11-886P16.6
rs10066997	5	151284557	A	G	0.157125	0.0195155	0.0583835	rs7873021	9	95636969	T	C	0.370854	0.00438309	0.565201	9.80384e-07	5.075e-07	0.177079	GLRA1	ANKRD19P;ZNF484
rs157435	6	91291152	G	C	0.321753	-0.00136924	0.861939	rs7801581	7	27223771	T	C	0.247392	0.00933237	0.278633	4.75555e-06	5.08e-07	0.177079	MAP3K7	HOXA10;HOXA11-AS;RP1-170O19.20;RP1-170O19.14;HOXA11
rs75361015	2	205921301	T	C	0.097246	-0.00576312	0.645424	rs676204	6	6000645	A	G	0.344078	-0.00507756	0.516238	5.38938e-06	5.086e-07	0.177079	PARD3B	NRN1
rs2244505	14	92359827	A	G	0.47565	0.00121206	0.869855	rs61762372	17	64298682	A	G	0.391129	-0.00890037	0.242976	1.8613e-07	5.092e-07	0.177079	FBLN5	PRKCA
rs56852757	15	84208650	A	G	0.154634	0.0163047	0.113726	rs9928015	16	57570561	T	G	0.309434	0.000564207	0.944105	6.22429e-07	5.093e-07	0.177079	SH3GL3	CCDC102A
rs56852757	15	84208650	A	G	0.154634	0.0163047	0.113726	rs9928663	16	57570562	T	C	0.309434	0.000564207	0.944105	6.22429e-07	5.093e-07	0.177079	SH3GL3	CCDC102A
rs2181007	10	116153432	C	T	0.459912	-4.60767e-05	0.99509	rs2279269	18	65179829	G	A	0.484895	-0.000618969	0.932434	6.17805e-07	5.097e-07	0.177079	AFAP1L2	DSEL;CTD-2541J13.2;RP11-638L3.1
rs934777	2	44845258	T	C	0.334357	0.0110394	0.162588	rs4958535	5	151775064	G	C	0.179614	0.000743844	0.938389	1.38824e-05	5.099e-07	0.177079	CAMKMT	NMUR2
rs934777	2	44845258	T	C	0.334357	0.0110394	0.162588	rs56074869	5	151770989	A	T	0.179614	0.000743844	0.938389	1.38824e-05	5.099e-07	0.177079	CAMKMT	NMUR2
rs934777	2	44845258	T	C	0.334357	0.0110394	0.162588	rs4958532	5	151771852	A	G	0.179614	0.000743844	0.938389	1.38824e-05	5.099e-07	0.177079	CAMKMT	NMUR2
rs934777	2	44845258	T	C	0.334357	0.0110394	0.162588	rs1422357	5	151772230	A	C	0.179614	0.000743844	0.938389	1.38824e-05	5.099e-07	0.177079	CAMKMT	NMUR2
rs934777	2	44845258	T	C	0.334357	0.0110394	0.162588	rs55911705	5	151770988	A	G	0.179614	0.000743844	0.938389	1.38824e-05	5.099e-07	0.177079	CAMKMT	NMUR2
rs17023019	3	85614272	A	G	0.369768	0.000848176	0.911395	rs2306664	12	94653227	T	C	0.455032	0.00621913	0.404668	1.45202e-06	5.101e-07	0.177079	CADM2	PLXNC1
rs2060896	12	44997332	G	A	0.377544	-0.013005	0.0849179	rs11903	17	80350331	A	G	0.197984	0.017192	0.0626372	6.10586e-06	5.104e-07	0.177079	NELL2	OGFOD3
rs10864363	1	8767311	G	T	0.260952	-0.0114227	0.175192	rs6705476	2	119915988	A	G	0.242358	0.00314211	0.72152	3.38099e-06	5.111e-07	0.177079	RERE	C1QL2
rs6956	13	99104689	C	T	0.224844	0.00667793	0.448742	rs8039105	15	62359085	T	C	0.411413	0.00574464	0.444034	1.68067e-06	5.111e-07	0.177079	FARP1;STK24	RP11-643M14.1;C2CD4A
rs3101059	12	53581376	T	C	0.11554	-0.00285957	0.81271	rs4778691	15	83508278	A	T	0.466253	-0.00687994	0.365086	1.07513e-05	5.119e-07	0.177079	ITGB7;ZNF740	WHAMM;HOMER2
rs2620666	8	145703413	C	T	0.488743	-0.00555563	0.461405	rs1049970	16	66432423	T	C	0.309007	-0.00486296	0.541841	1.38148e-06	5.123e-07	0.177079	PPP1R16A;FOXH1;KIFC2	CDH5
rs2439522	8	97533766	G	A	0.124756	0.0067959	0.545139	rs10817474	9	116040440	G	T	0.286761	0.00824992	0.317788	4.41776e-06	5.124e-07	0.177079	SDC2	CDC26;PRPF4
rs13325822	3	79189041	G	T	0.32092	0.0107476	0.174657	rs6789496	3	158883984	T	A	0.39951	0.000933886	0.901565	1.71483e-05	5.135e-07	0.177303	ROBO1	IQCJ-SCHIP1;IQCJ
rs681271	1	181483786	G	A	0.496157	-0.00101537	0.891372	rs2347	16	22319517	G	T	0.0589205	-0.0223014	0.153545	8.32604e-07	5.142e-07	0.177336	CACNA1E	POLR3E
rs4130912	4	72322773	T	C	0.161593	-0.00312888	0.756618	rs2141173	7	42034401	A	G	0.499373	0.000197334	0.978338	1.82489e-06	5.145e-07	0.177336	SLC4A4	GLI3
rs2796447	9	84268878	G	A	0.181782	-0.0189438	0.0483368	rs61980290	14	69727286	G	C	0.148349	-0.0145365	0.161529	5.11445e-06	5.175e-07	0.178213	TLE1	RP11-363J20.2;GALNT16
rs10774775	12	110011230	T	C	0.279392	-0.00228828	0.779494	rs2575390	16	23846754	G	C	0.264013	-0.00182214	0.82737	3.08509e-07	5.185e-07	0.178401	MVK;MMAB	PRKCB
rs954663	9	15695533	G	C	0.491747	0.000606516	0.934767	rs7195379	16	61741685	T	C	0.282848	-0.00110862	0.891667	6.85044e-07	5.198e-07	0.17857	CCDC171	CDH8
rs1452699	4	109802534	A	G	0.448019	-0.000540102	0.942239	rs11079978	17	49739931	C	A	0.488661	0.0120926	0.101964	3.82404e-06	5.199e-07	0.17857	COL25A1	CA10
rs12471496	2	133180332	G	A	0.1975	-0.00927416	0.316538	rs11013717	10	24095995	T	G	0.187962	-0.0105795	0.260724	1.71325e-06	5.213e-07	0.178894	GPR39	KIAA1217
rs2280505	3	99358539	T	C	0.244475	-0.00519917	0.547219	rs17078605	13	23907909	G	A	0.269767	-0.00638103	0.438798	9.62766e-07	5.224e-07	0.179115	COL8A1	SACS
rs4717594	7	70889579	T	C	0.285195	0.00910855	0.263859	rs2198010	11	10403539	T	G	0.481722	-0.000538102	0.942338	6.55458e-07	5.235e-07	0.179247	WBSCR17	AMPD3
rs879627	16	88522541	G	C	0.43242	0.00959714	0.205845	rs748620	17	41362272	G	C	0.334298	-0.00914979	0.256438	1.27315e-07	5.237e-07	0.179247	ZFPM1	NBR1;TMEM106A
rs7328493	13	97000498	G	T	0.333788	-0.00558676	0.475226	rs1046383	20	34820647	T	C	0.178167	0.00310687	0.748343	2.624e-06	5.243e-07	0.179296	HS6ST3	EPB41L1;AAR2
rs35445458	4	76512236	T	C	0.398629	0.00241933	0.755167	rs193707	5	87532258	A	G	0.22924	0.0159085	0.0679707	4.98767e-06	5.276e-07	0.179772	CDKL2	TMEM161B
rs12637999	3	116574034	T	G	0.231083	-0.0187045	0.0340687	rs2600603	8	82720351	A	C	0.263657	0.0188507	0.0248998	1.53533e-06	5.282e-07	0.179772	MIR4447;LSAMP	RP13-923O23.6;SNX16;HNRNPA1P36
rs7875898	9	127140523	A	G	0.40252	-0.0102591	0.170807	rs12933767	16	2029788	C	T	0.0880481	0.012569	0.33756	2.00036e-06	5.284e-07	0.179772	PSMB7	NOXO1;GFER;AC005606.1;TBL3
rs2742497	11	8964691	G	A	0.360729	-0.00571436	0.458739	rs3904512	13	38357471	A	G	0.448666	0.000331772	0.964388	5.93504e-07	5.285e-07	0.179772	Y_RNA;ASCL3;TMEM9B	TRPC4
rs4670562	2	36719390	C	A	0.263251	-0.00117939	0.888461	rs12774070	10	72513635	A	C	0.275912	-0.00308109	0.713078	4.45312e-07	5.287e-07	0.179772	CRIM1	ADAMTS14
rs6833101	4	140220558	C	A	0.263821	-0.003611	0.66828	rs1138800	11	93862493	A	C	0.363074	0.00102616	0.894475	5.03326e-07	5.288e-07	0.179772	NDUFC1;NAA15	PANX1
rs500700	2	137687492	A	G	0.446321	-0.00501529	0.495839	rs1435588	2	142683308	G	A	0.121035	0.00293656	0.798385	6.83827e-06	5.289e-07	0.179772	THSD7B	LRP1B
rs4858621	3	24531300	C	T	0.0953645	0.00106674	0.933881	rs146607495	12	117319202	T	C	0.0998388	0.0147421	0.237848	6.73579e-08	5.299e-07	0.179956	THRB;THRB-AS1	HRK
rs1348109	3	16949514	G	A	0.434148	0.00703525	0.349979	rs12794048	11	108608731	T	A	0.169096	0.00632115	0.519959	4.9358e-07	5.307e-07	0.180071	PLCL2	DDX10
rs17822931	16	48258198	T	C	0.124773	0.0149937	0.183229	rs4823142	22	44188948	C	T	0.392468	0.00754651	0.32564	1.78983e-06	5.321e-07	0.18039	ABCC11	EFCAB6
rs11190707	10	102547949	T	G	0.199812	0.0111177	0.233296	rs6030151	20	40964972	A	G	0.421565	0.0151429	0.0435383	1.1746e-05	5.331e-07	0.180573	PAX2	PTPRT
rs2230912	12	121622196	G	A	0.167424	-0.0127238	0.200998	rs2701474	17	32078004	A	G	0.483437	-0.00839406	0.256179	2.5864e-06	5.34e-07	0.180674	P2RX7;RP11-340F14.5	ASIC2
rs12637999	3	116574034	T	G	0.231083	-0.0187045	0.0340687	rs12056632	8	82752291	G	A	0.263442	0.0184394	0.0283225	1.49885e-06	5.347e-07	0.180674	MIR4447;LSAMP	SNX16
rs877484	3	53846924	A	G	0.471514	-0.011396	0.130815	rs17170207	7	146333943	T	C	0.191342	-0.00238594	0.798216	2.22443e-06	5.349e-07	0.180674	CHDH;CACNA1D	CNTNAP2
rs73938746	2	79863923	C	T	0.110713	0.00356981	0.759841	rs2960679	10	117605972	T	G	0.263075	0.00921476	0.278337	6.0175e-07	5.357e-07	0.180674	CTNNA2;RNU6-561P	ATRNL1
rs7637149	3	142988413	T	C	0.220411	0.0054976	0.54027	rs7239217	18	76946386	G	A	0.468249	0.00209907	0.775022	8.52309e-06	5.357e-07	0.180674	SLC9A9	ATP9B
rs849540	2	206586467	A	C	0.482948	-0.00592543	0.440147	rs41383744	14	30604223	G	A	0.214489	-0.0149426	0.09895	5.41656e-06	5.371e-07	0.180882	NRP2	PRKD1;CTD-2251F13.1
rs836846	3	122838999	G	T	0.199624	0.0100982	0.270087	rs1424866	8	72478751	A	G	0.438909	-0.00956312	0.197668	2.62889e-06	5.377e-07	0.180882	PDIA5	RP11-1102P16.1
rs12403768	1	40505210	T	G	0.0945486	-0.0103489	0.411857	rs55752165	19	17830975	C	T	0.46804	-0.0132719	0.0735964	4.61568e-05	5.377e-07	0.180882	CAP1	MAP1S
rs6493264	15	47493363	G	T	0.388292	0.00282745	0.709223	rs4796603	17	39890715	A	T	0.18781	0.00371315	0.702106	1.02907e-05	5.386e-07	0.180906	SEMA6D	JUP;RN7SL399P;HAP1
rs12638798	3	85551820	T	C	0.370109	0.00135184	0.859207	rs2306664	12	94653227	T	C	0.455032	0.00621913	0.404668	1.44142e-06	5.395e-07	0.180906	CADM2	PLXNC1
rs2391747	7	29329080	T	C	0.148315	-0.00704046	0.496961	rs938507	15	58582034	A	G	0.108429	-6.09949e-07	0.999959	2.33508e-06	5.397e-07	0.180906	CHN2	ALDH1A2
rs3753659	1	226012717	C	T	0.129714	-0.0169786	0.127518	rs9460600	6	21151510	A	G	0.245143	-0.00867382	0.315185	4.75958e-06	5.403e-07	0.180906	EPHX1	CDKAL1
rs879627	16	88522541	G	C	0.43242	0.00959714	0.205845	rs8482	17	41361960	G	A	0.335249	-0.00881387	0.274484	1.02558e-07	5.404e-07	0.180906	ZFPM1	NBR1;TMEM106A
rs500700	2	137687492	A	G	0.446321	-0.00501529	0.495839	rs2033630	2	142682532	T	C	0.121121	0.00263457	0.818681	7.14139e-06	5.41e-07	0.180906	THSD7B	LRP1B
rs1278530	1	50889255	A	G	0.495152	0.00583811	0.432813	rs9397053	6	150202033	C	A	0.141646	0.00535932	0.61434	1.09899e-05	5.41e-07	0.180906	DMRTA2	RP11-244K5.8;RAET1E;RAET1E-AS1;CCT7P1
rs245941	7	29264655	G	C	0.389649	0.00767216	0.316727	rs10843187	12	28636519	T	C	0.238301	0.0147327	0.0893221	3.5956e-06	5.421e-07	0.181119	CHN2	CCDC91
rs7708512	5	54734788	G	A	0.285462	-0.00513238	0.530408	rs929015	22	33161150	A	G	0.256455	-0.00189825	0.822717	2.32901e-06	5.442e-07	0.181472	PPAP2A	SYN3
rs7636555	3	29397894	C	T	0.299498	-0.00472076	0.560543	rs10951956	7	5521468	A	G	0.125909	0.0249135	0.0245502	2.7095e-06	5.447e-07	0.181472	RBMS3	snoU13;AC092171.4;FBXL18
rs543589	1	66737060	A	C	0.399941	-0.00827629	0.281304	rs28493751	17	6441376	A	G	0.0944618	-0.0357271	0.0046497	3.48128e-05	5.451e-07	0.181472	PDE4B	PITPNM3
rs3806203	1	40505671	C	T	0.0947189	-0.0100038	0.427338	rs55752165	19	17830975	C	T	0.46804	-0.0132719	0.0735964	4.70402e-05	5.454e-07	0.181472	CAP1	MAP1S
rs288168	5	107357683	C	T	0.170803	0.0154613	0.115466	rs80006262	11	99220357	A	G	0.0661907	0.0218399	0.14265	7.508e-06	5.463e-07	0.181472	FBXL17	CNTN5
rs2075252	2	170010985	T	C	0.23677	0.00751916	0.389248	rs11129338	3	2950770	A	G	0.472459	0.00691233	0.362112	1.41991e-06	5.469e-07	0.181472	LRP2	CNTN4
rs13874	3	66419956	T	C	0.441153	-0.00412489	0.577166	rs35643216	17	44248837	C	T	0.17865	-0.00645764	0.533832	4.29808e-07	5.469e-07	0.181472	SLC25A26	KANSL1
rs2699503	7	144095600	A	G	0.454316	0.00989233	0.182814	rs7924067	10	24793574	C	T	0.279793	-0.0118591	0.151748	8.87817e-06	5.481e-07	0.181472	NOBOX	KIAA1217
rs1555257	14	39508067	T	G	0.344016	0.00930499	0.233964	rs16954988	16	55435388	A	C	0.19814	0.00668537	0.470466	9.90225e-06	5.483e-07	0.181472	SEC23A	MMP2
rs624270	1	210406940	C	T	0.430783	-0.00491198	0.514622	rs11168749	12	49205634	C	T	0.173977	0.0109264	0.274499	3.42847e-07	5.483e-07	0.181472	SERTAD4-AS1;SERTAD4	Y_RNA;CACNB3
rs5030752	1	220156704	C	T	0.0774051	-0.000186834	0.989324	rs6616	7	16823978	T	G	0.273213	-0.0081953	0.320293	8.79123e-07	5.497e-07	0.181472	snoU13;EPRS	TSPAN13;AC073333.1
rs13409097	2	29240005	T	C	0.464955	-0.0124872	0.0926162	rs6822225	4	99539897	G	A	0.14928	0.00226243	0.835645	1.34905e-05	5.518e-07	0.181472	FAM179A	TSPAN5
rs73530456	9	97894574	A	G	0.0805409	0.0217183	0.11779	rs17611	9	123769200	T	C	0.438778	0.0051283	0.49177	3.1255e-06	5.521e-07	0.181472	FANCC	C5
rs10279985	7	42271960	T	C	0.115181	0.00597756	0.609369	rs2302252	17	15443742	G	C	0.322184	-0.0116288	0.142008	1.85184e-06	5.528e-07	0.181472	GLI3	TVP23C;TVP23C-CDRT4
rs10279985	7	42271960	T	C	0.115181	0.00597756	0.609369	rs200768112	17	15443734	G	A	0.322184	-0.0116288	0.142008	1.85184e-06	5.528e-07	0.181472	GLI3	TVP23C;TVP23C-CDRT4
rs17032420	2	44825713	G	A	0.332234	0.0120377	0.128189	rs55911705	5	151770988	A	G	0.179614	0.000743844	0.938389	1.59216e-05	5.536e-07	0.181472	CAMKMT	NMUR2
rs17032420	2	44825713	G	A	0.332234	0.0120377	0.128189	rs1422357	5	151772230	A	C	0.179614	0.000743844	0.938389	1.59216e-05	5.536e-07	0.181472	CAMKMT	NMUR2
rs17032420	2	44825713	G	A	0.332234	0.0120377	0.128189	rs56074869	5	151770989	A	T	0.179614	0.000743844	0.938389	1.59216e-05	5.536e-07	0.181472	CAMKMT	NMUR2
rs17032420	2	44825713	G	A	0.332234	0.0120377	0.128189	rs4958532	5	151771852	A	G	0.179614	0.000743844	0.938389	1.59216e-05	5.536e-07	0.181472	CAMKMT	NMUR2
rs17032420	2	44825713	G	A	0.332234	0.0120377	0.128189	rs4958535	5	151775064	G	C	0.179614	0.000743844	0.938389	1.59216e-05	5.536e-07	0.181472	CAMKMT	NMUR2
rs1044013	1	154243115	C	T	0.463571	0.00984601	0.181128	rs1048709	6	31914935	A	G	0.192203	0.000638046	0.945446	1.36553e-06	5.54e-07	0.181472	HAX1;UBAP2L	NELFE;C2;CFB
rs661195	1	32400166	G	T	0.0519255	-0.0111561	0.508991	rs567	5	52979097	A	G	0.475468	0.00523201	0.480694	1.83383e-05	5.542e-07	0.181472	RP4-534N18.2;PTP4A2	NDUFS4
rs9436888	1	50579237	C	A	0.214269	0.00218014	0.806343	rs41323645	22	17590180	A	G	0.109511	0.00654212	0.578284	2.0799e-06	5.549e-07	0.181472	RP11-492I2.1;ELAVL4	IL17RA
rs12758982	1	217313112	G	C	0.156691	-0.0156145	0.129202	rs11859365	16	83683945	C	A	0.25071	-0.00359791	0.672683	1.56505e-06	5.564e-07	0.181472	ESRRG	CDH13
rs11185111	1	107962328	A	G	0.297939	-0.00640648	0.423664	rs3772571	3	148735003	G	A	0.358816	0.00128399	0.867385	9.58828e-06	5.564e-07	0.181472	NTNG1	GYG1
rs12492753	3	85601440	T	A	0.369788	0.000735636	0.923079	rs2306664	12	94653227	T	C	0.455032	0.00621913	0.404668	1.61391e-06	5.575e-07	0.181472	CADM2	PLXNC1
rs217362	7	44618599	T	A	0.403215	-0.009952	0.187388	rs8009209	14	23732505	C	T	0.409556	-0.00298443	0.695006	2.99244e-07	5.577e-07	0.181472	DDX56;TMED4	RNU6-1046P;C14orf164
rs17286891	5	140552774	A	G	0.116354	-0.0094526	0.411386	rs1043083	8	17087014	C	T	0.172317	0.00557102	0.570137	5.46916e-07	5.583e-07	0.181472	PCDHB8;PCDHB7	CNOT7;ZDHHC2;RP11-242F4.2
rs4439006	7	15343306	A	G	0.189254	0.00256171	0.786257	rs506121	9	271638	T	C	0.346044	-0.00971003	0.213377	3.00273e-05	5.586e-07	0.181472	AGMO	DOCK8;RP11-59O6.3
rs17650371	3	3039150	G	A	0.164904	-0.00564411	0.573219	rs7182723	15	45695382	A	G	0.264154	0.00552436	0.510379	3.08691e-07	5.587e-07	0.181472	CNTN4	GATM;SPATA5L1
rs11542009	3	9517369	T	C	0.104889	0.0023312	0.848371	rs9648275	7	21554464	C	A	0.396127	-0.00291737	0.701256	1.33695e-05	5.59e-07	0.181472	SETD5	SP4
rs1140458	18	21119777	A	G	0.485075	4.70233e-05	0.994903	rs17332684	20	51823268	G	A	0.0641438	-0.00268621	0.861685	2.3509e-07	5.596e-07	0.181472	NPC1	RP11-15M15.2;TSHZ2
rs2550240	3	195495916	C	G	0.436882	-0.0117499	0.119504	rs9996576	4	16656682	T	C	0.429093	-0.013513	0.0776292	1.36821e-06	5.596e-07	0.181472	MUC4	LDB2
rs1805082	18	21120444	C	T	0.485075	4.70233e-05	0.994903	rs17332684	20	51823268	G	A	0.0641438	-0.00268621	0.861685	2.3509e-07	5.596e-07	0.181472	NPC1	RP11-15M15.2;TSHZ2
rs2727307	17	61987570	T	G	0.406055	-0.011635	0.124323	rs2425472	20	40726145	C	A	0.354964	-0.00775322	0.321772	3.53297e-07	5.6e-07	0.181472	CSHL1	PTPRT
rs62048058	16	53246553	A	G	0.295307	-0.00667164	0.402537	rs17221091	17	55441515	G	A	0.415909	-0.0126623	0.0911348	4.04068e-07	5.603e-07	0.181472	CHD9	MSI2
rs13104777	4	110665481	C	T	0.432686	-0.0194238	0.00913944	rs3571	11	78364513	A	G	0.387772	-0.00661565	0.388729	5.50923e-06	5.605e-07	0.181472	CFI	TENM4
rs946525	1	46487277	A	T	0.293552	-0.00961099	0.231464	rs4907622	13	114016886	G	C	0.455375	0.00748642	0.319801	3.79543e-06	5.619e-07	0.181472	MAST2	GRTP1;GRTP1-AS1
rs8427	6	46621097	A	T	0.477698	0.000892956	0.903194	rs3784584	15	45453032	C	T	0.116197	0.000378408	0.973721	7.80443e-06	5.627e-07	0.181472	CYP39A1;SLC25A27	DUOX1;CTD-2651B20.1
rs7873021	9	95636969	T	C	0.370854	0.00438309	0.565201	rs1875288	14	33744429	A	G	0.249858	-0.0105388	0.221356	6.90522e-07	5.648e-07	0.181472	ANKRD19P;ZNF484	NPAS3
rs951399	6	69604748	G	A	0.325625	-0.00181379	0.817822	rs10958468	8	56662148	G	A	0.105548	0.0106753	0.372564	5.55458e-06	5.65e-07	0.181472	BAI3	TMEM68;RNA5SP265
rs12772432	10	23983777	T	G	0.206135	-0.0131104	0.159099	rs4942555	13	47174469	A	G	0.184384	-0.013812	0.146967	1.95955e-07	5.656e-07	0.181472	KIAA1217	LRCH1
rs7520935	1	10354271	T	G	0.291141	0.0125156	0.123992	rs2190628	14	72598339	G	A	0.477221	0.0131943	0.0751449	3.54145e-06	5.666e-07	0.181472	KIF1B;RNU6-37P	RGS6
rs17286674	2	206927850	A	G	0.362051	-0.022274	0.00350073	rs3907424	8	81733727	A	C	0.14612	-0.000591682	0.954805	4.157e-06	5.672e-07	0.181472	INO80D	ZNF704
rs72773819	16	11406792	A	C	0.164883	0.0109937	0.268365	rs762958	22	43635590	C	G	0.33642	-0.00169005	0.832673	1.41047e-06	5.713e-07	0.181472	Y_RNA;RMI2	SCUBE1;Z82214.2
rs7040790	9	2013962	G	T	0.382598	0.00896983	0.241469	rs10963713	9	18655774	T	C	0.232281	-0.00133117	0.880525	1.01753e-06	5.716e-07	0.181472	SMARCA2	ADAMTSL1;RN7SKP258
rs72819913	10	106999450	C	G	0.100376	-0.02317	0.0602538	rs1040550	20	16745987	G	C	0.205984	-0.0122098	0.187764	2.42746e-06	5.723e-07	0.181472	SORCS3	OTOR
rs16828595	2	149127399	G	A	0.234253	0.00492911	0.573256	rs71316248	3	20138732	A	G	0.15232	-0.00175436	0.864457	9.30882e-07	5.728e-07	0.181472	MBD5	KAT2B
rs16828595	2	149127399	G	A	0.234253	0.00492911	0.573256	rs35424474	3	20141356	T	C	0.15232	-0.00175436	0.864457	9.30882e-07	5.728e-07	0.181472	MBD5	KAT2B
rs1570090	1	34293825	C	T	0.30746	-0.00283649	0.722938	rs10973438	9	37615548	G	A	0.177662	0.0163376	0.097137	2.92726e-06	5.732e-07	0.181472	CSMD2	RP11-613M10.9
rs3196669	1	202733238	C	T	0.218171	0.0157958	0.0798236	rs17173703	7	150068620	T	C	0.273075	-0.016578	0.0485595	1.53558e-06	5.738e-07	0.181472	KDM5B;RP11-480I12.2	REPIN1;ZNF775;RP4-584D14.5
rs3196669	1	202733238	C	T	0.218171	0.0157958	0.0798236	rs17173702	7	150068605	A	G	0.273075	-0.016578	0.0485595	1.53558e-06	5.738e-07	0.181472	KDM5B;RP11-480I12.2	REPIN1;ZNF775;RP4-584D14.5
rs12402428	1	40503725	C	T	0.0947482	-0.00948101	0.452024	rs55752165	19	17830975	C	T	0.46804	-0.0132719	0.0735964	4.94506e-05	5.764e-07	0.181472	CAP1	MAP1S
rs6752828	2	80187969	C	T	0.46979	-0.000636287	0.931197	rs112457323	12	42682413	T	C	0.227383	0.00234579	0.791116	8.18367e-06	5.767e-07	0.181472	CTNNA2	PPHLN1;RP11-76E16.2
rs796248	1	82310548	A	G	0.11618	-0.0242193	0.034634	rs6499852	16	56818547	T	G	0.268395	0.00459237	0.582377	1.78978e-06	5.78e-07	0.181472	LPHN2	NUP93
rs4074516	11	27465591	C	T	0.423841	-0.00760297	0.310858	rs73026761	19	31048593	A	G	0.154381	-0.00710376	0.485653	9.10316e-06	5.781e-07	0.181472	LGR4	ZNF536
rs17117101	1	58671217	T	G	0.16502	0.0055185	0.578448	rs6739022	2	107429801	C	T	0.253126	-0.00673062	0.434175	1.45474e-06	5.786e-07	0.181472	DAB1	ST6GAL2
rs61785974	1	28800380	A	C	0.271299	0.00152926	0.854715	rs2272565	11	244414	C	T	0.258836	-0.00479436	0.572353	6.22511e-07	5.786e-07	0.181472	PHACTR4	PSMD13
rs12510966	4	106983604	C	T	0.336827	-0.00201896	0.797758	rs4867902	5	168199624	T	C	0.490132	-0.00591007	0.428636	1.05777e-06	5.789e-07	0.181472	TBCK	SLIT3;MIR218-2
rs1908946	12	25243115	G	C	0.46136	0.000287683	0.969292	rs6580904	12	53165940	C	T	0.160093	0.00900439	0.372289	1.21396e-06	5.793e-07	0.181472	RP11-713N11.3;LRMP	KRT76
rs1187988	1	58466016	T	C	0.448301	0.00562947	0.445081	rs17730621	7	28811631	C	T	0.364705	0.0133338	0.08148	1.4614e-06	5.793e-07	0.181472	DAB1	CREB5
rs2123111	2	61450454	A	G	0.468061	0.0101406	0.173743	rs3758449	10	26446312	G	A	0.459341	0.00460225	0.535759	1.18371e-06	5.817e-07	0.181472	USP34	MYO3A
rs11235864	11	73408272	T	C	0.120114	-0.00240093	0.83241	rs224331	20	34022387	C	A	0.345512	-0.000901576	0.911884	3.8679e-06	5.827e-07	0.181472	RAB6A	GDF5OS;GDF5
rs3798519	6	50788778	C	A	0.180227	-0.0110813	0.253228	rs2862954	10	101912064	C	T	0.476147	0.00722156	0.326583	8.45324e-07	5.843e-07	0.181472	TFAP2B	ERLIN1
rs1805165	2	88874891	C	A	0.271591	-0.00915618	0.273423	rs6806967	3	158178245	T	C	0.238501	0.0139456	0.107766	1.09271e-05	5.847e-07	0.181472	EIF2AK3;AC104134.2	RSRC1
rs11918974	3	157081324	G	A	0.259682	-0.0110739	0.183831	rs2072110	6	30070178	C	T	0.249801	-0.00613913	0.467702	2.28691e-06	5.858e-07	0.181472	VEPH1;RP11-550I24.2	TRIM31;TRIM31-AS1
rs2273979	1	31230668	T	C	0.185125	-0.00215611	0.823106	rs1807783	12	94980601	T	G	0.432482	0.00421321	0.572355	7.50013e-06	5.863e-07	0.181472	LAPTM5	LSM3P2;TMCC3
rs77470528	7	36628133	T	C	0.0608247	0.0400887	0.00914113	rs232331	18	24506546	G	A	0.452892	-0.00137676	0.853052	3.50765e-06	5.865e-07	0.181472	AOAH	CHST9;AQP4-AS1
rs7914824	10	106953777	G	A	0.0990755	-0.0225694	0.0696371	rs1040550	20	16745987	G	C	0.205984	-0.0122098	0.187764	2.86441e-06	5.866e-07	0.181472	SORCS3	OTOR
rs3737918	1	245866511	C	T	0.268606	-0.00456313	0.583493	rs62284986	3	195474159	A	G	0.187734	0.00739182	0.440957	2.61078e-07	5.868e-07	0.181472	KIF26B	MUC4
rs10077097	5	166775284	T	C	0.337365	0.00093434	0.906808	rs2305089	6	166579270	C	T	0.484778	0.0112729	0.125767	3.69155e-07	5.877e-07	0.181472	TENM2	T
rs10256617	7	88929206	G	A	0.268736	-0.0023309	0.780022	rs9931636	16	78512088	C	A	0.205533	0.000341826	0.970555	1.17685e-05	5.882e-07	0.181472	ZNF804B	WWOX
rs33947968	10	26434455	T	G	0.0871994	-0.00565219	0.665034	rs9889178	16	55353110	T	G	0.330035	-0.00385773	0.62588	4.51968e-06	5.886e-07	0.181472	MYO3A	RP11-26L20.3;IRX6
rs11719547	3	121314946	G	A	0.390062	0.00686514	0.36119	rs2548861	16	78658393	T	G	0.397066	-0.00112603	0.882386	8.84719e-07	5.891e-07	0.181472	snoU13;FBXO40	WWOX
rs12357919	10	105438112	C	T	0.165805	0.00499319	0.624464	rs4149056	12	21331549	C	T	0.159377	0.00202825	0.840839	6.67058e-06	5.897e-07	0.181472	SH3PXD2A	RP11-125O5.2;SLCO1B1
rs4926600	1	47614434	T	C	0.0855989	-0.000165362	0.989965	rs1939989	11	126751008	C	G	0.494945	-0.00287828	0.697753	8.00377e-06	5.899e-07	0.181472	CYP4A22-AS1;CYP4A22	KIRREL3
rs11931416	4	16878187	G	A	0.267066	0.000134311	0.987151	rs13708	16	31000809	G	A	0.36153	-0.014609	0.063017	1.60412e-06	5.906e-07	0.181472	LDB2	STX1B;HSD3B7;SETD1A;AC135048.1
rs9868484	3	108188993	G	A	0.266299	0.0033031	0.691045	rs6987277	8	8939831	G	C	0.173953	-0.00901143	0.360258	3.14913e-07	5.907e-07	0.181472	MYH15	ERI1
rs33947968	10	26434455	T	G	0.0871994	-0.00565219	0.665034	rs9888978	16	55352984	G	T	0.329942	-0.00375546	0.635003	4.56318e-06	5.909e-07	0.181472	MYO3A	RP11-26L20.3;IRX6
rs2924145	3	11031209	T	C	0.394706	-0.00125032	0.869791	rs1718460	3	58006413	A	G	0.312742	0.00515457	0.517277	5.86639e-07	5.91e-07	0.181472	SLC6A1	FLNB
rs12478353	2	197021372	T	A	0.395022	-0.00936884	0.221731	rs10466331	11	93231137	C	A	0.193413	-0.00855233	0.35486	5.59775e-06	5.912e-07	0.181472	STK17B;RP11-347P5.1	SMCO4
rs1877993	10	79373447	T	C	0.49148	0.0198291	0.00786521	rs7101401	11	132981753	C	G	0.467769	0.00136759	0.853464	6.12199e-07	5.913e-07	0.181472	KCNMA1	OPCML
rs3795498	1	36807481	T	C	0.256964	0.00760601	0.364876	rs117827273	17	38279036	G	C	0.134756	0.022346	0.0436162	6.95748e-07	5.922e-07	0.181472	STK40	MSL1
rs10205394	2	218150948	C	G	0.216263	0.00132022	0.88359	rs3779560	7	90446806	T	G	0.210472	0.0010062	0.911977	2.1298e-06	5.925e-07	0.181472	AC009492.1;DIRC3	CDK14
rs288169	5	107357547	C	T	0.170948	0.0159787	0.104556	rs80006262	11	99220357	A	G	0.0661907	0.0218399	0.14265	8.78485e-06	5.936e-07	0.181472	FBXL17	CNTN5
rs1505599	3	63524793	C	A	0.196646	0.0059514	0.525554	rs10818019	9	120059122	T	C	0.461583	-0.00779449	0.30063	1.30266e-05	5.951e-07	0.181472	SYNPR-AS1;SYNPR	ASTN2
rs10845987	12	14520241	C	T	0.453533	-0.0101235	0.173446	rs60833441	15	74048768	G	A	0.467687	0.00482872	0.513975	1.1776e-06	5.954e-07	0.181472	ATF7IP;RPL30P11	C15orf59
rs498079	6	133562456	G	C	0.259712	-0.0130697	0.126303	rs10824165	10	76140728	G	A	0.250824	0.00244	0.776269	9.40849e-07	5.963e-07	0.181472	EYA4	ADK
rs72677306	4	106997678	C	T	0.337248	-0.00169603	0.829613	rs4867902	5	168199624	T	C	0.490132	-0.00591007	0.428636	1.02014e-06	5.971e-07	0.181472	TBCK	SLIT3;MIR218-2
rs1452686	4	109802429	G	T	0.44807	-0.000610292	0.934754	rs11079978	17	49739931	C	A	0.488661	0.0120926	0.101964	4.21105e-06	5.972e-07	0.181472	COL25A1	CA10
rs13290470	9	16619529	G	A	0.369768	-0.0157908	0.0394762	rs17507577	11	15243059	A	G	0.0764195	0.00548282	0.695045	5.7073e-07	5.977e-07	0.181472	BNC2	INSC
rs62048054	16	53241763	A	G	0.295274	-0.0065624	0.410264	rs17221091	17	55441515	G	A	0.415909	-0.0126623	0.0911348	4.31287e-07	5.988e-07	0.181472	CHD9	MSI2
rs220864	11	115296631	T	C	0.166628	0.00400525	0.684794	rs10513875	18	59023851	T	G	0.328392	0.0157461	0.0554425	3.49937e-06	5.988e-07	0.181472	CADM1	CDH20
rs7785701	7	114069536	C	G	0.447741	0.0110345	0.135095	rs76282124	9	126335818	C	T	0.170401	-0.00104986	0.913524	3.67076e-06	5.989e-07	0.181472	FOXP2	DENND1A
rs6716429	2	171196331	T	C	0.399327	0.00149143	0.843414	rs2116314	7	14535523	G	C	0.382749	-0.00506309	0.53393	3.04779e-06	5.991e-07	0.181472	AC012594.1;MYO3B	DGKB
rs17119327	12	57408740	A	G	0.0825667	-0.00553903	0.680182	rs2678770	17	75085434	G	A	0.478726	-0.0194773	0.00929645	1.18359e-06	5.998e-07	0.181472	TAC3	AC015815.6;LINC00338;AC015815.2;SEC14L1;AC015815.3
rs9325688	8	14017344	C	A	0.350011	-0.00402794	0.603502	rs1657795	15	60953800	T	C	0.351485	-0.00765748	0.329077	1.40388e-06	6.003e-07	0.181472	RP11-3G21.1;SGCZ	RORA
rs62314725	4	113429722	C	G	0.118666	-0.0204487	0.0754772	rs2926772	16	88851668	T	G	0.382072	-0.00579981	0.453105	1.44812e-06	6.005e-07	0.181472	NEUROG2	PIEZO1
rs56998565	14	33625764	A	G	0.417401	0.006754	0.366534	rs327463	14	81251255	C	T	0.413533	-0.00997465	0.184383	8.24136e-06	6.005e-07	0.181472	NPAS3	CEP128
rs6601330	8	9413307	T	A	0.243694	-0.00556531	0.514519	rs10963713	9	18655774	T	C	0.232281	-0.00133117	0.880525	2.18025e-06	6.006e-07	0.181472	TNKS;RP11-375N15.2	ADAMTSL1;RN7SKP258
rs11130746	3	60006232	G	A	0.253478	0.00313112	0.714192	rs7110167	11	94320237	C	T	0.399144	0.00190744	0.799518	7.54045e-06	6.008e-07	0.181472	FHIT	PIWIL4;RP11-867G2.8
rs8017642	14	75590822	A	G	0.473466	-0.00746428	0.313977	rs7217687	17	2098272	C	G	0.370063	2.02213e-05	0.997903	5.04947e-06	6.021e-07	0.181472	RP11-950C14.7;NEK9	RN7SL624P;SMG6
rs10895391	11	103158278	T	C	0.354545	-0.0189597	0.0134687	rs72823599	17	46132424	G	C	0.192897	-0.00239981	0.799071	4.55797e-06	6.026e-07	0.181472	DYNC2H1	NFE2L1
rs2307111	5	75003678	C	T	0.41573	0.0101644	0.171815	rs2656612	16	79076482	G	A	0.15652	0.00083383	0.934318	1.79149e-06	6.026e-07	0.181472	POC5;RNU6-680P	WWOX
rs7821559	8	9413300	G	A	0.243695	-0.00558122	0.513286	rs10963713	9	18655774	T	C	0.232281	-0.00133117	0.880525	2.19997e-06	6.037e-07	0.181472	TNKS;RP11-375N15.2	ADAMTSL1;RN7SKP258
rs34861398	1	159142150	T	C	0.112427	-0.00334044	0.775545	rs12473626	2	46716828	C	T	0.422201	0.00388779	0.602087	1.63962e-06	6.039e-07	0.181472	CADM3	ATP6V1E2
rs9855505	3	49792158	T	G	0.483873	-0.00813887	0.278544	rs6982795	8	14403497	A	T	0.268697	0.00980515	0.239419	1.59894e-06	6.041e-07	0.181472	IP6K1;COX6CP14	SGCZ
rs879627	16	88522541	G	C	0.43242	0.00959714	0.205845	rs17527802	17	41349713	G	A	0.333295	-0.0095886	0.236051	1.36822e-07	6.042e-07	0.181472	ZFPM1	NBR1
rs17655914	3	116276915	G	A	0.208738	0.00873942	0.341388	rs3021523	9	100616583	T	C	0.257595	0.00605669	0.477939	1.84065e-06	6.042e-07	0.181472	LSAMP;LINC00903	FOXE1
rs17833992	8	121298156	C	G	0.163637	0.0126612	0.205541	rs2152399	14	33545961	T	G	0.182634	0.0158281	0.0974175	2.37428e-07	6.043e-07	0.181472	COL14A1	NPAS3
rs1146579	1	76209792	C	T	0.323944	-0.012733	0.105069	rs9316014	13	43921761	T	A	0.347707	-0.0124216	0.12146	2.9575e-07	6.044e-07	0.181472	RP4-682C21.2;ACADM	ENOX1
rs6555784	5	167558423	T	A	0.187035	-0.0132602	0.166489	rs11593146	10	104184981	G	A	0.351902	0.000598621	0.939244	9.22531e-07	6.047e-07	0.181472	CTB-178M22.1;TENM2	FBXL15;CUEDC2;PSD
rs34621071	2	212522651	G	A	0.095066	-0.000226539	0.985745	rs1805794	8	90990479	G	C	0.315269	0.0126472	0.110824	3.33757e-07	6.066e-07	0.181472	ERBB4	NBN
rs7680589	4	24924497	C	T	0.146558	-0.0159459	0.128808	rs2863154	11	45168124	T	C	0.246596	-0.00380614	0.669092	2.94455e-07	6.07e-07	0.181472	CCDC149	PRDM11
rs66918516	2	51057497	T	C	0.0820615	-0.00517395	0.697795	rs13070515	3	194080916	A	G	0.233015	-0.00689354	0.431287	8.95315e-07	6.07e-07	0.181472	AC007560.1;NRXN1	LRRC15
rs917776	9	129146344	T	G	0.477337	0.00302244	0.684346	rs6566069	18	72976342	G	A	0.399852	0.00806352	0.290186	9.28068e-08	6.081e-07	0.181472	MVB12B	TSHZ1
rs9293796	5	79282798	C	G	0.136511	-0.0106929	0.336169	rs60160896	7	56047572	T	C	0.40858	-0.00193786	0.796452	7.38967e-06	6.101e-07	0.181472	MTX3;THBS4	GBAS
rs1351163	2	218267992	G	A	0.156941	-0.00424658	0.67875	rs779036	3	21919039	G	A	0.36408	0.00573198	0.460629	3.20532e-06	6.11e-07	0.181472	DIRC3	ZNF385D
rs734312	4	6303354	G	A	0.451552	-0.0125712	0.0872756	rs12278761	11	26700310	G	C	0.0576398	0.0167019	0.291031	4.15889e-07	6.117e-07	0.181472	WFS1	SLC5A12
rs7535528	1	2444414	A	G	0.372174	0.00548128	0.47403	rs3797315	5	148620224	G	T	0.466606	-0.00745776	0.311842	4.60664e-06	6.121e-07	0.181472	PANK4	AC012613.2;ABLIM3;RP11-331K21.1
rs9837046	3	79648663	G	A	0.0941529	-0.0103245	0.410536	rs1138545	9	117835899	T	C	0.1466	0.00103343	0.922129	1.62731e-06	6.131e-07	0.181472	ROBO1	TNC
rs3762460	1	26495550	G	A	0.300564	-0.00531426	0.512492	rs3733391	4	156289917	A	G	0.210108	-0.00079955	0.92978	9.57822e-07	6.139e-07	0.181472	ZNF593;RP11-96L14.7	MAP9;AC097467.2
rs6725482	2	218723580	C	A	0.479834	-0.0176859	0.0165124	rs851832	7	147213472	T	C	0.274866	-0.00988798	0.234774	4.19405e-06	6.149e-07	0.181472	TNS1	CNTNAP2
rs2589631	9	75349895	T	C	0.345979	0.0223496	0.0037591	rs6490453	13	30881573	C	T	0.441966	0.00157613	0.83301	1.45232e-05	6.15e-07	0.181472	TMC1	KATNAL1
rs2057438	10	77754511	T	C	0.234425	-0.019888	0.0217315	rs3915401	18	49934606	A	C	0.416165	0.00194869	0.794689	1.79804e-05	6.151e-07	0.181472	C10orf11	DCC
rs4926600	1	47614434	T	C	0.0855989	-0.000165362	0.989965	rs1939988	11	126751063	T	C	0.495057	-0.00276071	0.709525	8.20197e-06	6.159e-07	0.181472	CYP4A22-AS1;CYP4A22	KIRREL3
rs155807	5	140347053	T	C	0.323298	-0.00567433	0.484476	rs16924208	8	59805558	A	G	0.0708675	0.0233993	0.106082	5.7654e-07	6.161e-07	0.181472	PCDHA1;PCDHA6;PCDHAC1;PCDHA7;PCDHA12;PCDHA10;PCDHA11;PCDHA9;PCDHA2;PCDHA4;PCDHA5;PCDHA8;PCDHAC2;PCDHA13;PCDHA3	TOX
rs78072741	8	72460114	T	G	0.19431	0.0043641	0.644087	rs12883530	14	58097226	C	A	0.427033	-0.00271483	0.719506	1.26655e-06	6.162e-07	0.181472	RP11-1102P16.1	SLC35F4;CTD-2325K12.1
rs592720	12	52967860	A	G	0.254589	-0.00700808	0.408581	rs6505589	18	10739414	A	C	0.266115	-0.00379639	0.6495	1.7938e-07	6.165e-07	0.181472	KRT74	PIEZO2
rs114505309	6	72892383	A	G	0.365991	-0.00471516	0.538957	rs278037	13	30424627	T	C	0.157555	-0.00309293	0.762743	3.25062e-07	6.175e-07	0.181472	RIMS1	UBL3
rs9812547	3	180500140	A	G	0.218001	-0.00312891	0.724683	rs35653278	17	80789468	A	G	0.0990598	-0.0162049	0.194184	8.95279e-06	6.18e-07	0.181472	CCDC39	ZNF750;TBCD
rs10976628	9	7857879	A	C	0.483678	0.00562601	0.44714	rs4750764	10	131496457	A	G	0.448731	-0.00159913	0.829008	3.67671e-06	6.184e-07	0.181472	TMEM261	RP11-109A6.2;MGMT
rs4996971	2	168680024	C	G	0.14207	-0.0112437	0.283686	rs989612	17	53902820	A	G	0.16811	-0.00328662	0.744276	1.02068e-07	6.187e-07	0.181472	AC016723.4;B3GALT1	PCTP
rs333947	1	110470764	A	G	0.14207	-0.0030328	0.775919	rs150857	17	3526637	T	C	0.10159	0.00297569	0.808018	2.66148e-06	6.19e-07	0.181472	CSF1	RP11-235E17.5;SHPK
rs11806158	1	230521031	A	C	0.432607	-0.0107301	0.148357	rs28472400	9	126138310	G	T	0.109417	-0.00962696	0.421559	2.56058e-09	6.196e-07	0.181472	PGBD5	DENND1A;CRB2
rs10936129	3	158056231	A	G	0.492083	-0.00537044	0.465421	rs11549690	11	63991581	A	G	0.0662686	0.0118351	0.430194	4.33203e-06	6.197e-07	0.181472	RSRC1	TRPT1;FERMT3;NUDT22
rs2246258	2	168986376	T	G	0.19767	-0.00654286	0.480222	rs12945428	17	33307586	A	G	0.456556	0.0122386	0.110091	3.32856e-06	6.197e-07	0.181472	STK39	CCT6B;LIG3
rs4644	14	55604935	A	C	0.401055	-0.00652665	0.384007	rs201813	20	52006619	T	G	0.0797952	-0.00306871	0.822738	3.36162e-06	6.202e-07	0.181472	LGALS3	RP4-678D15.1;TSHZ2
rs9288868	3	108077970	T	C	0.373959	0.00673811	0.382234	rs3894129	19	38384421	C	G	0.236196	0.0124662	0.151981	9.04504e-07	6.203e-07	0.181472	HHLA2	WDR87
rs62232820	3	2981004	A	T	0.355837	0.000969793	0.89965	rs2737216	8	116630079	A	T	0.424695	0.00375378	0.614557	2.87604e-06	6.203e-07	0.181472	CNTN4	TRPS1
rs61750041	2	182468803	G	T	0.136348	-0.00174273	0.87177	rs2306049	16	88767769	G	C	0.422897	0.00519306	0.507907	5.08943e-06	6.206e-07	0.181472	CERKL	RNF166;RP5-1142A6.5
rs17032103	2	66692508	T	C	0.112758	-0.0184109	0.112265	rs10991326	9	107367841	T	A	0.192483	-0.0143652	0.126165	2.82969e-06	6.207e-07	0.181472	MEIS1	OR13C2
rs83612	2	217150523	A	T	0.456584	0.00167224	0.823574	rs1715257	11	20671402	C	T	0.48444	-0.00510858	0.488845	2.74839e-07	6.217e-07	0.181472	MARCH4	SLC6A5
rs78749365	14	76009279	A	G	0.127611	-0.0282512	0.0109939	rs8043453	15	88662000	G	A	0.238759	0.0105303	0.224348	1.17903e-06	6.23e-07	0.181472	BATF	NTRK3
rs3820678	1	158450238	A	G	0.216127	-0.0178079	0.0471156	rs12474009	2	50607875	C	A	0.195674	0.00444341	0.631946	2.31038e-06	6.244e-07	0.181472	RP11-144L1.4;OR10R2	NRXN1
rs42046	7	92252203	G	C	0.277389	-0.00924117	0.264024	rs10119353	9	117175250	C	T	0.490814	-0.00725668	0.328633	2.78188e-05	6.25e-07	0.181472	CDK6	DFNB31
rs13146448	4	144259648	T	C	0.0932984	0.00785452	0.537506	rs4599892	9	37603046	A	G	0.178436	0.0171426	0.0781062	1.40627e-07	6.252e-07	0.181472	MIR3139;AC097658.1;GAB1	RP11-613M10.9
rs1992550	1	172224103	T	A	0.477034	-7.93745e-05	0.991516	rs10131298	14	103568614	A	T	0.229463	0.00331679	0.711649	6.38322e-07	6.259e-07	0.181472	DNM3	EXOC3L4;RP11-736N17.8
rs1062344	2	206868722	T	C	0.363399	-0.0210204	0.00583945	rs3907424	8	81733727	A	C	0.14612	-0.000591682	0.954805	4.38694e-06	6.26e-07	0.181472	INO80D;Vault;AC007679.3	ZNF704
rs2271001	11	19167850	A	G	0.278421	0.00229469	0.781462	rs2282695	19	45971961	G	C	0.302845	-0.014914	0.0657029	1.1647e-05	6.26e-07	0.181472	ZDHHC13	FOSB;ERCC1
rs7012877	8	25835926	G	C	0.299169	-0.0157626	0.0640458	rs10983564	9	119946647	C	A	0.127334	-0.000501423	0.965101	3.85885e-06	6.264e-07	0.181472	EBF2	RPL10P3;ASTN2;SNORA70C
rs10801600	1	197216966	C	T	0.41211	0.00951416	0.207415	rs17612287	11	19953089	T	C	0.092936	0.0142393	0.264249	3.18421e-06	6.267e-07	0.181472	CRB1	NAV2
rs1052571	1	15850613	G	A	0.472285	-0.0126244	0.0898625	rs76218832	2	212353576	C	G	0.0879388	-0.0153018	0.246567	5.11068e-07	6.268e-07	0.181472	DNAJC16;CASP9	ERBB4
rs999472	11	86332357	T	C	0.314473	0.00408242	0.604177	rs2291739	12	56814653	G	A	0.447766	-0.00308867	0.679539	8.55028e-07	6.27e-07	0.181472	RP11-317J19.1;ME3	TIMELESS
rs1045732	6	99720838	T	C	0.0826423	0.011937	0.374601	rs11197110	10	116948146	T	C	0.300981	0.00171456	0.83152	2.55845e-07	6.27e-07	0.181472	FAXC	ATRNL1
rs73150757	12	81009343	T	A	0.245335	-0.00602558	0.48227	rs9934916	16	57916776	G	T	0.0760795	0.00554023	0.692492	1.73369e-06	6.271e-07	0.181472	PTPRQ	CNGB1
rs4951005	1	203763325	T	C	0.159669	-0.00606933	0.551505	rs3130455	6	31125978	T	A	0.21487	-0.00957301	0.285353	1.62906e-06	6.276e-07	0.181472	ZBED6;ZC3H11A	CCHCR1;TCF19
rs12948056	17	39620399	T	C	0.369431	0.0130641	0.0882404	rs6086563	20	8703145	C	G	0.222619	0.0108917	0.223722	7.3432e-06	6.282e-07	0.181472	RNU2-32P;KRT32	PLCB1
rs1213048	3	157989979	C	T	0.416458	-0.00788584	0.289586	rs4672	11	64009879	A	G	0.0791564	0.0159789	0.248093	5.77315e-07	6.284e-07	0.181472	RSRC1;RP11-113A11.1	VEGFB;FKBP2;PPP1R14B;RP11-783K16.13;RP11-783K16.5
rs2682404	3	157993937	A	G	0.416458	-0.00788584	0.289586	rs4672	11	64009879	A	G	0.0791564	0.0159789	0.248093	5.77315e-07	6.284e-07	0.181472	RSRC1;RP11-113A11.1	VEGFB;FKBP2;PPP1R14B;RP11-783K16.13;RP11-783K16.5
rs7183890	15	36888096	G	A	0.375144	-0.000269649	0.972216	rs17750265	18	54458117	G	C	0.199036	-0.000606143	0.94835	2.73764e-07	6.285e-07	0.181472	C15orf41	WDR7
rs1353545	3	60287845	C	G	0.330748	0.0133724	0.0878762	rs700518	15	51529112	T	C	0.491596	-0.0156548	0.0337791	9.38088e-06	6.287e-07	0.181472	FHIT	CYP19A1;RP11-108K3.1
rs283474	2	233654627	G	A	0.329773	0.00757117	0.336242	rs10999212	10	72015409	A	C	0.271473	-0.0159918	0.0552925	1.21315e-06	6.312e-07	0.181472	GIGYF2	NPFFR1
rs10973149	9	36978587	T	C	0.354295	-0.0068481	0.380218	rs10786653	10	103678472	G	A	0.185867	-0.0191561	0.0410399	1.14383e-06	6.314e-07	0.181472	PAX5	C10orf76
rs10795422	10	16759312	A	G	0.288165	-0.010063	0.214893	rs683289	17	26859910	C	T	0.214592	-0.00644272	0.480235	9.47234e-07	6.325e-07	0.181472	RSU1;RP11-197M22.2	FOXN1;RP11-192H23.4
rs9989763	2	206941701	C	T	0.363043	-0.0223917	0.00345068	rs3907424	8	81733727	A	C	0.14612	-0.000591682	0.954805	3.58457e-06	6.337e-07	0.181472	INO80D	ZNF704
rs6425845	1	34303468	C	T	0.307049	-0.00370891	0.643073	rs7044153	9	37537557	G	A	0.358595	0.000305966	0.968514	8.28658e-07	6.348e-07	0.181472	CSMD2;HSPD1P14	FBXO10;RP11-613M10.8
rs302963	8	106518366	G	A	0.217831	0.00548817	0.536347	rs3803752	17	56540267	T	C	0.205395	0.009643	0.296113	4.22114e-06	6.35e-07	0.181472	ZFPM2	HSF5
rs2976519	8	32540907	A	G	0.13295	-0.023328	0.0300172	rs12482380	21	36916049	G	C	0.165025	0.0075252	0.455416	1.65869e-06	6.351e-07	0.181472	NRG1	RUNX1
rs35914313	5	59636285	T	C	0.172937	-0.0139864	0.157148	rs74356842	14	34237036	A	G	0.201144	0.00737845	0.431135	3.52293e-06	6.352e-07	0.181472	PDE4D	NPAS3
rs1047482	5	52249608	C	T	0.41029	-0.00565409	0.451476	rs9517571	13	99705798	G	A	0.274633	0.00165334	0.842656	7.57687e-07	6.356e-07	0.181472	ITGA1;CTD-2175A23.1	DOCK9
rs10756614	9	14807218	G	T	0.252286	-0.0112414	0.186907	rs3809182	12	52947074	T	C	0.19025	-0.0136551	0.152645	3.93549e-06	6.358e-07	0.181472	FREM1	KRT71
rs10931715	2	196851911	G	A	0.34386	-0.00940349	0.23385	rs775739	3	77635691	C	T	0.412591	0.00228379	0.762071	4.60577e-06	6.364e-07	0.181472	DNAH7	ROBO2
rs17032103	2	66692508	T	C	0.112758	-0.0184109	0.112265	rs4117966	9	107361129	T	C	0.193072	-0.0140687	0.133522	3.11063e-06	6.368e-07	0.181472	MEIS1	OR13C5
rs2028151	2	65655613	T	A	0.405748	0.00306445	0.682065	rs6060633	20	30263317	T	G	0.220846	0.0120018	0.175542	4.39469e-05	6.37e-07	0.181472	SPRED2	BCL2L1
rs212853	7	26726320	A	G	0.449312	0.00522263	0.477303	rs67346886	16	25860055	C	T	0.13104	-0.00729855	0.516843	5.82436e-07	6.373e-07	0.181472	SKAP2	HS3ST4
rs1435556	2	134117177	C	T	0.189922	0.0083527	0.378873	rs56160002	9	23786931	C	T	0.174007	0.0138882	0.147494	2.93081e-06	6.382e-07	0.181472	NCKAP5	ELAVL2
rs12130207	1	90048248	T	C	0.203943	-0.00104894	0.91195	rs13063797	3	158954445	A	G	0.132792	-0.0144865	0.186106	2.80749e-06	6.39e-07	0.181472	LRRC8B;RP5-1007M22.2	IQCJ-SCHIP1;IQCJ
rs35864494	7	126483559	C	G	0.33276	0.012982	0.0988663	rs7398691	12	53645885	T	C	0.447303	0.000751624	0.91968	3.96534e-05	6.39e-07	0.181472	GRM8	MFSD5
rs4771321	13	99629277	G	C	0.288723	0.00103749	0.898683	rs11538454	19	36549690	T	C	0.211198	-0.00206224	0.821448	1.49048e-06	6.394e-07	0.181472	DOCK9	WDR62;THAP8
rs496848	11	133084429	T	A	0.496265	0.005611	0.460017	rs1950952	14	39777676	G	C	0.352143	0.0118602	0.131404	1.14284e-06	6.394e-07	0.181472	OPCML	RP11-407N17.3;CTAGE5
rs12148472	15	79231478	C	T	0.123481	-0.00982946	0.378662	rs59779556	16	56227965	G	T	0.456532	0.00830796	0.268272	2.96869e-06	6.398e-07	0.181472	CTSH	RP11-461O7.1;GNAO1;CTD-2050B12.2
rs2138196	2	180452188	G	A	0.223529	-0.00148787	0.866029	rs149340	13	51061044	G	T	0.257023	-0.00824776	0.329717	2.8338e-06	6.399e-07	0.181472	ZNF385B	DLEU1
rs10973149	9	36978587	T	C	0.354295	-0.0068481	0.380218	rs10786654	10	103683145	A	G	0.18456	-0.0188433	0.0449245	1.19406e-06	6.404e-07	0.181472	PAX5	C10orf76
rs17032103	2	66692508	T	C	0.112758	-0.0184109	0.112265	rs993658	9	107380215	A	T	0.192098	-0.0146528	0.1191	2.86173e-06	6.424e-07	0.181472	MEIS1	OR13C9
rs1611762	1	152957832	C	A	0.448966	0.0111343	0.131422	rs7387895	8	125383712	T	C	0.405673	0.00469613	0.534007	1.99516e-08	6.426e-07	0.181472	SPRR1A	TMEM65
rs3743771	16	53358439	G	A	0.295434	-0.0060959	0.444577	rs17221091	17	55441515	G	A	0.415909	-0.0126623	0.0911348	3.84008e-07	6.429e-07	0.181472	CHD9	MSI2
rs2962845	5	176336189	A	T	0.273782	0.00798589	0.336815	rs1784512	11	132506523	C	T	0.397069	-0.00501709	0.518869	3.77552e-06	6.43e-07	0.181472	UIMC1	OPCML
rs17039589	4	109886367	A	G	0.104561	0.011325	0.350487	rs2299514	7	126409064	A	G	0.171115	-0.00325357	0.740702	9.49165e-07	6.442e-07	0.181472	COL25A1	GRM8
rs2252755	6	152469188	G	C	0.330676	0.00560823	0.472582	rs2281726	17	2236404	C	T	0.112923	-0.0155059	0.187412	4.0791e-06	6.445e-07	0.181472	SYNE1	SGSM2;TSR1;SNORD91B;SNORD91A
rs1042780	11	86161388	G	C	0.321986	-0.00422906	0.595401	rs2833567	21	33315533	T	G	0.233391	-0.00126066	0.88401	3.91681e-06	6.45e-07	0.181472	RP11-317J19.1;ME3	HUNK
rs79617273	2	133933822	T	C	0.0536852	0.00260262	0.874013	rs2852507	6	101844253	A	G	0.189918	0.0103002	0.272966	2.29242e-06	6.456e-07	0.181472	NCKAP5	GRIK2
rs7805	1	87208953	A	T	0.215706	-0.00625756	0.483711	rs7198606	16	28875122	G	T	0.380168	-0.00441905	0.561652	2.31046e-06	6.458e-07	0.181472	SH3GLB1	RP11-22P6.2;SH2B1
rs34424	5	107500144	C	T	0.178575	0.0197551	0.0406175	rs3894129	19	38384421	C	G	0.236196	0.0124662	0.151981	6.96119e-08	6.458e-07	0.181472	FBXL17	WDR87
rs7805	1	87208953	A	T	0.215706	-0.00625756	0.483711	rs7193733	16	28875482	G	A	0.380168	-0.00441905	0.561652	2.31046e-06	6.458e-07	0.181472	SH3GLB1	RP11-22P6.2;SH2B1
rs7805	1	87208953	A	T	0.215706	-0.00625756	0.483711	rs11864750	16	28875204	T	A	0.380168	-0.00441905	0.561652	2.31046e-06	6.458e-07	0.181472	SH3GLB1	RP11-22P6.2;SH2B1
rs2075661	5	140856265	C	G	0.191498	-0.00207873	0.823579	rs1152522	14	57948380	T	C	0.26485	0.00281691	0.74108	4.42063e-06	6.465e-07	0.181472	PCDHGA9;PCDHGA6;PCDHGB4;RN7SL68P;PCDHGA12;PCDHGA7;PCDHGB1;PCDHGB7;PCDHGA11;PCDHGA3;PCDHGC3;PCDHGA8;PCDHGA5;PCDHGA1;PCDHGB3;PCDHGB2;PCDHGA4;PCDHGB6;PCDHGA2;PCDHGA10	C14orf105
rs2286771	4	17643848	G	A	0.403783	0.00341285	0.651355	rs10766583	11	19740011	C	G	0.398655	0.00495112	0.519213	2.50686e-06	6.466e-07	0.181472	FAM184B	NAV2
rs1505371	2	213316540	G	A	0.231067	-0.00178152	0.839253	rs1061735	7	158526455	T	G	0.165587	0.00732569	0.462823	5.50855e-06	6.467e-07	0.181472	ERBB4	ESYT2
rs7526132	1	205554085	C	G	0.470622	0.00437802	0.555452	rs2883881	6	108897386	G	A	0.0938743	-0.0150286	0.233425	6.44824e-06	6.486e-07	0.181472	MFSD4	FOXO3
rs11159116	14	75550584	T	G	0.475191	-0.00694954	0.348837	rs11651451	17	2098417	T	C	0.369647	-0.000133269	0.986163	6.1047e-06	6.491e-07	0.181472	NEK9	RN7SL624P;SMG6
rs4305930	8	120058021	C	T	0.440395	0.0187546	0.0125098	rs2014307	10	124217632	T	G	0.39825	-0.0129958	0.0852836	4.42103e-07	6.494e-07	0.181472	COLEC10	HTRA1;ARMS2
rs2466411	6	39618441	G	A	0.395907	0.00332304	0.656499	rs2822784	21	15954103	A	G	0.463127	0.000167341	0.981892	4.61233e-07	6.506e-07	0.181472	KIF6	SAMSN1-AS1;SAMSN1
rs3752420	6	26027135	A	G	0.406683	-0.00586877	0.433907	rs12433032	14	69752984	C	A	0.130781	0.00098019	0.927788	3.35474e-06	6.52e-07	0.181472	HIST1H4A;HIST1H3B;HIST1H4B	GALNT16
rs2802691	6	69364038	A	G	0.433219	0.00367219	0.622766	rs7175921	15	90569376	C	T	0.388149	0.0107282	0.156779	8.6299e-07	6.524e-07	0.181472	BAI3	ZNF710
rs1505599	3	63524793	C	A	0.196646	0.0059514	0.525554	rs3735493	7	45122324	A	C	0.173334	-0.00710262	0.469977	3.05879e-06	6.526e-07	0.181472	SYNPR-AS1;SYNPR	NACAD
rs12760161	1	172497874	G	A	0.316813	0.00159875	0.83892	rs80080721	17	47777540	T	G	0.124446	0.0109918	0.330651	2.77689e-06	6.532e-07	0.181472	SUCO	SLC35B1
rs4425133	2	133177898	A	G	0.197385	-0.00969514	0.295382	rs11013717	10	24095995	T	G	0.187962	-0.0105795	0.260724	1.87246e-06	6.56e-07	0.181472	GPR39	KIAA1217
rs41288435	6	101248173	C	T	0.118	0.0209621	0.0764762	rs4784046	16	58549932	T	C	0.452769	-0.0188485	0.0122322	1.76972e-06	6.568e-07	0.181472	ASCC3	NDRG4;CNOT1;SETD6
rs2274924	9	77376647	C	T	0.161041	-0.0153711	0.125973	rs4503768	15	39955932	C	G	0.166571	0.0102618	0.298881	5.36732e-06	6.568e-07	0.181472	TRPM6	FSIP1
rs6425845	1	34303468	C	T	0.307049	-0.00370891	0.643073	rs10973438	9	37615548	G	A	0.177662	0.0163376	0.097137	3.35294e-06	6.569e-07	0.181472	CSMD2;HSPD1P14	RP11-613M10.9
rs3813571	15	78832792	T	G	0.425854	0.00939771	0.204239	rs462393	21	31268570	A	T	0.152534	-0.019233	0.0704767	3.84604e-06	6.583e-07	0.181472	AC027228.1;HYKK;PSMA4	GRIK1
rs6982358	8	4816363	T	C	0.419838	0.00304174	0.687721	rs2277158	9	129453229	G	A	0.423923	-0.0047898	0.532191	4.30532e-05	6.595e-07	0.181472	CSMD1	LMX1B
rs2547972	5	98109381	G	A	0.494462	0.00704367	0.340555	rs1424453	18	32556970	A	G	0.110531	-0.0186555	0.115076	4.82989e-08	6.596e-07	0.181472	RGMB;RGMB-AS1	MAPRE2
rs9283663	3	193228868	C	T	0.497898	0.00441136	0.55258	rs11601125	11	9895925	G	C	0.256713	0.00210094	0.803677	1.15851e-06	6.598e-07	0.181472	ATP13A4	RP11-1H15.2;SBF2
rs3803182	12	48398223	G	A	0.137009	-0.00526956	0.626743	rs1135640	17	73949540	G	C	0.35691	-0.0105848	0.172555	9.64199e-07	6.603e-07	0.181472	RP1-228P16.3;COL2A1	ACOX1
rs2668040	5	168508432	A	G	0.312919	0.00152301	0.849068	rs17253337	13	94613436	T	C	0.133163	0.0179587	0.094532	2.12872e-06	6.608e-07	0.181472	SLIT3	GPC6
rs6950735	7	86336250	C	A	0.202653	-0.00872678	0.341709	rs1296358	20	51811386	A	G	0.469081	0.00528078	0.477796	2.09975e-06	6.612e-07	0.181472	GRM3	RP11-15M15.2;TSHZ2
rs3771712	2	160252568	G	A	0.451409	0.0107365	0.152204	rs3732410	3	121415720	C	T	0.241511	0.00204721	0.814501	6.36553e-06	6.615e-07	0.181472	AC008277.1;BAZ2B	GOLGB1
rs1328524	9	80456737	A	G	0.223017	0.00645748	0.471618	rs61844079	10	17493930	C	G	0.0558529	0.0221115	0.169255	5.05721e-06	6.623e-07	0.181472	GNAQ	ST8SIA6
rs1676486	1	103354138	A	G	0.188529	0.0116796	0.222093	rs5030783	15	40984389	C	T	0.341216	-0.000869947	0.912076	2.14547e-05	6.625e-07	0.181472	COL11A1	RAD51-AS1;RAD51
rs61863444	10	64258017	G	A	0.468161	-0.0183744	0.0134276	rs9864	10	88722398	T	A	0.244416	-0.00319976	0.70967	2.33216e-07	6.633e-07	0.181472	ZNF365	MMRN2;SNCG;ADIRF-AS1
rs17019636	2	36959486	G	T	0.167689	0.0131994	0.182358	rs9862	22	33253280	T	C	0.491255	0.00912872	0.220748	3.38733e-06	6.633e-07	0.181472	VIT	TIMP3;SYN3;Z98256.1
rs12530039	6	163613216	A	G	0.283652	0.00956969	0.249621	rs72949533	11	78752906	T	C	0.110516	0.00901917	0.445128	9.60485e-06	6.638e-07	0.181472	AL078585.1;PACRG	TENM4
rs4961199	8	87580944	A	G	0.159282	0.00148474	0.883098	rs2238648	19	18715796	G	C	0.334789	-0.00126267	0.877091	3.56253e-06	6.64e-07	0.181472	CNGB3	CRLF1;TMEM59L
rs62232820	3	2981004	A	T	0.355837	0.000969793	0.89965	rs1569364	8	116629732	C	T	0.427839	0.0027571	0.711119	2.86131e-06	6.641e-07	0.181472	CNTN4	TRPS1
rs288171	5	107354137	G	C	0.170972	0.0151376	0.124128	rs80006262	11	99220357	A	G	0.0661907	0.0218399	0.14265	9.53306e-06	6.641e-07	0.181472	FBXL17	CNTN5
rs9513667	13	100451255	C	T	0.205149	-0.00360241	0.696651	rs57162287	18	52918584	G	C	0.105024	0.0274917	0.0226179	1.79225e-06	6.647e-07	0.181472	CLYBL	TCF4
rs2792259	1	164578236	G	C	0.481059	-0.00625104	0.396451	rs7843658	8	17799129	A	T	0.175595	0.00999322	0.305506	1.2693e-05	6.648e-07	0.181472	PBX1	PCM1
rs2800789	1	164578242	C	A	0.481059	-0.00625104	0.396451	rs7843658	8	17799129	A	T	0.175595	0.00999322	0.305506	1.2693e-05	6.648e-07	0.181472	PBX1	PCM1
rs2249182	10	108925756	G	A	0.0934741	0.0122364	0.352215	rs1564013	11	110002744	A	G	0.30082	0.00079435	0.922562	6.43087e-07	6.658e-07	0.181472	SORCS1	ZC3H12C
rs710865	1	19568972	G	A	0.384895	0.00682363	0.364098	rs12578058	11	11375139	C	G	0.269481	-0.000508403	0.9517	7.51093e-07	6.66e-07	0.181472	RP1-43E13.2;EMC1	RP11-567I13.1;CSNK2A3;GALNT18
rs1129170	3	9425911	G	A	0.3976	0.0039735	0.600378	rs17216573	3	56282978	C	T	0.156837	-0.00235636	0.816629	2.15846e-05	6.66e-07	0.181472	SETD5-AS1;THUMPD3	ERC2
rs73181397	3	105160397	T	A	0.147801	0.00203	0.846045	rs35262984	3	187892221	A	G	0.296653	0.00869524	0.298812	4.77424e-06	6.667e-07	0.181472	ALCAM	LPP;AC022498.1
rs1865638	10	77955466	A	G	0.186563	0.00749113	0.433723	rs6493426	15	50588558	G	A	0.363228	0.00322825	0.671088	2.86721e-06	6.668e-07	0.181472	C10orf11	GABPB1
rs6550461	3	18468523	G	A	0.187905	-0.00385843	0.685261	rs12461972	19	30110497	A	G	0.457894	0.00360338	0.627775	2.73035e-06	6.671e-07	0.181472	SATB1;TBC1D5	POP4
rs1353829	3	7169611	C	A	0.196786	0.00504419	0.586734	rs11539071	17	27401511	G	A	0.168879	-0.00516583	0.60092	6.26638e-07	6.675e-07	0.181472	GRM7	MYO18A;TIAF1
rs2385904	4	8031471	A	G	0.272281	0.00265649	0.750932	rs4939729	18	45626669	T	C	0.206291	-0.00541088	0.557193	2.05585e-06	6.676e-07	0.181472	ABLIM2	ZBTB7C
rs79617273	2	133933822	T	C	0.0536852	0.00260262	0.874013	rs2852500	6	101841721	A	C	0.190348	0.00997331	0.288653	2.13683e-06	6.677e-07	0.181472	NCKAP5	GRIK2
rs2028151	2	65655613	T	A	0.405748	0.00306445	0.682065	rs6060763	20	30282223	C	T	0.220909	0.0119622	0.176926	4.57858e-05	6.677e-07	0.181472	SPRED2	BCL2L1;RP11-243J16.7
rs17352026	10	114382626	G	A	0.0840366	0.0126993	0.348065	rs7131683	11	74408106	G	A	0.0540781	-0.00786831	0.632854	4.20075e-07	6.679e-07	0.181472	VTI1A	AP001324.1;CHRDL2
rs73172877	13	31819951	A	C	0.20148	-0.0175851	0.0576068	rs9934464	16	69106379	C	G	0.217295	0.000939113	0.916516	5.79945e-08	6.679e-07	0.181472	B3GALTL	TANGO6
rs7776540	7	27984499	C	T	0.285959	0.00836257	0.305724	rs503677	10	69827012	A	G	0.332836	0.00852905	0.278872	6.04545e-07	6.693e-07	0.181472	JAZF1	HERC4
rs17458263	10	11553640	A	G	0.190624	0.0168387	0.0762408	rs10162313	14	50847676	C	T	0.333162	0.00789122	0.316909	2.50603e-06	6.697e-07	0.181472	USP6NL	CDKL1
rs34625076	4	141967782	G	C	0.126153	-0.0102414	0.363543	rs851800	8	59939182	A	C	0.12604	-0.00448751	0.683747	1.65966e-06	6.702e-07	0.181472	RNF150	TOX
rs6425816	1	33832865	A	G	0.331626	-0.00253346	0.745275	rs12422983	12	48142636	T	C	0.145829	0.00848712	0.421129	7.31042e-06	6.716e-07	0.181472	RP11-415J8.5;PHC2	RAPGEF3
rs1052820	2	54886347	A	G	0.33433	-0.000236975	0.97599	rs78137938	12	48596118	T	C	0.0895819	0.00557977	0.666077	5.14361e-06	6.718e-07	0.181472	SPTBN1;AC093110.3	OR10AD1;DKFZP779L1853
rs13195692	6	26044373	T	C	0.110297	0.00265423	0.822451	rs2385113	8	126443348	T	C	0.46149	-0.0123866	0.113649	3.50349e-06	6.721e-07	0.181472	U91328.2;HIST1H3C;HIST1H2BB	TRIB1
rs5745873	12	118465820	C	T	0.0791208	0.00804474	0.555335	rs1128001	16	9207003	C	T	0.277537	-0.0125976	0.124829	1.95577e-06	6.73e-07	0.181472	RFC5;WSB2	C16orf72;RP11-473I1.10
rs6686231	1	65041861	A	G	0.279059	-0.00802058	0.327881	rs62067380	17	46000406	C	T	0.150823	-0.00387035	0.710505	2.85504e-07	6.732e-07	0.181472	MIR4794;CACHD1	AC003665.1;SP2
rs10078391	5	13811775	C	T	0.200916	-0.00168774	0.856017	rs566124	12	120902279	C	T	0.363533	-0.0102772	0.179028	3.43219e-07	6.734e-07	0.181472	DNAH5	SRSF9;AL021546.6;GATC
rs79088315	2	233795576	T	A	0.139086	0.00809261	0.452013	rs11223398	11	133084503	G	A	0.132267	-0.00486187	0.656107	1.68932e-06	6.737e-07	0.181472	NGEF	OPCML
rs10277603	7	139359432	T	C	0.394093	-0.00551278	0.465502	rs3813535	14	81744736	A	G	0.147279	-0.0134234	0.192845	4.12025e-06	6.747e-07	0.181472	HIPK2	STON2
rs10495921	2	45003555	G	A	0.131307	0.0136324	0.213553	rs6957510	7	107217020	A	G	0.0532084	-0.00942371	0.565301	9.93631e-07	6.75e-07	0.181472	CAMKMT	RP4-593H12.1;BCAP29;DUS4L
rs12774070	10	72513635	A	C	0.275912	-0.00308109	0.713078	rs9610313	22	35937424	A	G	0.179044	0.000849757	0.930604	4.31348e-06	6.751e-07	0.181472	ADAMTS14	RASD2
rs3732678	3	12859004	A	C	0.395433	-0.00506539	0.531123	rs1125854	7	131927170	T	C	0.364647	0.00488467	0.529782	3.50712e-06	6.752e-07	0.181472	CAND2	PLXNA4
rs2901748	1	173561130	C	T	0.247695	-0.00919612	0.281912	rs56388530	4	106910958	C	T	0.242607	-0.00292457	0.735416	1.03303e-05	6.753e-07	0.181472	RP3-436N22.3;SLC9C2	NPNT
rs17209297	7	43564142	G	A	0.330526	0.0256956	0.00115499	rs1704396	15	42211486	G	A	0.480301	0.00758613	0.305852	1.5688e-06	6.755e-07	0.181472	AC011738.4;HECW1	EHD4;CTD-2382E5.4
rs6850206	4	7435721	T	C	0.196773	-0.00246386	0.791715	rs13117931	4	94518801	C	T	0.281147	0.0150134	0.0669412	1.51639e-06	6.757e-07	0.181472	PSAPL1;SORCS2	GRID2
rs9940793	16	79076503	T	A	0.183578	-0.0135474	0.153913	rs5748469	22	19907099	A	C	0.356152	0.00154489	0.841253	6.48246e-07	6.768e-07	0.181472	WWOX	TXNRD2
rs11716396	3	61770515	T	C	0.271961	-0.00240733	0.77428	rs12495683	3	158780214	T	A	0.232837	-0.00104492	0.904252	5.54589e-07	6.769e-07	0.181472	PTPRG	IQCJ-SCHIP1;IQCJ
rs6445386	3	52350212	G	A	0.171153	0.0107392	0.277379	rs11074504	16	10034276	G	T	0.434638	-0.00568589	0.446856	1.59522e-05	6.771e-07	0.181472	DNAH1	GRIN2A
rs11204762	1	150999737	G	A	0.222203	0.0025406	0.779342	rs6130169	20	41202893	T	C	0.436875	0.000714617	0.923461	9.3731e-07	6.772e-07	0.181472	PRUNE;RNU6-884P	PTPRT
rs1064213	2	198950240	A	G	0.487381	0.00140389	0.848744	rs12205834	6	73330043	T	A	0.169797	0.00706679	0.490543	8.45331e-06	6.774e-07	0.181472	PLCL1	KCNQ5
rs1632275	1	44710823	T	C	0.299966	-0.000599901	0.940815	rs73009977	3	152103756	A	G	0.112273	0.00326714	0.777664	8.57347e-06	6.779e-07	0.181472	ERI3;ERI3-IT1	MBNL1
rs9308762	2	118863874	C	T	0.157062	-0.000359388	0.972306	rs10952749	7	147985913	G	A	0.375463	-0.00825657	0.286633	9.33251e-07	6.783e-07	0.181472	INSIG2	CNTNAP2
rs6952777	7	76255440	A	G	0.181687	0.00312313	0.75628	rs6986632	8	85646480	T	C	0.253702	0.0155923	0.0681903	2.09734e-06	6.784e-07	0.181472	POMZP3;AC004980.7;UPK3B	RALYL
rs2163971	3	85428726	T	C	0.452804	0.0100845	0.189972	rs12905774	15	71910264	T	C	0.135764	-0.00582419	0.589779	3.49917e-06	6.788e-07	0.181472	CADM2	THSD4
rs9933149	16	87226206	T	C	0.372447	-0.000403691	0.957955	rs2271959	17	41622740	T	G	0.305445	-0.0177133	0.027705	2.2104e-06	6.792e-07	0.181472	C16orf95	DHX8;RP11-392O1.4;ETV4
rs9933149	16	87226206	T	C	0.372447	-0.000403691	0.957955	rs79158595	17	41623212	A	G	0.305504	-0.0175964	0.0287541	2.20682e-06	6.795e-07	0.181472	C16orf95	DHX8;RP11-392O1.4;ETV4
rs17197320	9	104401909	A	G	0.156239	-0.0107959	0.29844	rs11558132	13	26795463	C	A	0.496358	-0.0027739	0.710039	7.82267e-06	6.799e-07	0.181472	GRIN3A	RNF6
rs746927	8	106800000	A	G	0.0774912	0.00681494	0.622833	rs497340	10	100433163	T	A	0.354349	0.00102885	0.893555	1.1846e-07	6.8e-07	0.181472	ZFPM2;RP11-152P17.2	HPSE2
rs7597913	2	141820623	G	A	0.265235	0.0106559	0.202597	rs10506001	12	26676748	C	T	0.0594954	-0.0106058	0.499172	3.54969e-08	6.8e-07	0.181472	LRP1B	ITPR2
rs61917598	12	10454323	G	A	0.303041	-0.003306	0.682878	rs2306180	12	21713402	T	C	0.214042	0.0158414	0.0764691	1.14257e-05	6.802e-07	0.181472	KLRD1	GYS2
rs35720761	2	43519977	T	C	0.119366	-0.00428456	0.708695	rs747944	6	149294473	T	A	0.322851	0.00971979	0.227822	1.32437e-07	6.806e-07	0.181472	THADA	UST
rs709158	3	12463176	G	A	0.356497	0.0121998	0.115224	rs17047444	3	68336960	C	T	0.207562	0.000714191	0.938426	5.06605e-06	6.808e-07	0.181472	PPARG	FAM19A1
rs10770125	11	2169014	G	A	0.481763	0.0124086	0.0988029	rs11545787	17	17398278	A	G	0.219406	-0.00261762	0.782215	1.91021e-06	6.809e-07	0.181472	IGF2-AS;INS-IGF2;IGF2	RASD1;MED9
rs34706957	2	215396221	A	G	0.45867	0.00316508	0.673902	rs4693246	4	91589429	C	G	0.473368	-0.00172348	0.815888	8.80633e-08	6.81e-07	0.181472	VWC2L;AC107218.3;VWC2L-IT1	CCSER1
rs2742505	11	8959370	A	G	0.360507	-0.00615263	0.42542	rs3904512	13	38357471	A	G	0.448666	0.000331772	0.964388	7.36824e-07	6.81e-07	0.181472	ASCL3;C11orf16	TRPC4
rs2268894	2	162856148	C	T	0.461022	0.0175734	0.0172036	rs73211113	8	17249409	A	G	0.0645105	0.00524142	0.726548	6.0033e-06	6.814e-07	0.181472	DPP4	MTMR7
rs2299418	7	94032325	A	G	0.183849	0.00960073	0.313954	rs61948129	13	47007142	T	A	0.129238	-0.0211108	0.0606273	1.77876e-06	6.815e-07	0.181472	COL1A2	KIAA0226L;PPP1R2P4
rs3913668	2	49268462	G	A	0.398516	-0.00750844	0.322572	rs80195599	17	41723617	T	C	0.111613	0.00460818	0.69313	4.51162e-06	6.821e-07	0.181472	FSHR	MEOX1
rs13325822	3	79189041	G	T	0.32092	0.0107476	0.174657	rs1332452	9	121967454	G	A	0.175971	0.0140744	0.146969	7.78532e-07	6.823e-07	0.181472	ROBO1	BRINP1
rs13077912	3	152058449	G	A	0.160382	-0.0106796	0.288025	rs4929934	11	8777789	A	G	0.352138	-0.00971653	0.204819	8.858e-07	6.83e-07	0.181472	TMEM14E;MBNL1	ST5
rs62171607	2	160466373	C	T	0.0824118	0.0199096	0.144074	rs4741510	9	15591372	A	T	0.426684	0.00164595	0.827739	5.37912e-06	6.83e-07	0.181472	BAZ2B	HMGN2P16;CCDC171
rs4133130	10	61984097	C	T	0.464038	-0.0152162	0.0394939	rs2296435	10	100182285	C	T	0.233736	-0.0107018	0.230076	3.64587e-07	6.832e-07	0.181472	ANK3	HPS1
rs879628	16	88522556	C	T	0.433719	0.0100037	0.186158	rs748620	17	41362272	G	C	0.334298	-0.00914979	0.256438	1.50589e-07	6.838e-07	0.181472	ZFPM1	NBR1;TMEM106A
rs557352	9	79324741	T	C	0.399585	0.00353504	0.643526	rs4817753	21	37216679	C	T	0.150966	0.00953868	0.356575	1.14363e-05	6.854e-07	0.181472	PRUNE2	RUNX1
rs7002225	8	128428823	G	C	0.489961	0.00353353	0.6362	rs12957133	18	19783864	C	A	0.130051	0.00238543	0.831156	1.62502e-06	6.856e-07	0.181472	POU5F1B;CASC8	GATA6;RP11-627G18.1
rs12064337	1	76608691	T	G	0.219864	-0.00131833	0.883601	rs2932970	4	23818820	A	G	0.240785	-0.00335168	0.696784	2.6761e-06	6.859e-07	0.181472	ST6GALNAC3	PPARGC1A
rs1141538	5	137275199	T	C	0.215998	-0.00241213	0.789853	rs1291823	10	11141264	A	T	0.49493	0.000631813	0.931848	4.35991e-06	6.864e-07	0.181472	FAM13B;PKD2L2	CELF2;CELF2-AS2
rs4858798	3	48727112	G	A	0.33545	-0.0110209	0.16155	rs8060088	16	7184022	C	T	0.135249	0.00138352	0.898545	1.66824e-05	6.864e-07	0.181472	IP6K2;NCKIPSD	RBFOX1
rs1043093	8	17086756	C	A	0.089442	0.00110225	0.932159	rs544916	13	33611432	A	G	0.393991	0.00279573	0.710979	5.64286e-07	6.865e-07	0.181472	CNOT7;ZDHHC2;RP11-242F4.2	AL161898.1;KL
rs10987385	9	129413209	A	G	0.219279	-0.00930923	0.301703	rs4918333	10	96251939	G	A	0.437464	-0.00545807	0.461071	2.33048e-06	6.873e-07	0.181472	LMX1B	TBC1D12
rs11583176	1	180198727	G	C	0.426116	0.0113327	0.1294	rs17461759	6	128839639	G	A	0.0996587	-0.0065899	0.592445	1.06744e-06	6.874e-07	0.181472	LHX4	PTPRK
rs6884071	5	174147858	T	C	0.395133	-0.000842636	0.914068	rs12599460	16	11485641	T	C	0.310825	0.0206147	0.00948483	1.51347e-06	6.876e-07	0.181472	MSX2	CTD-3088G3.8
rs12596062	16	53211665	A	G	0.295124	-0.00608233	0.445499	rs17221091	17	55441515	G	A	0.415909	-0.0126623	0.0911348	5.46207e-07	6.877e-07	0.181472	CHD9	MSI2
rs4730637	7	114303833	A	G	0.441948	-0.0208135	0.00539496	rs7172936	15	78093198	C	A	0.209256	-0.00278348	0.75959	2.80335e-07	6.88e-07	0.181472	FOXP2	LINGO1
rs863006	1	159177748	G	A	0.431533	-0.00181524	0.810452	rs254561	5	134442628	T	A	0.216921	-0.000986042	0.91286	3.12471e-06	6.887e-07	0.181472	CADM3;DARC;CTA-134P22.2	C5orf66
rs8580	7	44620836	C	A	0.403228	-0.010103	0.180924	rs8009209	14	23732505	C	T	0.409556	-0.00298443	0.695006	3.52626e-07	6.887e-07	0.181472	TMED4	RNU6-1046P;C14orf164
rs72586393	7	42058071	T	G	0.164315	0.000945702	0.925486	rs11246607	11	51516000	C	T	0.446729	0.00268275	0.717806	1.62014e-07	6.888e-07	0.181472	GLI3	OR4C46
rs2032447	6	26044369	A	G	0.31923	0.0111346	0.157367	rs444673	18	24536789	A	T	0.391124	0.00533944	0.478712	3.48215e-06	6.888e-07	0.181472	U91328.2;HIST1H3C;HIST1H2BB	RP11-526I8.2;CHST9;AQP4-AS1
rs9933149	16	87226206	T	C	0.372447	-0.000403691	0.957955	rs3765174	17	41623670	T	C	0.305526	-0.0176533	0.0282379	2.22995e-06	6.889e-07	0.181472	C16orf95	DHX8;RP11-392O1.4;ETV4
rs194637	1	33401773	C	T	0.221011	0.00469665	0.59568	rs1929899	6	38892817	A	G	0.160514	-0.0023635	0.813992	2.11338e-08	6.891e-07	0.181472	RNF19B	DNAH8;RP1-207H1.3;RP1-207H1.2
rs6445539	3	52874296	A	G	0.242474	-0.00559563	0.511471	rs2229933	6	30857072	C	G	0.187983	0.00268573	0.775262	1.29648e-05	6.891e-07	0.181472	TMEM110;TMEM110-MUSTN1;RP5-966M1.6	MIR4640;DDR1
rs6445538	3	52874288	C	T	0.242643	-0.00537481	0.528178	rs2229933	6	30857072	C	G	0.187983	0.00268573	0.775262	1.2806e-05	6.892e-07	0.181472	TMEM110;TMEM110-MUSTN1;RP5-966M1.6	MIR4640;DDR1
rs10460249	2	142380526	T	A	0.204043	0.0101632	0.268659	rs2305642	12	69633379	A	G	0.447206	0.00852154	0.256879	2.62395e-06	6.893e-07	0.181472	LRP1B	CPSF6
rs7549079	1	33899167	T	C	0.355277	-0.000165953	0.983066	rs12422983	12	48142636	T	C	0.145829	0.00848712	0.421129	3.13068e-06	6.896e-07	0.181472	PHC2	RAPGEF3
rs1362800	5	39378115	T	C	0.422584	0.00874427	0.240208	rs4757418	11	16629331	A	C	0.128333	0.0123342	0.264118	2.94883e-06	6.898e-07	0.181472	C9;DAB2	SOX6
rs1127006	4	108641317	G	A	0.393674	0.015731	0.036208	rs7020002	9	100008390	G	A	0.262493	0.00174985	0.834589	5.67311e-05	6.899e-07	0.181472	PAPSS1	RP11-23J9.4;CCDC180;RP11-23J9.5;RP11-23J9.6
rs7597913	2	141820623	G	A	0.265235	0.0106559	0.202597	rs7138734	12	26674757	T	G	0.0595022	-0.0105736	0.500475	3.60794e-08	6.904e-07	0.181472	LRP1B	ITPR2
rs16903920	5	38272121	G	C	0.450199	0.00689675	0.34883	rs34754555	8	81694545	G	C	0.133059	-0.00315818	0.777968	6.32757e-07	6.904e-07	0.181472	EGFLAM	ZNF704
rs17601580	6	132061420	A	G	0.152413	-0.0149825	0.144274	rs13300639	9	128407298	G	A	0.395874	-0.0066837	0.375701	6.60769e-07	6.906e-07	0.181472	ENPP3	MAPKAP1
rs2725423	11	132744115	A	T	0.307419	-0.000547666	0.945011	rs184469	12	32400298	G	A	0.429481	-0.00500804	0.503315	1.49411e-06	6.913e-07	0.181472	OPCML	BICD1
rs3829252	11	9801451	A	G	0.378239	-0.00264803	0.72491	rs8063932	16	78878469	A	G	0.276004	0.00649055	0.441182	1.47187e-06	6.914e-07	0.181472	SBF2-AS1;SBF2	WWOX
rs4128390	1	228006058	T	C	0.457666	0.00317963	0.67093	rs12519922	5	31891018	C	G	0.478515	0.00269758	0.718405	4.37881e-06	6.92e-07	0.181472	PRSS38	PDZD2
rs10936168	3	158845627	A	G	0.314518	0.00919638	0.245908	rs8387	17	71205854	A	G	0.372495	2.53473e-05	0.997362	1.06993e-06	6.92e-07	0.181472	IQCJ-SCHIP1;IQCJ	COG1;FAM104A
rs2250312	1	71469819	T	C	0.409473	0.00373626	0.623501	rs13071807	3	71619707	T	C	0.344225	-0.00119288	0.879693	1.6341e-06	6.927e-07	0.181472	RP3-333A15.2;PTGER3	FOXP1;FOXP1-IT1
rs2274924	9	77376647	C	T	0.161041	-0.0153711	0.125973	rs2228263	15	39885301	C	T	0.168619	0.0124553	0.203111	3.73101e-06	6.935e-07	0.181472	TRPM6	CTD-2033D15.1;THBS1
rs2014307	10	124217632	T	G	0.39825	-0.0129958	0.0852836	rs7947230	11	8646670	G	T	0.185369	-0.00444253	0.643662	2.66582e-07	6.941e-07	0.181472	HTRA1;ARMS2	TRIM66
rs10870011	9	80645150	C	T	0.252789	-0.000906969	0.91509	rs12796185	11	120446830	C	T	0.291865	0.0086809	0.288802	1.01848e-06	6.944e-07	0.181472	GNAQ	GRIK4
rs2306272	3	66434643	C	T	0.275176	-0.0093618	0.253941	rs4705421	5	149566932	G	T	0.476656	0.0101742	0.167078	5.0292e-07	6.956e-07	0.181472	SLC25A26;LRIG1	CDX1;SLC6A7
rs12063007	1	51166302	T	G	0.101307	-0.0135737	0.267066	rs2302146	7	156469179	T	C	0.336858	-0.00322945	0.674561	1.74833e-06	6.96e-07	0.181472	FAF1	LMBR1;RNF32
rs12077397	1	227940738	T	C	0.215344	0.00930328	0.303249	rs72749964	1	234740975	A	G	0.175258	0.00629758	0.522701	1.52698e-06	6.967e-07	0.181472	SNAP47	IRF2BP2;RP4-781K5.2
rs879628	16	88522556	C	T	0.433719	0.0100037	0.186158	rs8482	17	41361960	G	A	0.335249	-0.00881387	0.274484	1.19508e-07	6.974e-07	0.181472	ZFPM1	NBR1;TMEM106A
rs3798887	6	84121713	G	C	0.321291	0.00695518	0.379371	rs4727479	7	100765667	C	G	0.216712	-0.0165164	0.0645661	2.58276e-07	6.98e-07	0.181472	ME1	SERPINE1
rs3819121	2	135622860	C	T	0.440261	0.0115774	0.10681	rs56227129	17	33946182	T	C	0.133777	0.0105526	0.331096	1.33885e-06	6.984e-07	0.181472	CCNT2-AS1;ACMSD	AP2B1
rs13126548	4	170082794	C	A	0.270479	0.0204071	0.0137925	rs56886418	6	106538727	G	A	0.125722	-0.00902387	0.425478	1.86294e-06	6.999e-07	0.181472	SH3RF1;RPL6P12	PRDM1
rs12403922	1	40514066	C	A	0.0944918	-0.010564	0.402617	rs55752165	19	17830975	C	T	0.46804	-0.0132719	0.0735964	5.44424e-05	7.021e-07	0.181472	CAP1	MAP1S
rs10074267	5	151175139	T	A	0.164603	0.0192824	0.0546752	rs7873021	9	95636969	T	C	0.370854	0.00438309	0.565201	3.87245e-07	7.022e-07	0.181472	G3BP1	ANKRD19P;ZNF484
rs7911552	10	93743454	G	A	0.26633	0.00755767	0.372011	rs13390	11	2950558	G	A	0.160786	0.0245973	0.0188277	1.91084e-06	7.023e-07	0.181472	BTAF1	SLC22A18;PHLDA2
rs7515820	1	205554095	C	A	0.468464	0.0054004	0.467381	rs2883881	6	108897386	G	A	0.0938743	-0.0150286	0.233425	6.99091e-06	7.034e-07	0.181472	MFSD4	FOXO3
rs2788616	1	62313142	A	G	0.20184	-0.0076825	0.403189	rs12653963	5	15919383	A	T	0.334665	0.00123426	0.875544	1.75158e-06	7.037e-07	0.181472	INADL	FBXL7
rs35058259	2	215370356	A	C	0.458667	-0.00623045	0.408343	rs2146026	14	100581068	A	G	0.348515	0.00485898	0.534035	1.32302e-05	7.037e-07	0.181472	VWC2L;AC107218.3;VWC2L-IT1	EVL;MIR342
rs6781236	3	9163206	A	G	0.403669	0.00302698	0.687137	rs77380754	4	172968493	A	G	0.0755651	-0.0397496	0.00511577	2.36897e-06	7.039e-07	0.181472	SRGAP3	GALNTL6
rs1551806	8	140922699	T	C	0.250114	0.00942674	0.269515	rs7306788	12	48177906	T	C	0.184804	-0.0126543	0.186488	2.4622e-06	7.043e-07	0.181472	RP11-284H18.1;TRAPPC9	AC004466.1;SLC48A1;HDAC7
rs6463730	7	7902171	G	A	0.396271	0.00973445	0.193321	rs2003021	14	59105188	C	T	0.468188	0.000389565	0.958442	2.92814e-07	7.049e-07	0.181472	RPA3-AS1	DACT1
rs6817700	4	106891531	A	G	0.433011	0.00304294	0.679503	rs62535765	9	9283129	C	T	0.176254	0.00139356	0.886206	1.2653e-06	7.052e-07	0.181472	NPNT	PTPRD
rs12637992	3	21648293	C	G	0.099073	0.00195648	0.873714	rs965868	14	92119360	C	A	0.192731	0.0278882	0.0027148	7.37566e-05	7.053e-07	0.181472	ZNF385D	CATSPERB
rs2669898	3	114199151	T	C	0.314333	0.0026091	0.743526	rs3814634	10	11141405	T	G	0.190371	0.0122003	0.198784	4.08737e-07	7.061e-07	0.181472	RP11-197K3.1;ZBTB20	CELF2;CELF2-AS2
rs10486521	7	33238200	G	A	0.143685	-0.0101074	0.32707	rs2176106	10	82347562	C	A	0.136891	0.00812124	0.449921	2.1744e-07	7.067e-07	0.181472	BBS9	SH2D4B
rs3870337	3	49557095	T	G	0.428352	-0.00577581	0.43951	rs7710068	5	73071952	G	A	0.456668	-0.00951435	0.194231	2.45441e-06	7.073e-07	0.181472	DAG1	CTC-575I10.1;ARHGEF28
rs963113	1	23066492	C	T	0.488316	-0.00910484	0.223569	rs62018880	15	43952254	A	G	0.175035	0.0110115	0.268489	8.27232e-06	7.074e-07	0.181472	EPHB2	CATSPER2;AC011330.5;STRC
rs13402578	2	223138353	G	A	0.172571	-0.00725864	0.463764	rs35533056	14	90039055	A	G	0.383932	-0.0159465	0.036364	7.97368e-06	7.075e-07	0.181472	PAX3	RP11-33N16.3;FOXN3;FOXN3-AS2
rs311606	5	138045240	A	G	0.31541	-0.0219165	0.00567997	rs9317121	13	61140078	G	A	0.117715	-0.0104334	0.366626	4.44102e-06	7.077e-07	0.181472	CTNNA1	TDRD3
rs13134980	4	114028168	T	C	0.466023	-0.000663445	0.928996	rs1078543	8	10623138	A	T	0.135434	0.00179521	0.868452	1.98282e-06	7.08e-07	0.181472	ANK2	CTD-2135J3.3;PINX1;SOX7
rs1499888	3	55603569	T	A	0.191056	-0.00575605	0.544494	rs11153773	6	119035086	T	C	0.328073	0.0073728	0.353798	8.81996e-06	7.084e-07	0.181472	ERC2	CEP85L
rs67629046	9	9051425	C	T	0.0721159	-0.0166558	0.24265	rs9897794	17	28296327	G	T	0.496479	0.00248843	0.737941	4.03392e-07	7.085e-07	0.181472	PTPRD	RP11-338L22.3;EFCAB5
rs3766465	1	54606804	C	T	0.154628	-0.0112565	0.271712	rs2975641	8	10139650	T	C	0.388742	0.0035257	0.64282	2.82347e-07	7.085e-07	0.181472	RP11-446E24.4;CDCP2	MSRA
rs12189721	6	9711872	G	A	0.265786	0.00269123	0.746884	rs979744	9	10609930	T	A	0.232967	-0.0223458	0.0152672	1.05931e-06	7.095e-07	0.181472	OFCC1	PTPRD;RP11-87N24.2
rs7805	1	87208953	A	T	0.215706	-0.00625756	0.483711	rs7498665	16	28883241	G	A	0.37957	-0.00427469	0.575001	2.55015e-06	7.096e-07	0.181472	SH3GLB1	SH2B1
rs73530456	9	97894574	A	G	0.0805409	0.0217183	0.11779	rs10818504	9	123860689	T	C	0.42763	0.00389996	0.601871	3.50289e-06	7.096e-07	0.181472	FANCC	CNTRL
rs7979036	12	16350734	A	G	0.479916	0.00618471	0.402686	rs45512696	19	35550878	T	C	0.166113	-0.00532621	0.592081	1.04012e-07	7.107e-07	0.181472	SLC15A5	HPN;HPN-AS1
rs1801516	11	108175462	A	G	0.136989	-0.00394597	0.713093	rs922274	12	27399373	A	G	0.317955	0.00655553	0.412797	5.07974e-07	7.109e-07	0.181472	ATM;C11orf65	STK38L
rs33945943	8	9414049	A	G	0.242488	-0.00657161	0.442503	rs10963713	9	18655774	T	C	0.232281	-0.00133117	0.880525	2.36846e-06	7.11e-07	0.181472	TNKS;RP11-375N15.2	ADAMTSL1;RN7SKP258
rs1560372	2	183310726	G	A	0.40783	0.00107396	0.886857	rs72607877	3	192090614	C	T	0.0831501	-0.00916967	0.497563	9.74413e-07	7.112e-07	0.181472	PDE1A	FGF12
rs1903263	5	76864104	T	C	0.238279	0.00626437	0.470461	rs12901170	15	35050879	A	T	0.386558	-0.00177584	0.813101	1.365e-06	7.119e-07	0.181472	WDR41	RP11-814P5.1;GJD2
rs1859166	7	27171588	G	A	0.196651	0.00402232	0.667839	rs11781865	8	26436576	C	G	0.143019	-0.000515282	0.961379	2.00307e-06	7.126e-07	0.181472	HOXA-AS3;HOXA-AS2;RP1-170O19.22;HOXA4;HOXA3	DPYSL2
rs11119579	1	210894796	C	T	0.439505	-0.00768653	0.300032	rs10184296	2	171179695	A	G	0.307292	-0.00290967	0.718001	5.0079e-07	7.129e-07	0.181472	KCNH1	MYO3B
rs13239201	7	87187995	C	T	0.325288	-0.00103507	0.895587	rs380013	8	59912737	T	C	0.389382	0.00267448	0.721263	3.91837e-06	7.13e-07	0.181472	ABCB1	TOX
rs12046751	1	74670172	G	A	0.390062	0.000676774	0.928697	rs6974702	7	132541746	T	C	0.240034	0.00270901	0.753565	8.58512e-07	7.135e-07	0.181472	TNNI3K;FPGT-TNNI3K;FPGT	CHCHD3
rs11695966	2	170690831	T	A	0.473993	0.00455452	0.543727	rs10113741	8	4032622	G	T	0.241948	-0.00053966	0.950399	6.02521e-06	7.137e-07	0.181472	UBR3	CSMD1
rs363294	10	119043554	T	C	0.0624645	0.0321523	0.033917	rs12276892	11	73283990	A	T	0.116011	0.0025773	0.82425	1.09919e-06	7.141e-07	0.181472	SLC18A2;PDZD8	FAM168A
rs4704954	5	158172225	A	C	0.0910819	-0.00532711	0.678403	rs9892620	17	32404681	C	T	0.143402	0.00904176	0.391876	4.91157e-07	7.145e-07	0.181472	EBF1	ASIC2;CTC-304I17.4
rs9871474	3	81766026	T	C	0.168995	0.00954864	0.33396	rs2240572	7	12610594	G	A	0.428359	0.0139963	0.061294	1.19228e-06	7.151e-07	0.181472	GBE1	AC005281.2;SCIN
rs4360582	1	217215465	C	T	0.208348	0.00603948	0.50733	rs73087329	2	213866803	C	T	0.271231	0.00419994	0.61251	1.1037e-05	7.152e-07	0.181472	ESRRG	AC079610.1;IKZF2
rs1570090	1	34293825	C	T	0.30746	-0.00283649	0.722938	rs10973441	9	37622777	C	T	0.172995	0.0141147	0.1569	7.20979e-06	7.153e-07	0.181472	CSMD2	RP11-613M10.9
rs1975878	4	128990442	T	C	0.347635	0.0124871	0.110138	rs72850544	11	9336093	T	C	0.182965	0.00366603	0.707212	2.36146e-06	7.155e-07	0.181472	RP11-214O14.1;LARP1B	TMEM41B;RP11-682B13.2
rs4951005	1	203763325	T	C	0.159669	-0.00606933	0.551505	rs130076	6	31122482	A	G	0.214821	-0.00983924	0.272138	1.84942e-06	7.165e-07	0.181472	ZBED6;ZC3H11A	CCHCR1;TCF19
rs170398	5	81680112	A	G	0.469813	-0.00338153	0.651734	rs11001965	10	78762966	G	A	0.412243	-0.00197186	0.793884	3.61589e-07	7.166e-07	0.181472	ATP6AP1L	KCNMA1
rs56757086	3	55000071	G	A	0.449371	0.00653004	0.385329	rs73010502	11	124665193	G	A	0.0805424	0.0062303	0.648666	8.34306e-06	7.17e-07	0.181472	CACNA2D3;LRTM1	RP11-677M14.6;MSANTD2
rs10954438	7	133755230	G	A	0.312131	0.00617851	0.435613	rs13708	16	31000809	G	A	0.36153	-0.014609	0.063017	2.35895e-06	7.173e-07	0.181472	EXOC4	STX1B;HSD3B7;SETD1A;AC135048.1
rs3732678	3	12859004	A	C	0.395433	-0.00506539	0.531123	rs1980407	21	40543961	C	T	0.448907	0.00331674	0.656515	3.24122e-06	7.175e-07	0.181472	CAND2	PCBP2P1;PSMG1
rs4909951	11	8959545	C	A	0.362871	-0.00597927	0.437796	rs3904512	13	38357471	A	G	0.448666	0.000331772	0.964388	7.49073e-07	7.177e-07	0.181472	ASCL3;C11orf16	TRPC4
rs1147863	6	148829952	C	G	0.240253	0.013456	0.129481	rs4884684	13	67235611	G	A	0.448597	0.0114013	0.125702	1.14895e-06	7.18e-07	0.181472	SASH1	PCDH9
rs3776346	5	142431193	C	T	0.28104	0.0116334	0.158414	rs941138	12	53614349	C	T	0.0703509	0.0115376	0.425405	2.93944e-06	7.181e-07	0.181472	ARHGAP26	RARG
rs12766250	10	26341834	C	G	0.340568	-0.00661029	0.391614	rs709632	16	4587811	G	C	0.266479	-0.0116916	0.161907	4.99488e-07	7.181e-07	0.181472	MYO3A	CDIP1
rs1391903	3	11423271	C	G	0.18225	-0.00704305	0.466451	rs12264825	10	78756827	A	G	0.357192	-0.00323592	0.673812	3.82279e-06	7.183e-07	0.181472	ATG7	KCNMA1
rs11750026	5	136499798	C	T	0.16443	-0.00658105	0.511934	rs1549238	16	24865425	C	T	0.380767	0.00620509	0.434447	1.82923e-06	7.185e-07	0.181472	SPOCK1	SLC5A11
rs707089	2	155312620	A	G	0.48966	-0.000758591	0.91814	rs76688271	7	147520503	T	C	0.150455	-0.00210776	0.837846	2.50598e-06	7.194e-07	0.181582	GALNT13;AC009227.2;AC009227.3	CNTNAP2
rs13132853	4	38680015	G	A	0.335184	-0.00134543	0.864506	rs538741	11	120980753	T	C	0.481108	-0.00232779	0.755943	1.26179e-06	7.218e-07	0.182071	KLF3	TECTA
rs4109312	12	16350807	A	G	0.479914	0.00618081	0.402983	rs45512696	19	35550878	T	C	0.166113	-0.00532621	0.592081	1.06041e-07	7.226e-07	0.182114	SLC15A5	HPN;HPN-AS1
rs799616	7	110520903	C	T	0.482425	0.00304873	0.679712	rs4984636	16	1252441	C	T	0.287743	0.00138807	0.864171	2.96274e-07	7.229e-07	0.182114	IMMP2L	RP11-616M22.3;CACNA1H
rs2474381	1	61870856	T	C	0.27619	-0.0169743	0.0396363	rs1926785	10	126850035	A	G	0.131824	-0.0109092	0.332026	3.9039e-07	7.235e-07	0.182148	NFIA	CTBP2
rs785467	1	46521559	A	T	0.28942	-0.00913406	0.257943	rs4907622	13	114016886	G	C	0.455375	0.00748642	0.319801	4.5344e-06	7.244e-07	0.182258	PIK3R3	GRTP1;GRTP1-AS1
rs16943184	18	24594258	C	T	0.129076	-0.0118775	0.281459	rs11913706	22	18389548	C	G	0.094138	-0.00907508	0.485265	2.01814e-06	7.261e-07	0.182568	CHST9;AQP4-AS1	MICAL3
rs9870255	3	41236581	C	G	0.465276	0.00126575	0.86792	rs59385940	16	78265488	T	A	0.101175	0.000595223	0.961677	8.42917e-07	7.272e-07	0.182695	CTNNB1	WWOX
rs9904241	17	31887211	G	C	0.494434	0.0141527	0.0552749	rs17221091	17	55441515	G	A	0.415909	-0.0126623	0.0911348	2.68588e-06	7.28e-07	0.182695	ASIC2	MSI2
rs2043474	17	31887451	T	C	0.494434	0.0141527	0.0552749	rs17221091	17	55441515	G	A	0.415909	-0.0126623	0.0911348	2.68588e-06	7.28e-07	0.182695	ASIC2	MSI2
rs2282227	1	154243097	A	G	0.277446	0.00712121	0.39188	rs28690172	1	159992494	G	A	0.168072	-0.00664415	0.506459	5.97348e-07	7.306e-07	0.182798	HAX1;UBAP2L	PIGM;RP11-226L15.1;RP11-226L15.5
rs849540	2	206586467	A	C	0.482948	-0.00592543	0.440147	rs11160546	14	100233353	C	T	0.329961	0.00476432	0.541544	1.51215e-06	7.31e-07	0.182798	NRP2	EML1
rs10075920	5	63570949	T	A	0.280202	-0.0089613	0.2756	rs6079380	20	14264607	A	T	0.261737	-0.0111922	0.183958	8.75853e-07	7.312e-07	0.182798	RNF180	MACROD2
rs2273660	2	32961858	G	A	0.114391	-0.00781195	0.4976	rs4838263	9	128225199	A	G	0.363098	-0.00411815	0.591149	4.81289e-07	7.32e-07	0.182798	TTC27	MAPKAP1
rs675906	10	27686942	G	A	0.375541	0.00983321	0.200981	rs714106	19	42083849	C	A	0.257408	0.0139908	0.0940009	1.15426e-05	7.32e-07	0.182798	PTCHD3	CEACAM21
rs2273660	2	32961858	G	A	0.114391	-0.00781195	0.4976	rs4838264	9	128225561	C	T	0.363098	-0.00411815	0.591149	4.81289e-07	7.32e-07	0.182798	TTC27	MAPKAP1
rs155808	5	140346712	C	T	0.33546	-0.00357545	0.659049	rs16924208	8	59805558	A	G	0.0708675	0.0233993	0.106082	6.34777e-07	7.322e-07	0.182798	PCDHA1;PCDHA6;PCDHAC1;PCDHA7;PCDHA12;PCDHA10;PCDHA11;PCDHA9;PCDHA2;PCDHA4;PCDHA5;PCDHA8;PCDHAC2;PCDHA13;PCDHA3	TOX
rs1045634	11	9800450	T	C	0.378039	-0.00279553	0.710255	rs8063932	16	78878469	A	G	0.276004	0.00649055	0.441182	1.55056e-06	7.325e-07	0.182798	SBF2-AS1;SBF2	WWOX
rs1421980	5	167314261	T	A	0.271794	0.00228391	0.782477	rs61993884	14	20692595	C	G	0.114876	0.0159542	0.166879	5.42661e-06	7.327e-07	0.182798	TENM2	OR11H6;OR11H7
rs2481674	1	62617623	A	G	0.29496	0.00394348	0.630063	rs34644687	5	106931013	A	T	0.299735	0.0122614	0.133115	7.52845e-07	7.333e-07	0.182798	INADL	EFNA5
rs78281258	5	106918701	C	T	0.14552	0.00166083	0.874797	rs34507016	19	12541542	T	C	0.278639	0.000965236	0.906689	1.43156e-06	7.348e-07	0.182798	EFNA5	CTD-3105H18.16;ZNF443;CTD-3105H18.18
rs78281258	5	106918701	C	T	0.14552	0.00166083	0.874797	rs35055629	19	12541544	C	A	0.278639	0.000965236	0.906689	1.43156e-06	7.348e-07	0.182798	EFNA5	CTD-3105H18.16;ZNF443;CTD-3105H18.18
rs9349105	6	38958125	T	C	0.445871	0.000819317	0.912158	rs9306465	22	30221826	A	T	0.399954	-0.00216683	0.775103	6.50364e-06	7.35e-07	0.182798	DNAH8	ASCC2
rs62194391	2	214725495	T	G	0.369886	0.00981608	0.204391	rs2318126	11	63610365	A	G	0.3723	0.0112738	0.159939	7.50161e-07	7.353e-07	0.182798	SPAG16	MARK2
rs10225507	7	27170583	C	T	0.196616	0.0042317	0.651684	rs11781865	8	26436576	C	G	0.143019	-0.000515282	0.961379	2.09908e-06	7.354e-07	0.182798	HOXA-AS3;HOXA-AS2;RP1-170O19.22;HOXA4;HOXA3	DPYSL2
rs12062277	1	44934887	C	T	0.344407	-0.0134262	0.082916	rs852764	1	58285413	C	T	0.379191	0.0158061	0.0414419	1.15896e-05	7.369e-07	0.183054	RNF220	DAB1
rs435021	5	110650965	G	A	0.404775	-0.0180645	0.0150483	rs10978697	9	109763587	G	A	0.109064	-0.015805	0.184984	6.03418e-07	7.38e-07	0.183195	CAMK4	ZNF462;RP11-508N12.2
rs7519959	1	212498652	C	T	0.370848	0.00216669	0.776497	rs12896	14	103800804	T	C	0.115446	-0.00207344	0.858002	1.46678e-06	7.384e-07	0.183195	PPP2R5A;RP11-384C4.7	SNORA28;EIF5;RP11-45P15.4
rs3845599	1	15196003	A	C	0.497773	0.00151799	0.838508	rs17436586	3	152123685	T	C	0.111439	0.00570661	0.623388	9.07059e-07	7.393e-07	0.183302	KAZN	MBNL1
rs302963	8	106518366	G	A	0.217831	0.00548817	0.536347	rs3087762	17	56568680	T	C	0.204978	0.00954477	0.302056	4.59411e-06	7.398e-07	0.18331	ZFPM2	HSF5;MTMR4
rs6793392	3	43325835	G	C	0.452298	0.00016524	0.983098	rs4693	11	62564009	T	C	0.358617	0.0101611	0.186604	2.88615e-07	7.409e-07	0.183467	SNRK	TMEM223;NXF1
rs2123111	2	61450454	A	G	0.468061	0.0101406	0.173743	rs3824700	10	26355906	G	A	0.45849	0.00692516	0.35197	1.48378e-06	7.416e-07	0.183515	USP34	MYO3A
rs1978516	3	21556404	C	T	0.409206	0.00228461	0.763507	rs6566054	18	72374626	G	A	0.3097	-0.00383298	0.633329	2.80376e-06	7.423e-07	0.183515	ZNF385D	ZNF407
rs40071	5	107496102	C	T	0.17849	0.0199689	0.0384942	rs3894129	19	38384421	C	G	0.236196	0.0124662	0.151981	8.01051e-08	7.427e-07	0.183515	FBXL17	WDR87
rs3008705	9	16040663	C	A	0.441495	-0.00782862	0.295458	rs3784584	15	45453032	C	T	0.116197	0.000378408	0.973721	4.18008e-06	7.443e-07	0.183515	CCDC171	DUOX1;CTD-2651B20.1
rs1046089	6	31602967	A	G	0.338842	-0.00297441	0.703296	rs77336174	12	62428349	T	C	0.100911	-0.018368	0.133545	2.72112e-06	7.444e-07	0.183515	PRRC2A;BAG6	FAM19A2
rs6566	7	116438418	A	G	0.45337	0.00220394	0.767993	rs2075276	22	21363744	C	T	0.481152	-0.0142449	0.0523772	2.25286e-07	7.448e-07	0.183515	MET	AC002472.1;TUBA3FP;THAP7-AS1;P2RX6
rs3772173	3	170078232	C	T	0.185402	-0.00134717	0.888614	rs7986499	13	46375033	A	G	0.384782	-0.00110435	0.88395	4.00629e-06	7.453e-07	0.183515	SKIL	SIAH3
rs1332322	9	20749871	C	A	0.265451	0.00483537	0.564298	rs17624477	16	24955183	C	T	0.0739689	-0.0212499	0.1293	3.68057e-05	7.46e-07	0.183515	FOCAD	ARHGAP17
rs13359742	5	76866696	G	A	0.239308	0.00662816	0.444524	rs12901170	15	35050879	A	T	0.386558	-0.00177584	0.813101	1.6203e-06	7.463e-07	0.183515	WDR41	RP11-814P5.1;GJD2
rs9479297	6	152658142	T	C	0.238034	-0.00959744	0.279603	rs1076158	16	72935843	A	G	0.20809	-0.00954237	0.296911	5.86697e-06	7.467e-07	0.183515	SYNE1	ZFHX3
rs4722657	7	27157756	G	A	0.123323	-0.00355927	0.75349	rs4786948	16	6951752	G	C	0.484997	0.0048849	0.524813	9.75599e-06	7.471e-07	0.183515	HOXA3;HOXA-AS2	RBFOX1
rs1800977	9	107690450	A	G	0.348976	-0.00156311	0.839821	rs7178754	15	71633600	A	G	0.0721266	0.0111596	0.434559	1.36434e-05	7.484e-07	0.183515	ABCA1;RP11-217B7.2	RP11-592N21.1;RP11-592N21.2;THSD4
rs10895391	11	103158278	T	C	0.354545	-0.0189597	0.0134687	rs41336845	17	46215110	T	C	0.192211	-0.0019815	0.833919	4.36401e-06	7.485e-07	0.183515	DYNC2H1	SKAP1
rs72864662	6	45524295	A	T	0.0687386	-0.0142145	0.349696	rs17138478	17	36073320	A	C	0.127685	0.0149007	0.176885	3.44514e-07	7.486e-07	0.183515	RUNX2	HNF1B
rs11614169	12	129433908	T	C	0.316896	0.00073134	0.930496	rs1292053	17	57963537	G	A	0.441788	-0.000117997	0.987336	1.76453e-06	7.496e-07	0.183515	RP11-753B7.2;GLT1D1	NDUFB8P2;TUBD1
rs17286674	2	206927850	A	G	0.362051	-0.022274	0.00350073	rs10504718	8	81707579	G	C	0.14611	-9.6817e-05	0.992603	5.49662e-06	7.5e-07	0.183515	INO80D	ZNF704
rs35095172	1	217737475	C	G	0.199025	-0.00612588	0.51094	rs1541396	7	11580115	G	A	0.181606	-0.00155928	0.87313	9.15158e-07	7.501e-07	0.183515	GPATCH2	THSD7A
rs12630114	3	38151731	C	T	0.359193	0.0046028	0.564401	rs17439595	7	40819311	T	C	0.124361	-0.00876402	0.430979	1.11409e-05	7.51e-07	0.183515	DLEC1;ACAA1	SUGCT;AC005160.3
rs1563408	7	114303189	A	G	0.457006	-0.0257921	0.000572333	rs7172936	15	78093198	C	A	0.209256	-0.00278348	0.75959	1.34696e-07	7.525e-07	0.183515	FOXP2	LINGO1
rs6779	1	161141432	G	C	0.274645	0.00428969	0.609148	rs6151568	15	59960261	C	T	0.359885	0.00748934	0.336235	1.28553e-06	7.526e-07	0.183515	B4GALT3;PPOX	BNIP2;AC092755.4
rs9366991	6	38966658	C	T	0.445997	0.000433063	0.95351	rs9306465	22	30221826	A	T	0.399954	-0.00216683	0.775103	6.77844e-06	7.533e-07	0.183515	DNAH8	ASCC2
rs12104876	2	43627378	C	T	0.268539	-0.000421661	0.959658	rs10941412	5	38919158	A	G	0.166571	-0.00345513	0.729402	6.17579e-08	7.54e-07	0.183515	THADA	OSMR
rs2236989	3	50505395	T	C	0.254827	-0.0149304	0.0813942	rs55861866	11	124440362	G	C	0.352178	0.00153425	0.844773	1.58776e-06	7.542e-07	0.183515	CACNA2D2	OR8A1
rs3885973	2	29702460	T	A	0.390165	-0.00163013	0.830767	rs977434	18	28905217	G	A	0.477237	0.00520115	0.478076	4.85475e-06	7.545e-07	0.183515	ALK	DSG1
rs34497024	16	6889684	G	A	0.307929	0.00947423	0.245067	rs4145519	16	78841066	C	A	0.496702	-0.00212998	0.77098	9.78891e-07	7.551e-07	0.183515	RBFOX1	WWOX
rs10953132	7	94535526	G	C	0.427844	0.015002	0.0495147	rs56281550	16	56278399	A	G	0.159617	0.0111221	0.268923	8.34198e-06	7.564e-07	0.183515	PPP1R9A	MIR3935;GNAO1
rs12421289	11	8009241	T	C	0.178217	0.0136611	0.161049	rs3950069	14	68852875	G	A	0.493859	0.00277214	0.724588	8.0248e-07	7.566e-07	0.183515	EIF3F	RAD51B
rs16849303	3	139393482	A	T	0.435609	-0.0061426	0.409147	rs1452019	8	109058494	G	A	0.240556	0.00371359	0.668553	9.82035e-06	7.571e-07	0.183515	RP11-442N1.2;NMNAT3	RSPO2
rs3772173	3	170078232	C	T	0.185402	-0.00134717	0.888614	rs6561266	13	46375032	C	T	0.386162	-0.000311231	0.967115	4.11125e-06	7.579e-07	0.183515	SKIL	SIAH3
rs965935	4	109781788	A	C	0.435334	0.000869288	0.907519	rs11079978	17	49739931	C	A	0.488661	0.0120926	0.101964	7.58876e-06	7.579e-07	0.183515	COL25A1	CA10
rs4688071	3	117639224	T	G	0.272779	-0.0177104	0.0343112	rs10824071	10	75873639	C	T	0.409277	-0.00262988	0.729402	1.10931e-05	7.582e-07	0.183515	RP11-384F7.2;LSAMP	VCL
rs12072411	1	20943328	C	T	0.194647	0.000204417	0.982473	rs599021	1	209960922	C	A	0.42666	0.00395652	0.602034	7.27697e-06	7.586e-07	0.183515	CDA	RP3-434O14.8;IRF6;C1orf74
rs1579320	5	54257960	T	C	0.493034	-0.00358352	0.631087	rs4978584	9	117186712	T	C	0.224949	-0.0072403	0.411176	5.14965e-06	7.587e-07	0.183515	RP11-45H22.3	DFNB31
rs17634863	6	71189074	A	G	0.179525	0.0149145	0.120998	rs75638145	15	31453147	A	G	0.120885	0.0129598	0.265006	2.11937e-06	7.59e-07	0.183515	FAM135A	TRPM1
rs7564469	2	145258445	C	T	0.154125	0.00694565	0.499873	rs12288572	11	11392472	C	T	0.114309	0.00209472	0.859898	3.25195e-06	7.595e-07	0.183515	ZEB2	GALNT18
rs187752584	10	70587833	C	T	0.289033	-0.00130988	0.872355	rs3829252	11	9801451	A	G	0.378239	-0.00264803	0.72491	6.40553e-07	7.626e-07	0.183515	STOX1	SBF2-AS1;SBF2
rs72586393	7	42058071	T	G	0.164315	0.000945702	0.925486	rs11246608	11	51516036	G	A	0.446597	0.00271045	0.715095	1.7141e-07	7.628e-07	0.183515	GLI3	OR4C46
rs760043	7	94033337	G	T	0.183479	0.00979803	0.305323	rs61948129	13	47007142	T	A	0.129238	-0.0211108	0.0606273	1.94661e-06	7.63e-07	0.183515	COL1A2	KIAA0226L;PPP1R2P4
rs72680019	1	77105191	T	A	0.133219	-0.0225206	0.0382004	rs6597149	6	5609272	T	C	0.390111	0.000429497	0.956552	1.07961e-06	7.631e-07	0.183515	RP5-1102E8.3;ST6GALNAC3	HNRNPA1P37;FARS2
rs5030783	15	40984389	C	T	0.341216	-0.000869947	0.912076	rs72829457	17	7568327	T	C	0.097969	0.0175734	0.162935	2.21862e-06	7.634e-07	0.183515	RAD51-AS1;RAD51	TP53
rs4235336	4	10663850	C	T	0.496755	0.00167704	0.821096	rs7912157	10	114492440	C	T	0.327395	-0.00674799	0.390435	2.49828e-07	7.635e-07	0.183515	CLNK	VTI1A
rs34612537	1	46640606	C	T	0.202198	-0.0131352	0.16098	rs12876018	13	96540204	G	T	0.411885	-0.0144858	0.0530852	1.73953e-06	7.641e-07	0.183515	TSPAN1;PIK3R3;RP11-322N21.2	UGGT2
rs35012290	4	47538044	A	G	0.0664053	0.0154369	0.311253	rs667782	11	125769354	C	T	0.249514	-0.00411909	0.632585	5.29082e-06	7.641e-07	0.183515	ATP10D	RP11-680F20.9;DDX25;PUS3;HYLS1
rs1800932	2	48018081	G	A	0.187636	-0.00218273	0.817982	rs621061	3	99410661	T	C	0.479453	0.00582167	0.437615	5.58152e-06	7.649e-07	0.183515	FBXO11;MSH6	AC055723.1;COL8A1
rs1875568	11	8700167	C	T	0.307967	-0.000999775	0.903757	rs41537545	18	67956300	A	G	0.153841	-0.0147113	0.166302	1.48835e-05	7.652e-07	0.183515	RP11-152H18.4;RPL27A	SOCS6
rs4338381	1	103572927	G	A	0.360997	-0.00802737	0.299918	rs2286631	10	117486910	G	T	0.40609	0.00526952	0.480732	3.04552e-06	7.655e-07	0.183515	COL11A1	ATRNL1
rs9842008	3	189363001	C	T	0.415385	0.00069164	0.927106	rs7191331	16	58713798	A	G	0.199341	0.00632467	0.493216	1.10653e-06	7.656e-07	0.183515	TP63;RP11-600G3.1	SLC38A7
rs6674308	1	215878353	T	C	0.200205	-0.00674167	0.467194	rs6497575	16	22178256	A	G	0.349001	0.00362973	0.654553	3.04958e-08	7.671e-07	0.183515	USH2A	SDR42E2
rs428064	5	150696498	A	G	0.36436	-0.00602579	0.444198	rs12524606	6	150477929	A	G	0.073677	0.0307019	0.0308228	8.38025e-07	7.68e-07	0.183515	SLC36A2;CTC-224D3.1	PPP1R14C
rs12514461	5	79041057	G	A	0.113471	0.00594988	0.60787	rs9419920	10	103272649	C	T	0.473179	0.00622801	0.400588	5.85574e-06	7.692e-07	0.183515	CMYA5	BTRC
rs7605725	2	43641627	G	A	0.33606	0.0102236	0.18945	rs4401606	5	158403684	G	A	0.38708	0.00360028	0.636822	3.95934e-06	7.696e-07	0.183515	THADA	EBF1
rs10278721	7	143175345	T	C	0.277453	0.00155032	0.850538	rs897322	15	35710776	T	C	0.377225	0.000299969	0.96916	1.74242e-07	7.7e-07	0.183515	TAS2R41;EPHA1-AS1	DPH6
rs36009174	4	186151338	T	C	0.465694	0.00714986	0.335988	rs2301810	19	984533	T	C	0.465902	-0.00629944	0.400448	4.89773e-06	7.703e-07	0.183515	SNX25	WDR18
rs11127569	3	76982992	G	T	0.222722	0.00595755	0.497621	rs61856638	10	88126072	A	G	0.161652	-0.000536266	0.957576	1.15686e-06	7.704e-07	0.183515	ROBO2	GRID1
rs1729674	2	61389737	G	T	0.439882	0.0125737	0.0918729	rs3824700	10	26355906	G	A	0.45849	0.00692516	0.35197	6.33207e-07	7.704e-07	0.183515	C2orf74;RP11-493E12.1;KIAA1841	MYO3A
rs12765679	10	123903133	A	G	0.225285	-0.00108437	0.902409	rs2715	20	5081049	T	C	0.471198	-0.00850063	0.248073	4.55787e-06	7.706e-07	0.183515	TACC2	RNA5SP474;TMEM230
rs6794479	3	56284784	T	C	0.405923	-0.00526739	0.486043	rs1373496	13	66987127	T	G	0.0971133	0.0041801	0.739391	1.73554e-06	7.712e-07	0.183515	ERC2	PCDH9
rs56711752	3	139393365	C	G	0.435594	-0.00612829	0.410241	rs1452019	8	109058494	G	A	0.240556	0.00371359	0.668553	1.02027e-05	7.712e-07	0.183515	RP11-442N1.2;NMNAT3	RSPO2
rs1541682	5	53304401	T	C	0.13492	0.000776415	0.942596	rs7211584	17	51899759	C	T	0.163178	-0.012506	0.211098	2.04823e-07	7.714e-07	0.183515	ARL15	KIF2B
rs17027410	1	111861822	A	G	0.125909	0.00462482	0.678589	rs12897714	14	34689291	A	C	0.251538	0.00625917	0.47763	3.42607e-07	7.715e-07	0.183515	CHIA;RP5-1125M8.2;RP5-1125M8.3	EGLN3
rs1621	7	116437606	G	A	0.324642	-0.00125136	0.874288	rs76402227	17	76010121	T	C	0.06097	0.0173733	0.261154	2.54423e-07	7.719e-07	0.183515	MET	TNRC6C
rs10193485	2	103089573	C	T	0.296484	-0.0101497	0.212717	rs7900011	10	98167968	A	T	0.499486	-0.0069509	0.348708	2.63409e-06	7.722e-07	0.183515	SLC9A4	TLL2
rs339735	3	42663943	A	T	0.212026	-0.00253841	0.776689	rs3903743	9	7875234	T	C	0.153427	0.0167105	0.10092	3.37387e-06	7.725e-07	0.183515	RP4-613B23.1;NKTR	TMEM261
rs13388171	2	44871822	T	G	0.461783	0.000143599	0.984505	rs72827854	17	46460525	T	C	0.0893287	-0.00469405	0.717676	3.71839e-06	7.726e-07	0.183515	CAMKMT	U3;SKAP1;RP11-433M22.1
rs6559613	9	72132610	C	A	0.18755	0.0123858	0.190839	rs2292767	10	120350036	T	C	0.380425	0.00714592	0.350936	1.31464e-06	7.738e-07	0.183515	APBA1	PRLHR
rs10954438	7	133755230	G	A	0.312131	0.00617851	0.435613	rs2305880	16	30999462	T	C	0.361568	-0.0155213	0.0476733	2.50257e-06	7.748e-07	0.183515	EXOC4	STX1B;HSD3B7;SETD1A;AC135048.1
rs6728741	2	50575299	C	T	0.450506	0.00963508	0.197573	rs74692033	5	170133071	A	G	0.0811853	-0.00121391	0.929323	1.47813e-06	7.751e-07	0.183515	NRXN1	KCNIP1
rs10189815	2	69414496	G	A	0.413949	-0.00331666	0.657817	rs3750450	9	111945049	T	G	0.257274	-0.0141198	0.0948444	6.18508e-06	7.751e-07	0.183515	ANTXR1;RNU6-1216P	EPB41L4B
rs4751440	10	129350856	C	G	0.14112	-0.00765254	0.475713	rs7196661	16	68773912	C	T	0.114424	0.00831311	0.470801	8.65376e-06	7.765e-07	0.183515	NPS	CDH1;RNA5SP429
rs4751440	10	129350856	C	G	0.14112	-0.00765254	0.475713	rs7196495	16	68773860	C	T	0.114424	0.00831311	0.470801	8.65376e-06	7.765e-07	0.183515	NPS	CDH1;RNA5SP429
rs72979963	2	161014483	G	A	0.220682	-0.00346094	0.698242	rs11903	17	80350331	A	G	0.197984	0.017192	0.0626372	2.65456e-06	7.766e-07	0.183515	ITGB6	OGFOD3
rs2068055	9	123904167	A	T	0.140333	-0.0305059	0.00427963	rs10852596	16	49532716	C	A	0.373083	-0.00195567	0.798169	3.81665e-06	7.776e-07	0.183515	CNTRL	ZNF423
rs73936997	2	70898595	T	A	0.133504	0.00198575	0.853611	rs13051496	21	47423509	T	C	0.204206	0.00618068	0.508563	1.0741e-06	7.784e-07	0.183515	ADD2	COL6A1
rs13874	3	66419956	T	C	0.441153	-0.00412489	0.577166	rs17585974	17	44249199	G	T	0.178813	-0.00682772	0.51037	5.74648e-07	7.787e-07	0.183515	SLC25A26	KANSL1
rs2255279	10	20570704	A	G	0.0977495	-0.0163475	0.187711	rs855607	19	38526914	T	C	0.213806	-0.0205029	0.0242385	2.77038e-06	7.804e-07	0.183515	PLXDC2	SIPA1L3
rs812383	2	233737132	C	A	0.40963	0.00611828	0.412998	rs1332452	9	121967454	G	A	0.175971	0.0140744	0.146969	8.48529e-06	7.807e-07	0.183515	C2orf82	BRINP1
rs269319	1	53133866	C	T	0.353891	-0.00488072	0.521793	rs4851449	2	102068872	A	T	0.339503	0.00904544	0.242122	9.63281e-06	7.812e-07	0.183515	FAM159A	RFX8
rs2597260	3	76751332	T	C	0.400046	0.00212492	0.778878	rs2256452	20	51632942	T	C	0.463499	0.0068415	0.360728	3.06916e-06	7.824e-07	0.183515	ROBO2	TSHZ2
rs7932928	11	11539977	G	T	0.34646	-0.000180101	0.981491	rs455205	20	15127887	T	C	0.399193	-0.00227613	0.762306	3.23488e-06	7.83e-07	0.183515	GALNT18	MACROD2
rs10975502	9	632439	G	A	0.162952	0.00138946	0.88924	rs879628	16	88522556	C	T	0.433719	0.0100037	0.186158	9.15889e-06	7.831e-07	0.183515	KANK1	ZFPM1
rs55715053	5	127873186	T	C	0.0883792	0.00448376	0.732409	rs10756541	9	14210623	G	T	0.304345	0.0113866	0.15517	2.27805e-07	7.857e-07	0.183515	FBN2;SLC27A6	NFIB
rs9398738	6	123912911	G	A	0.272624	-0.00618892	0.45519	rs4576886	12	81489714	G	A	0.326381	0.00313214	0.691571	3.93763e-06	7.857e-07	0.183515	TRDN	ACSS3;RP11-543H12.1
rs2250377	1	201860626	A	G	0.309767	-0.00854872	0.282462	rs595986	11	133814191	A	G	0.277664	0.00493102	0.548476	1.36202e-06	7.864e-07	0.183515	LMOD1;SHISA4;RP11-307B6.3	IGSF9B
rs875898	7	27200905	A	G	0.178121	0.00101121	0.916345	rs2352213	15	90704489	G	A	0.229491	-0.00024903	0.977748	3.28844e-07	7.871e-07	0.183515	RP1-170O19.20;HOXA9;RP1-170O19.21;HOXA7	SEMA4B;RN7SL346P
rs1472581	3	158832053	T	C	0.295571	-0.00420626	0.604413	rs1505192	11	4712079	G	A	0.153702	0.00441312	0.662702	7.18638e-06	7.875e-07	0.183515	IQCJ-SCHIP1;IQCJ	OR51E2;OR51C1P
rs2290378	2	173913258	A	G	0.0667843	-0.015744	0.288217	rs17704679	17	64023624	T	C	0.455351	-0.00416925	0.576775	7.84688e-07	7.887e-07	0.183515	RAPGEF4	CEP112
rs7613938	3	79189042	C	T	0.320912	0.0105646	0.182009	rs1332452	9	121967454	G	A	0.175971	0.0140744	0.146969	9.12129e-07	7.887e-07	0.183515	ROBO1	BRINP1
rs7932928	11	11539977	G	T	0.34646	-0.000180101	0.981491	rs368368	20	15125176	T	C	0.399171	-0.00233859	0.755969	3.20787e-06	7.889e-07	0.183515	GALNT18	MACROD2
rs12748250	1	209796329	A	T	0.154031	-0.00116011	0.909645	rs7164902	15	34551082	A	G	0.247351	-0.0059347	0.488916	8.82645e-06	7.893e-07	0.183515	MIR4260;LAMB3	SLC12A6;RP11-1084A12.2
rs7624303	3	157851223	G	A	0.281942	0.016996	0.0390538	rs7020782	9	119106881	C	A	0.302739	0.00844239	0.294261	4.42978e-07	7.895e-07	0.183515	RSRC1	PAPPA
rs60475102	8	74657060	T	G	0.155141	0.00337651	0.741605	rs545500	11	65629934	G	C	0.321408	0.00666824	0.395683	6.58397e-06	7.898e-07	0.183515	STAU2;RP11-463D19.2	EFEMP2;CFL1;MUS81
rs77056160	2	43602894	T	C	0.0673154	0.00080512	0.956227	rs7922143	10	19646955	C	T	0.157964	0.00345854	0.729517	1.98931e-07	7.9e-07	0.183515	THADA	MALRD1
rs2168788	4	83880278	T	C	0.437422	-0.0052959	0.473362	rs11068173	12	110202450	A	G	0.109113	0.00201089	0.867451	1.41548e-06	7.907e-07	0.183515	LIN54	FAM222A-AS1;FAM222A
rs1864001	5	151279255	T	G	0.127349	-0.00772925	0.48304	rs2159909	16	9956524	G	T	0.3156	-0.0150214	0.0595678	1.89716e-06	7.908e-07	0.183515	GLRA1	GRIN2A
rs6732565	2	111607832	G	A	0.372662	-0.0196851	0.00936452	rs17783344	2	163208893	G	T	0.142541	0.00437147	0.68051	3.0179e-07	7.909e-07	0.183515	ACOXL	GCA
rs78495262	7	11729357	T	C	0.139099	0.0103594	0.327846	rs6992443	8	1649938	A	T	0.0556344	-0.0183107	0.268478	3.12176e-08	7.911e-07	0.183515	THSD7A	DLGAP2
rs12738349	1	63915882	G	A	0.158887	0.011963	0.24338	rs602742	9	224338	A	T	0.456593	0.00442707	0.553647	4.26193e-06	7.918e-07	0.183515	ITGB3BP	DOCK8
rs2123111	2	61450454	A	G	0.468061	0.0101406	0.173743	rs12772112	10	26356798	G	A	0.458376	0.00692993	0.351768	1.57885e-06	7.92e-07	0.183515	USP34	MYO3A
rs2237425	7	42067356	G	C	0.164982	0.00165269	0.869651	rs11246607	11	51516000	C	T	0.446729	0.00268275	0.717806	1.99905e-07	7.92e-07	0.183515	GLI3	OR4C46
rs60475102	8	74657060	T	G	0.155141	0.00337651	0.741605	rs4621	11	65623519	G	A	0.321441	0.00685368	0.382742	6.61708e-06	7.928e-07	0.183515	STAU2;RP11-463D19.2	CFL1;MUS81;SNX32
rs879628	16	88522556	C	T	0.433719	0.0100037	0.186158	rs17527802	17	41349713	G	A	0.333295	-0.0095886	0.236051	1.62107e-07	7.93e-07	0.183515	ZFPM1	NBR1
rs17349860	7	18868031	T	C	0.327674	-0.00266117	0.746399	rs12363446	11	78830688	G	A	0.201318	0.00694648	0.451354	2.21645e-06	7.934e-07	0.183515	HDAC9	TENM4
rs11578208	1	6054055	C	T	0.194501	-0.00123143	0.894861	rs9262142	6	30650026	A	G	0.110404	-0.0141529	0.225102	1.22765e-06	7.938e-07	0.183515	KCNAB2;NPHP4	PPP1R18
rs36117362	8	94738629	A	G	0.117006	0.000505483	0.965261	rs2879436	15	34099822	A	G	0.251989	-0.00812851	0.342039	4.52391e-06	7.94e-07	0.183515	RBM12B;FAM92A1	RYR3
rs10837814	11	5345128	G	A	0.377967	-0.00231048	0.761483	rs889888	18	29656001	G	A	0.370591	0.00512556	0.504324	5.08274e-06	7.944e-07	0.183515	HBG2;OR51B2;HBE1;AC104389.28	RP11-53I6.1;RP11-53I6.2;RNF125
rs12469277	2	29609205	G	A	0.23878	-0.00559275	0.515729	rs62021888	15	40583560	T	G	0.32234	-0.00971705	0.220033	5.32092e-06	7.944e-07	0.183515	ALK	PLCB2
rs6441314	3	160061145	G	A	0.467938	-0.00461989	0.530729	rs1562782	11	10342711	G	A	0.392292	0.00286997	0.705274	1.05827e-06	7.947e-07	0.183515	RP11-432B6.1;IFT80;RP11-432B6.3	AMPD3
rs4668090	2	169504640	A	T	0.199579	-0.00155279	0.866843	rs12330181	3	131194961	G	A	0.433584	-0.00232776	0.756418	6.78088e-06	7.948e-07	0.183515	CERS6	SNORA58;MRPL3
rs319087	6	107735501	A	T	0.301945	-0.00570984	0.482184	rs11401	16	28602991	G	A	0.183986	0.00371097	0.693104	1.61527e-06	7.951e-07	0.183515	PDSS2	CCDC101;SULT1A2
rs12630114	3	38151731	C	T	0.359193	0.0046028	0.564401	rs12154576	7	40820920	G	A	0.12331	-0.00809	0.469583	1.0842e-05	7.957e-07	0.183515	DLEC1;ACAA1	SUGCT;AC005160.3
rs61740705	4	169343044	G	A	0.192654	-0.00518436	0.590126	rs12653963	5	15919383	A	T	0.334665	0.00123426	0.875544	1.30859e-06	7.958e-07	0.183515	DDX60L	FBXL7
rs571080	1	29508327	G	C	0.0733189	-0.0203703	0.151932	rs26618	5	96130836	C	T	0.233617	0.000270812	0.975259	1.07795e-06	7.962e-07	0.183515	SRSF4	ERAP1
rs6788448	3	193209178	C	T	0.399148	0.000444942	0.953112	rs3749591	4	120214030	G	T	0.317975	-0.000957539	0.903673	9.62128e-07	7.975e-07	0.183515	ATP13A4	USP53;C4orf3
rs1864001	5	151279255	T	G	0.127349	-0.00772925	0.48304	rs2159908	16	9956519	C	T	0.315615	-0.0149939	0.060054	1.90775e-06	7.978e-07	0.183515	GLRA1	GRIN2A
rs6965290	7	11094865	C	T	0.0998289	0.0159333	0.196451	rs2301504	22	26320015	C	T	0.4399	0.0133284	0.0739429	6.286e-06	7.982e-07	0.183515	PHF14	MYO18B
rs633893	9	3263224	T	C	0.121807	0.00231409	0.838579	rs11074504	16	10034276	G	T	0.434638	-0.00568589	0.446856	1.28783e-07	7.993e-07	0.183515	RFX3	GRIN2A
rs17241163	3	108030034	G	A	0.0929123	0.000136217	0.99152	rs2346252	16	7111750	G	C	0.438923	0.0047535	0.526843	1.79601e-07	7.997e-07	0.183515	HHLA2	RBFOX1
rs2295506	20	13595316	T	C	0.172908	0.00504817	0.605501	rs1211644	20	45592842	C	T	0.254999	0.000606779	0.942741	3.09749e-06	7.998e-07	0.183515	TASP1	EYA2
rs3809753	17	60143206	T	C	0.153216	0.00605163	0.551304	rs11082257	18	39570683	G	A	0.245811	-0.00131442	0.879436	1.30645e-05	8e-07	0.183515	MED13	PIK3C3
rs112766131	3	36422135	A	G	0.214677	0.00782399	0.381024	rs10999462	10	72430360	T	C	0.468468	0.00229868	0.758541	6.70078e-07	8.006e-07	0.183515	STAC	ADAMTS14
rs2297970	6	106999822	A	G	0.312741	0.00601676	0.455967	rs9963868	18	45599434	C	T	0.337606	0.000865648	0.912876	4.02776e-06	8.015e-07	0.183515	AIM1	ZBTB7C
rs1050301	2	86400824	A	G	0.335086	0.00530761	0.496684	rs1867000	3	4868200	C	T	0.465578	0.00412748	0.582343	1.09009e-05	8.019e-07	0.183515	IMMT	AC018816.3;ITPR1
rs12323239	13	49928171	T	C	0.293934	0.00496954	0.541675	rs12963552	18	59068854	C	T	0.255786	-0.00511207	0.562011	6.88983e-06	8.02e-07	0.183515	CAB39L	CDH20;RPL30P14
rs2064318	6	35477025	C	G	0.18546	0.0143468	0.135878	rs11601136	11	132700741	C	T	0.41512	-0.00702658	0.345623	5.23298e-06	8.022e-07	0.183515	TULP1	OPCML
rs3771712	2	160252568	G	A	0.451409	0.0107365	0.152204	rs6791882	3	121373058	C	T	0.240415	0.00226916	0.79561	8.41308e-06	8.027e-07	0.183515	AC008277.1;BAZ2B	RN7SL172P;HCLS1;RNU4-62P
rs3732678	3	12859004	A	C	0.395433	-0.00506539	0.531123	rs3171465	21	40552307	G	A	0.448651	0.00347649	0.640875	3.49916e-06	8.037e-07	0.183515	CAND2	BRWD1;AF129408.17;PSMG1
rs4369346	10	61871598	G	A	0.396797	0.0116515	0.12075	rs10142114	14	73215567	C	T	0.366053	0.00768588	0.316225	8.47447e-05	8.041e-07	0.183515	ANK3	DPF3
rs2251860	5	140048209	C	T	0.448913	0.00643096	0.389813	rs2027005	9	82275591	T	G	0.334948	0.00655616	0.40758	4.66583e-06	8.042e-07	0.183515	HARS;WDR55;DND1	TLE4
rs2349220	2	155312594	A	G	0.371996	-0.00460011	0.546789	rs2187395	11	100187782	G	T	0.150648	0.0100534	0.330519	1.97763e-06	8.043e-07	0.183515	GALNT13;AC009227.2;AC009227.3	CNTN5
rs149211629	4	21950414	C	G	0.228649	-0.0208662	0.0202595	rs12196167	6	139350199	T	C	0.438913	0.0186357	0.0137502	6.64096e-08	8.05e-07	0.183515	RP11-17E2.2;KCNIP4	ABRACL
rs9176	5	73932315	T	C	0.339952	0.0157021	0.045957	rs1317723	11	119985050	A	G	0.167028	-0.0064659	0.511156	4.15989e-07	8.053e-07	0.183515	ENC1;HEXB	TRIM29
rs2959023	8	105479149	A	G	0.411001	0.00355074	0.633437	rs11545763	22	50319170	G	A	0.111105	0.00666993	0.569921	3.5365e-06	8.054e-07	0.183515	DPYS	CRELD2
rs918558	5	140870949	T	G	0.197558	-0.00178187	0.846342	rs2076742	15	25926198	G	C	0.0913058	0.0142934	0.271109	1.35022e-06	8.055e-07	0.183515	PCDHGA9;PCDHGA6;PCDHGB4;PCDHGA12;PCDHGA7;PCDHGB1;PCDHGB7;PCDHGA11;PCDHGA3;PCDHGC4;PCDHGC3;PCDHGA8;PCDHGA5;PCDHGA1;PCDHGB3;PCDHGC5;PCDHGB2;PCDHGA4;PCDHGB6;PCDHGA2;PCDHGA10	ATP10A
rs2074912	5	140870516	G	A	0.197558	-0.00178187	0.846342	rs2076742	15	25926198	G	C	0.0913058	0.0142934	0.271109	1.35022e-06	8.055e-07	0.183515	PCDHGA9;PCDHGA6;PCDHGB4;PCDHGA12;PCDHGA7;PCDHGB1;PCDHGB7;PCDHGA11;PCDHGA3;PCDHGC4;PCDHGC3;PCDHGA8;PCDHGA5;PCDHGA1;PCDHGB3;PCDHGC5;PCDHGB2;PCDHGA4;PCDHGB6;PCDHGA2;PCDHGA10	ATP10A
rs11189127	10	99079023	G	A	0.40581	0.0130878	0.0825932	rs712952	22	19197949	A	G	0.0637706	-0.00950497	0.531189	3.86161e-07	8.056e-07	0.183515	FRAT1	CLTCL1
rs1573815	3	52870132	A	G	0.235815	-0.00456348	0.597195	rs2229933	6	30857072	C	G	0.187983	0.00268573	0.775262	8.05994e-06	8.066e-07	0.183515	ITIH4;MUSTN1;TMEM110-MUSTN1;RP5-966M1.6;TMEM110	MIR4640;DDR1
rs13316279	3	68110036	G	A	0.41862	0.0107643	0.152688	rs2079705	6	28323968	A	G	0.0630204	-0.0149995	0.327287	6.54137e-07	8.067e-07	0.183515	FAM19A1	ZSCAN31;ZKSCAN3
rs10895391	11	103158278	T	C	0.354545	-0.0189597	0.0134687	rs16952265	17	46184883	A	G	0.192003	-0.00149005	0.87474	4.66778e-06	8.071e-07	0.183515	DYNC2H1	SNX11
rs3780356	9	36201251	G	A	0.0975554	-0.00702134	0.572571	rs654362	11	113135866	C	G	0.112238	-0.017621	0.133994	6.70236e-07	8.071e-07	0.183515	CLTA	NCAM1;NCAM1-AS1
rs363294	10	119043554	T	C	0.0624645	0.0321523	0.033917	rs7110369	11	73160946	A	C	0.104112	0.00056683	0.962604	1.74905e-06	8.072e-07	0.183515	SLC18A2;PDZD8	FAM168A;RP11-809N8.6
rs79067681	1	180720726	G	A	0.231416	0.00645832	0.463595	rs73451725	9	73240431	G	T	0.0950636	0.00660696	0.603221	1.25754e-06	8.077e-07	0.183515	XPR1	TRPM3
rs2251226	7	1533513	G	A	0.41819	0.00869919	0.247959	rs11772411	7	4825307	A	T	0.0740656	0.0225913	0.109342	6.32141e-06	8.077e-07	0.183515	INTS1	MIR4656;AP5Z1
rs10911825	1	186101539	G	A	0.261894	0.0119458	0.153709	rs1057066	7	102574920	C	G	0.114633	-0.0150819	0.191545	4.99952e-06	8.08e-07	0.183515	HMCN1	FBXL13;LRRC17
rs881712	21	37507769	T	C	0.421746	-0.00737679	0.341459	rs5756606	22	37710514	C	T	0.373949	0.00827832	0.276156	2.00629e-07	8.093e-07	0.183528	MEMO1P1;CBR3;CBR3-AS1;RPS9P1	CYTH4
rs17804268	7	76868214	C	G	0.163876	0.000141594	0.988815	rs11077032	16	6413744	T	G	0.39604	0.000996614	0.894617	5.29758e-06	8.096e-07	0.183528	CCDC146	RBFOX1;RP11-420N3.2
rs7668736	4	183161620	T	C	0.415779	0.00742964	0.325182	rs3823111	6	53517035	A	G	0.0611225	0.0292626	0.0580988	2.78112e-06	8.104e-07	0.183528	TENM3	KLHL31
rs10279700	7	146968295	C	T	0.109609	0.0206235	0.0793101	rs71421920	14	35446745	C	T	0.193882	-0.00423053	0.648761	1.82756e-06	8.11e-07	0.183528	CNTNAP2	RP11-85K15.2;SRP54
rs11783281	8	10139470	G	C	0.293287	5.99592e-05	0.994124	rs986178	10	124089075	A	G	0.116461	0.0158557	0.167077	1.59586e-05	8.116e-07	0.183528	MSRA	BTBD16
rs17763100	10	112537734	G	A	0.124479	0.0163966	0.151766	rs17618144	16	72942424	A	G	0.223924	0.00962283	0.27932	9.24447e-07	8.117e-07	0.183528	RBM20	ZFHX3
rs578201743	1	217257798	G	T	0.187386	0.00279321	0.76756	rs5030783	15	40984389	C	T	0.341216	-0.000869947	0.912076	6.40652e-07	8.117e-07	0.183528	ESRRG	RAD51-AS1;RAD51
rs678	3	52820981	T	A	0.378339	-0.00870434	0.274317	rs1800562	6	26093141	A	G	0.0617333	-0.00659105	0.668541	7.1743e-06	8.118e-07	0.183528	ITIH1	HFE
rs17327926	8	3685172	T	A	0.3794	0.020532	0.00706709	rs7359572	17	9160555	G	A	0.305373	-0.0109976	0.169146	1.35553e-06	8.125e-07	0.183576	CSMD1	STX8
rs662164	18	4385048	T	G	0.386433	-0.0038017	0.615172	rs35522708	19	54481680	T	C	0.382599	0.0143273	0.0637069	1.83947e-06	8.132e-07	0.183576	DLGAP1	CACNG8;MIR935
rs8040	1	33402172	T	C	0.220184	0.00390777	0.659268	rs1929899	6	38892817	A	G	0.160514	-0.0023635	0.813992	2.66856e-08	8.137e-07	0.183576	RNF19B	DNAH8;RP1-207H1.3;RP1-207H1.2
rs12514461	5	79041057	G	A	0.113471	0.00594988	0.60787	rs9420822	10	103226803	A	C	0.473574	0.00652008	0.378878	6.13326e-06	8.139e-07	0.183576	CMYA5	BTRC
rs2175490	4	164547492	T	C	0.4086	0.00374318	0.622043	rs3823036	6	99284532	C	T	0.317087	0.00129095	0.870517	7.54311e-06	8.15e-07	0.183576	MARCH1	POU3F2
rs34542998	3	79591329	T	A	0.159402	-0.0195504	0.0512832	rs902852	4	163055931	T	C	0.17426	0.00823134	0.397256	9.41592e-06	8.163e-07	0.183576	ROBO1	FSTL5
rs2147914	1	39352271	T	G	0.459507	-0.00888491	0.233545	rs3842959	19	17323426	C	A	0.0670675	0.0293625	0.0490601	1.11826e-07	8.164e-07	0.183576	MYCBP;RHBDL2;RP5-864K19.4;GJA9	CTD-3032J10.3;USE1;MYO9B
rs10278246	7	108100993	A	T	0.396587	0.00412175	0.583913	rs75829632	11	115191761	A	T	0.117803	-0.00799853	0.485237	1.05948e-06	8.18e-07	0.183576	NRCAM	CADM1
rs897945	4	83838262	G	T	0.437308	-0.00540197	0.463977	rs11068173	12	110202450	A	G	0.109113	0.00201089	0.867451	1.36186e-06	8.18e-07	0.183576	THAP9;LIN54	FAM222A-AS1;FAM222A
rs11221322	11	128346793	C	T	0.159341	-0.00375817	0.709335	rs882580	12	1640927	T	C	0.214435	-0.00968035	0.285686	5.36787e-06	8.181e-07	0.183576	ETS1	WNT5B
rs17438900	4	122301622	C	A	0.244618	-0.00081683	0.923544	rs10829662	10	131731331	C	T	0.356165	0.00932847	0.241896	1.4276e-07	8.188e-07	0.183576	QRFPR	EBF3
rs12693162	2	179488194	T	C	0.202441	0.00934016	0.310057	rs1874157	15	58340021	G	A	0.081497	0.0307542	0.0212528	1.07749e-05	8.188e-07	0.183576	TTN;TTN-AS1	ALDH1A2
rs10931726	2	197021276	T	C	0.39944	-0.0091414	0.233546	rs10466331	11	93231137	C	A	0.193413	-0.00855233	0.35486	7.6785e-06	8.189e-07	0.183576	STK17B;RP11-347P5.1	SMCO4
rs9637802	5	24170630	G	A	0.145812	-0.00346953	0.742023	rs2272014	8	63161462	G	A	0.354736	0.000976807	0.90057	7.57753e-07	8.192e-07	0.183576	CTD-2015B23.2;C5orf17	NKAIN3
rs654083	11	86917621	T	G	0.151068	0.00330904	0.748143	rs1752428	14	59931931	G	T	0.470727	-0.0107461	0.172901	2.21268e-06	8.194e-07	0.183576	TMEM135	L3HYPDH;GPR135
rs1026995	4	81576814	G	A	0.242331	-8.43691e-05	0.992237	rs1995899	7	90784986	C	T	0.34269	-0.00552965	0.480195	1.42141e-06	8.195e-07	0.183576	C4orf22	CDK14
rs10490173	2	51085669	T	A	0.0977136	0.0254155	0.039004	rs11110922	12	102045855	T	C	0.278833	0.000912893	0.911933	6.00582e-07	8.234e-07	0.183822	NRXN1	RP11-755O11.2;MYBPC1
rs1375547	3	85608137	A	G	0.229756	-0.0021832	0.803713	rs2569832	6	1661600	C	T	0.445272	0.00364633	0.622908	1.44306e-05	8.241e-07	0.183822	CADM2	GMDS
rs11159116	14	75550584	T	G	0.475191	-0.00694954	0.348837	rs7217687	17	2098272	C	G	0.370063	2.02213e-05	0.997903	6.39576e-06	8.246e-07	0.183822	NEK9	RN7SL624P;SMG6
rs2193206	7	104253921	T	C	0.360529	0.00240417	0.754777	rs7020002	9	100008390	G	A	0.262493	0.00174985	0.834589	1.37693e-06	8.261e-07	0.183822	LHFPL3	RP11-23J9.4;CCDC180;RP11-23J9.5;RP11-23J9.6
rs12267985	10	12952130	C	A	0.177022	-0.00878291	0.359884	rs11635054	15	51237910	C	T	0.166155	0.002815	0.777664	2.05687e-06	8.27e-07	0.183822	CCDC3	AP4E1;DCAF13P3
rs2274924	9	77376647	C	T	0.161041	-0.0153711	0.125973	rs1051442	15	39887649	T	C	0.167916	0.0123613	0.206644	4.75394e-06	8.271e-07	0.183822	TRPM6	CTD-2033D15.1;FSIP1;THBS1
rs7916672	10	13534234	C	T	0.413229	0.00316423	0.674133	rs2834747	21	36445121	G	T	0.283991	-0.0102603	0.214315	1.24921e-06	8.273e-07	0.183822	BEND7	RUNX1
rs7932928	11	11539977	G	T	0.34646	-0.000180101	0.981491	rs409678	20	15127508	G	A	0.399203	-0.0023412	0.755846	3.45254e-06	8.274e-07	0.183822	GALNT18	MACROD2
rs7766006	6	160169258	T	G	0.178941	0.000783078	0.935646	rs10500355	16	7459347	A	T	0.359919	0.00744888	0.340406	5.14273e-06	8.276e-07	0.183822	WTAP;SOD2	RBFOX1
rs1565366	6	34031683	A	G	0.179394	0.00304511	0.753367	rs7869624	9	15760822	T	C	0.460087	0.00152379	0.837581	1.0299e-06	8.276e-07	0.183822	GRM4	CCDC171
rs4660652	1	39457859	A	G	0.47269	0.00593558	0.423226	rs6482523	10	26238587	T	C	0.322549	-0.00354321	0.655725	5.94997e-07	8.278e-07	0.183822	AKIRIN1	MYO3A
rs6848	5	140086062	T	A	0.449221	0.00719263	0.336254	rs2027005	9	82275591	T	G	0.334948	0.00655616	0.40758	5.20732e-06	8.279e-07	0.183822	ZMAT2;VTRNA1-1	TLE4
rs4740427	9	134151863	T	G	0.386206	-0.00190661	0.801785	rs8017603	14	20903906	T	C	0.496195	-0.0157499	0.0310824	7.0298e-07	8.279e-07	0.183822	FAM78A	KLHL33;RP11-203M5.6
rs2741299	2	233388813	T	G	0.181099	-0.00457501	0.635321	rs17647793	8	40698506	C	T	0.199032	-0.0141565	0.128745	8.68321e-07	8.281e-07	0.183822	CHRND;PRSS56	ZMAT4
rs1611755	1	152956420	T	C	0.447925	0.0112893	0.126643	rs7387895	8	125383712	T	C	0.405673	0.00469613	0.534007	3.12673e-08	8.288e-07	0.183822	SPRR1A	TMEM65
rs4630314	11	128367799	T	G	0.317979	-0.000587599	0.940685	rs35487549	12	41886776	C	T	0.0905153	-0.00153221	0.903987	2.48354e-07	8.29e-07	0.183822	ETS1	PDZRN4
rs7800072	7	84628989	G	T	0.324578	-0.0120853	0.12972	rs35951134	15	100095695	C	T	0.314024	-0.00637873	0.423841	6.90104e-06	8.293e-07	0.183822	SEMA3D	RPL7P5;MEF2A
rs13132853	4	38680015	G	A	0.335184	-0.00134543	0.864506	rs538936	11	120980822	A	G	0.480706	-0.0026423	0.724096	1.42634e-06	8.294e-07	0.183822	KLF3	TECTA
rs7630877	3	179661318	A	G	0.342859	-0.00287581	0.713195	rs732729	13	50513535	A	T	0.131087	0.0292174	0.00767658	4.36607e-06	8.295e-07	0.183822	PEX5L	SPRYD7
rs1062344	2	206868722	T	C	0.363399	-0.0210204	0.00583945	rs10504718	8	81707579	G	C	0.14611	-9.6817e-05	0.992603	5.82074e-06	8.306e-07	0.183943	INO80D;Vault;AC007679.3	ZNF704
rs4145647	5	160102302	A	T	0.133615	0.0150548	0.168489	rs235768	20	6759115	A	T	0.371671	0.00377217	0.627179	9.65241e-07	8.313e-07	0.183943	ATP10B	BMP2
rs17621507	3	21820331	G	A	0.176484	0.0059543	0.547075	rs11112453	12	105689523	G	T	0.334167	0.00285285	0.714825	4.91022e-07	8.324e-07	0.183943	ZNF385D	C12orf75
rs704633	1	201760981	A	G	0.364685	-0.00502142	0.507624	rs1054427	14	50085571	A	G	0.216718	0.00828843	0.351051	1.35734e-07	8.328e-07	0.183943	NAV1;IPO9-AS1	RP11-649E7.5;LRR1;RPL36AL;MGAT2
rs2121011	3	55651753	C	G	0.0856468	-0.00488302	0.712831	rs6980476	8	87519315	G	T	0.269847	0.0081592	0.334874	2.83774e-07	8.328e-07	0.183943	RP11-58O15.1;ERC2	CPNE3;RMDN1;SLC2A3P4
rs10087939	8	32593293	C	A	0.117657	0.0129865	0.253968	rs4806884	19	984554	C	G	0.472003	-0.00580652	0.434316	1.62069e-06	8.331e-07	0.183943	NRG1	WDR18
rs6425845	1	34303468	C	T	0.307049	-0.00370891	0.643073	rs10973441	9	37622777	C	T	0.172995	0.0141147	0.1569	8.41036e-06	8.334e-07	0.183943	CSMD2;HSPD1P14	RP11-613M10.9
rs60475102	8	74657060	T	G	0.155141	0.00337651	0.741605	rs13817	11	65628334	G	A	0.321692	0.00614234	0.433492	6.85282e-06	8.338e-07	0.183943	STAU2;RP11-463D19.2	CFL1;MUS81;SNX32
rs6603975	1	92951239	A	G	0.198601	0.00255963	0.782473	rs1123686	3	30715155	T	C	0.291126	0.0130843	0.10611	2.9247e-06	8.35e-07	0.184037	GFI1	TGFBR2
rs17178425	2	168971364	C	T	0.338526	0.00464175	0.553391	rs79716958	5	76673345	T	C	0.0889335	0.0184154	0.17391	1.76835e-05	8.353e-07	0.184037	STK39	PDE8B
rs1533299	2	111616141	T	C	0.373126	-0.0198837	0.00852455	rs17783344	2	163208893	G	T	0.142541	0.00437147	0.68051	2.92158e-07	8.358e-07	0.184037	ACOXL	GCA
rs9989763	2	206941701	C	T	0.363043	-0.0223917	0.00345068	rs10504718	8	81707579	G	C	0.14611	-9.6817e-05	0.992603	4.75656e-06	8.368e-07	0.184037	INO80D	ZNF704
rs2297809	1	47282772	T	C	0.137572	-0.00719415	0.499698	rs11182274	12	44204068	A	G	0.249972	-0.00476005	0.575062	3.24204e-07	8.373e-07	0.184037	CYP4B1	TWF1
rs1687704	10	17010732	A	T	0.399874	0.0107199	0.153866	rs910925	17	649547	G	C	0.435566	-0.00413595	0.577033	1.88852e-06	8.382e-07	0.184037	CUBN	GEMIN4;FAM57A
rs11582179	1	97838887	C	T	0.250568	-0.000133368	0.987514	rs28366049	11	60260161	C	T	0.0795053	-0.00804937	0.556856	1.38408e-06	8.384e-07	0.184037	DPYD	MS4A12
rs2658576	11	32004716	A	T	0.420016	0.00294756	0.693291	rs4516211	15	100742028	C	T	0.183971	-0.0153678	0.110664	6.73934e-06	8.39e-07	0.184037	RCN1	ADAMTS17
rs1433485	4	21137881	T	C	0.49858	-0.00455013	0.535446	rs73207692	13	67044013	G	A	0.0645478	0.0118277	0.433932	3.92199e-06	8.398e-07	0.184037	KCNIP4	PCDH9
rs3779783	8	106792170	T	G	0.0772376	0.00431001	0.756012	rs497340	10	100433163	T	A	0.354349	0.00102885	0.893555	2.08552e-07	8.398e-07	0.184037	ZFPM2;RP11-152P17.2	HPSE2
rs1729674	2	61389737	G	T	0.439882	0.0125737	0.0918729	rs12772112	10	26356798	G	A	0.458376	0.00692993	0.351768	6.86402e-07	8.401e-07	0.184037	C2orf74;RP11-493E12.1;KIAA1841	MYO3A
rs2073514	6	16659539	T	C	0.459927	-0.00331751	0.653563	rs4903111	14	73905947	A	G	0.259726	0.000156817	0.986073	6.8803e-05	8.404e-07	0.184037	ATXN1	NUMB
rs403630	2	40492788	A	C	0.180875	-0.0149136	0.120136	rs3782667	12	21985006	T	C	0.410051	-0.00684023	0.364705	3.53897e-06	8.411e-07	0.184037	SLC8A1;AC007377.1	ABCC9;RP11-729I10.2
rs2276853	3	47282303	G	A	0.401704	0.00442892	0.554961	rs11731399	4	108133086	G	A	0.310482	-0.000245024	0.975696	1.3412e-06	8.414e-07	0.184037	KIF9-AS1;KIF9	DKK2
rs113083870	7	137407217	C	T	0.290667	0.0100111	0.227768	rs12681008	8	120681732	C	A	0.325988	-0.00420389	0.595382	6.05139e-06	8.419e-07	0.184037	DGKI;AC009245.3	ENPP2
rs2442795	3	11551200	T	G	0.197984	-0.00331161	0.72275	rs12264825	10	78756827	A	G	0.357192	-0.00323592	0.673812	1.22851e-05	8.422e-07	0.184037	ATG7	KCNMA1
rs12309687	12	103263577	T	C	0.170499	-0.0129997	0.187812	rs2291627	15	40259848	C	A	0.0907077	-0.0115907	0.365932	3.54387e-06	8.422e-07	0.184037	PAH	EIF2AK4
rs11264431	1	156022802	C	T	0.446	-0.00438952	0.553818	rs2275036	10	121140321	T	C	0.132841	-0.0143218	0.183635	8.74113e-06	8.436e-07	0.18424	UBQLN4;LAMTOR2	GRK5;MIR4681
rs1046480	16	21185384	A	G	0.246448	-0.00440454	0.609026	rs915770	21	45220483	G	A	0.177192	0.0167048	0.0827348	1.12076e-06	8.441e-07	0.184247	TMEM159	RRP1
rs4636	1	234744413	A	C	0.367389	-0.00317708	0.679229	rs2288423	16	12662420	T	C	0.228677	0.0100294	0.256789	7.34037e-06	8.451e-07	0.184288	IRF2BP2;RP4-781K5.2	SNX29;CTD-3037G24.3
rs73202271	3	129130018	A	G	0.0873288	0.0123262	0.345126	rs79407771	10	78129823	G	A	0.106777	0.0174022	0.146218	6.21624e-07	8.454e-07	0.184288	EFCAB12	C10orf11
rs11670462	19	46148386	T	C	0.291587	-0.00837462	0.317717	rs293572	20	31110163	A	G	0.073914	0.0116866	0.41028	3.9139e-06	8.457e-07	0.184288	EML2;C19orf83	C20orf112
rs575239	9	135333013	T	A	0.458897	0.0065339	0.389204	rs9540786	13	67095446	T	A	0.277551	-0.0127186	0.126472	1.62356e-06	8.481e-07	0.184486	C9orf171	PCDH9
rs7208736	17	1807705	A	G	0.389439	0.00182416	0.809649	rs1476099	17	59236766	G	A	0.204771	0.00379184	0.678145	7.54861e-07	8.482e-07	0.184486	RPA1	BCAS3
rs2279279	4	1164277	C	G	0.335473	-0.0088	0.262495	rs12889955	14	75172999	A	G	0.496645	-0.022574	0.00223735	1.33338e-06	8.483e-07	0.184486	RP11-20I20.4;SPON2	AREL1;AC007956.1
rs7586858	2	165573702	T	C	0.143955	-0.00693869	0.514208	rs1046097	17	40818699	A	G	0.450845	0.00895972	0.23527	4.44564e-07	8.49e-07	0.184486	COBLL1	PLEKHH3;TUBG2
rs4517756	15	87139783	C	T	0.431769	0.000864028	0.908073	rs4789046	17	72231300	C	T	0.407063	0.0049636	0.520711	1.59343e-06	8.491e-07	0.184486	AGBL1	TTYH2
rs10812736	9	28064690	A	C	0.192611	0.0131368	0.160195	rs672655	11	108129657	A	G	0.444388	-0.00193914	0.795631	6.72911e-07	8.495e-07	0.184486	LINGO2	ATM;AP001925.1
rs7610185	3	54161502	T	C	0.406203	-0.00953719	0.208064	rs13082242	3	62118490	T	G	0.173055	0.00201639	0.836403	2.10264e-07	8.499e-07	0.184486	CACNA2D3	PTPRG
rs2327431	6	134211922	T	C	0.0862578	0.0147835	0.261222	rs2279942	10	62634621	T	C	0.274406	0.00633612	0.450736	1.52736e-07	8.513e-07	0.184607	RP3-323P13.2;TCF21	RHOBTB1
rs3913668	2	49268462	G	A	0.398516	-0.00750844	0.322572	rs34756139	13	52676275	G	T	0.113297	0.00398259	0.733803	1.89633e-06	8.514e-07	0.184607	FSHR	NEK5
rs10281823	7	38923295	C	A	0.374205	0.00618076	0.418351	rs677298	11	64564208	G	A	0.0973097	0.0103881	0.403212	8.13978e-06	8.52e-07	0.184635	VPS41	MAP4K2
rs17151229	7	127382155	C	G	0.33259	-0.00702657	0.371396	rs2616812	11	31263112	A	G	0.400988	0.00357432	0.635795	6.57569e-06	8.538e-07	0.184923	SND1	DCDC1
rs13314266	3	113797117	G	A	0.0754587	-0.0103057	0.464886	rs6947243	7	155301781	G	A	0.314536	0.0014678	0.852737	2.34372e-07	8.552e-07	0.185044	QTRTD1	CNPY1;AC008060.5
rs11578208	1	6054055	C	T	0.194501	-0.00123143	0.894861	rs9262143	6	30652781	T	C	0.11036	-0.0139092	0.233268	1.26935e-06	8.553e-07	0.185044	KCNAB2;NPHP4	PPP1R18;NRM
rs28532809	16	7501833	G	C	0.447258	-0.00655658	0.390339	rs1834101	16	68469298	G	T	0.21046	0.00315115	0.726474	6.35212e-07	8.574e-07	0.1852	RBFOX1	SMPD3
rs12539530	7	107976561	A	G	0.27625	-0.000737147	0.927999	rs11231853	11	64450479	G	C	0.102437	0.00883876	0.468171	4.2772e-06	8.585e-07	0.1852	NRCAM	NRXN2
rs17349860	7	18868031	T	C	0.327674	-0.00266117	0.746399	rs9922865	16	68767961	A	T	0.10443	0.011008	0.361888	3.94776e-06	8.587e-07	0.1852	HDAC9	CDH1
rs2378507	3	189383538	G	A	0.370229	0.00454671	0.554194	rs74026250	15	73979239	T	A	0.112008	0.00673063	0.562038	1.62705e-06	8.592e-07	0.1852	TP63	CD276
rs370389	13	111178781	C	T	0.0995598	-0.0247666	0.0457451	rs2292064	17	7217463	T	C	0.481668	-0.000888921	0.904161	3.98023e-06	8.593e-07	0.1852	RAB20	GPS2;RP11-542C16.2;NEURL4;EIF5A
rs782572	2	55912120	T	C	0.499365	-0.00603608	0.414502	rs140318419	16	81478669	T	C	0.0622593	-0.0193246	0.209511	7.312e-07	8.596e-07	0.1852	PNPT1	CMIP
rs33999452	5	22323027	A	G	0.434408	0.00443352	0.549256	rs1128396	11	6636106	A	T	0.174111	-0.00058931	0.95207	1.59511e-05	8.598e-07	0.1852	CDH12	TAF10;RP11-732A19.2;ILK;RP11-732A19.9;TPP1
rs58765913	5	22323010	A	G	0.434408	0.00443352	0.549256	rs1128396	11	6636106	A	T	0.174111	-0.00058931	0.95207	1.59511e-05	8.598e-07	0.1852	CDH12	TAF10;RP11-732A19.2;ILK;RP11-732A19.9;TPP1
rs4246412	17	7620595	T	G	0.341985	0.00428755	0.581116	rs7273944	20	15795645	T	C	0.206847	0.00353867	0.702189	2.53976e-05	8.61e-07	0.185357	DNAH2	MACROD2
rs12105962	2	231865144	C	G	0.243415	-0.00549028	0.5399	rs6764471	3	139841323	G	A	0.294634	-0.0102038	0.206354	2.64781e-07	8.618e-07	0.185427	SPATA3-AS1;SPATA3	CLSTN2
rs28532809	16	7501833	G	C	0.447258	-0.00655658	0.390339	rs2018053	16	68474821	C	A	0.210072	0.00316298	0.725693	5.35799e-07	8.646e-07	0.185862	RBFOX1	SMPD3
rs143780109	3	51705191	G	A	0.154329	0.0186239	0.0859842	rs4856605	3	85907581	A	G	0.31297	-0.0106883	0.184433	3.58578e-06	8.651e-07	0.185862	TEX264;RAD54L2	CADM2
rs12421289	11	8009241	T	C	0.178217	0.0136611	0.161049	rs3784115	14	68846822	A	G	0.489679	0.00367114	0.638788	9.53965e-07	8.667e-07	0.185862	EIF3F	RAD51B
rs4145344	7	16686179	A	G	0.151276	0.013889	0.189736	rs2598108	7	37972827	C	A	0.354936	-0.00528426	0.497227	3.17169e-06	8.677e-07	0.185862	ANKMY2;BZW2	EPDR1;SFRP4
rs11207150	1	58472665	A	T	0.105671	-0.0155199	0.198367	rs10824422	10	78300112	T	C	0.400398	0.00498623	0.509034	8.74508e-06	8.684e-07	0.185862	DAB1	C10orf11
rs1032896	4	62174352	A	G	0.447856	-0.00764669	0.300364	rs1407355	9	10168460	C	T	0.108201	-0.0167322	0.158929	3.07962e-06	8.684e-07	0.185862	LPHN3	PTPRD
rs59479	5	140261677	A	C	0.332084	-0.000832903	0.91558	rs16924208	8	59805558	A	G	0.0708675	0.0233993	0.106082	8.45011e-07	8.689e-07	0.185862	PCDHA1;PCDHA6;PCDHA7;PCDHA12;PCDHA10;PCDHA11;PCDHA9;PCDHA2;PCDHA4;PCDHA5;PCDHA8;PCDHA13;PCDHA3	TOX
rs36006513	3	134291913	A	T	0.321494	0.00473537	0.54661	rs42627	7	89961876	G	A	0.426851	0.01096	0.142515	1.29919e-05	8.693e-07	0.185862	CEP63	GTPBP10
rs2168064	2	33248325	G	A	0.179782	0.0173422	0.0722846	rs35652124	2	178130073	C	T	0.313265	0.00253727	0.751744	3.75865e-07	8.696e-07	0.185862	LTBP1	NFE2L2;AC079305.10
rs2178685	12	81992001	T	C	0.442306	0.00202088	0.784374	rs2228945	17	64785022	A	G	0.0818936	0.00383673	0.775807	1.10859e-05	8.697e-07	0.185862	PPFIA2	MIR634;PRKCA
rs11680143	2	55627663	T	A	0.41315	0.00815343	0.279216	rs6022347	20	51847746	C	G	0.287388	0.00321979	0.693741	3.84304e-06	8.7e-07	0.185862	CCDC88A	TSHZ2
rs6753635	2	160236990	T	G	0.197018	-0.0131841	0.156046	rs11885983	2	173877872	C	G	0.378181	-0.00463604	0.542473	5.02088e-06	8.706e-07	0.185862	BAZ2B	RAPGEF4
rs9883718	3	77444432	G	A	0.333011	-0.00912969	0.246348	rs795994	4	140737649	T	A	0.333773	-0.00359359	0.646157	5.77712e-06	8.707e-07	0.185862	ROBO2	MAML3
rs12210809	6	53519857	G	A	0.393646	0.000723593	0.926638	rs2601803	16	4145641	G	C	0.122443	0.00963086	0.397771	3.18317e-06	8.71e-07	0.185862	KLHL31	ADCY9
rs7036125	9	117253973	C	T	0.471401	-0.00555818	0.456277	rs7994251	13	29682268	G	T	0.269362	-0.00999722	0.230131	2.75229e-07	8.712e-07	0.185862	RP11-9M16.3;DFNB31	MTUS2
rs7540244	1	67136610	T	G	0.134003	0.0166926	0.124124	rs1676231	3	117198027	G	A	0.438686	0.0022416	0.764869	6.08698e-06	8.714e-07	0.185862	AL139147.1;SGIP1	LSAMP
rs11001685	10	77962354	C	T	0.186141	0.00641267	0.499561	rs6493426	15	50588558	G	A	0.363228	0.00322825	0.671088	3.42459e-06	8.729e-07	0.185985	C10orf11	GABPB1
rs34264449	3	71527191	C	T	0.489742	-0.00175962	0.80978	rs4140634	6	119494199	C	T	0.195161	0.0102357	0.26949	1.22683e-06	8.731e-07	0.185985	FOXP1	MAN1A1
rs66906598	1	217251689	T	C	0.181886	0.00518264	0.586967	rs5030783	15	40984389	C	T	0.341216	-0.000869947	0.912076	1.54684e-06	8.737e-07	0.185985	ESRRG	RAD51-AS1;RAD51
rs1128001	16	9207003	C	T	0.277537	-0.0125976	0.124829	rs1039106	19	31833048	A	G	0.498126	-0.00720233	0.325007	1.01818e-06	8.75e-07	0.185985	C16orf72;RP11-473I1.10	TSHZ3
rs10278246	7	108100993	A	T	0.396587	0.00412175	0.583913	rs1493547	11	129250527	G	T	0.144013	-0.0220158	0.0368533	8.11211e-07	8.752e-07	0.185985	NRCAM	BARX2
rs4679827	3	158124543	T	C	0.49182	-0.00364247	0.62043	rs11549690	11	63991581	A	G	0.0662686	0.0118351	0.430194	5.78901e-06	8.753e-07	0.185985	RSRC1	TRPT1;FERMT3;NUDT22
rs3909725	11	126587812	G	A	0.163396	-0.00932639	0.353176	rs1047513	17	55759115	C	T	0.418185	-0.00342738	0.644758	1.10587e-05	8.756e-07	0.185985	KIRREL3	RNU7-134P;MSI2
rs2236181	6	90661576	C	T	0.360975	0.00105256	0.892333	rs16934816	9	16568734	G	T	0.0718675	0.0073649	0.602971	2.78025e-05	8.764e-07	0.185985	BACH2;RP3-512E2.2	BNC2
rs2888164	3	29841050	C	T	0.400344	-0.00828407	0.270826	rs10872602	6	147959057	T	A	0.371516	-0.00596294	0.436195	1.82654e-06	8.773e-07	0.185985	AC092796.1;RBMS3	SAMD5
rs4146996	1	183704015	T	C	0.369758	0.00477196	0.530699	rs58341727	5	93868677	C	T	0.114815	-0.00827792	0.476073	5.35246e-06	8.784e-07	0.185985	RGL1	KIAA0825
rs77232086	4	183556803	C	T	0.081997	-0.0127835	0.338255	rs2257020	17	74076415	G	A	0.392638	0.00101218	0.893064	2.42903e-06	8.785e-07	0.185985	TENM3;RN7SKP67	GALR2;EXOC7;ZACN
rs62170387	2	144050435	C	G	0.142874	-0.00429846	0.684749	rs340214	13	60439683	C	T	0.388389	-0.010444	0.172185	2.21889e-05	8.798e-07	0.185985	ARHGAP15;AC096558.1;RP11-570L15.2	DIAPH3
rs9311994	3	7671655	T	G	0.16961	0.00580579	0.557783	rs12780619	10	28167349	T	A	0.364493	0.00996053	0.191044	7.33843e-06	8.811e-07	0.185985	GRM7	ARMC4
rs77434537	3	85697381	G	T	0.137566	0.00468241	0.661117	rs60586224	12	58005682	A	G	0.232805	0.00606011	0.496222	1.37344e-06	8.812e-07	0.185985	CADM2	ARHGEF25;AC025165.8;DTX3
rs17545756	7	150732812	T	C	0.0616127	-0.0150783	0.3277	rs1360291	9	117870230	T	C	0.424125	-0.00818857	0.2738	1.094e-07	8.813e-07	0.185985	ABCB8	TNC
rs6441255	3	159072124	T	C	0.474531	-0.000767791	0.91748	rs7019108	9	6953554	C	T	0.322634	-0.00922598	0.24201	1.50821e-05	8.814e-07	0.185985	IQCJ-SCHIP1	RP11-403H13.1;KDM4C
rs1375403	3	159073317	C	T	0.474531	-0.000767791	0.91748	rs7019108	9	6953554	C	T	0.322634	-0.00922598	0.24201	1.50821e-05	8.814e-07	0.185985	IQCJ-SCHIP1	RP11-403H13.1;KDM4C
rs1455915	8	29206126	T	C	0.140091	-0.00267004	0.801332	rs1865342	9	8845721	C	T	0.234382	-0.00769299	0.376775	3.09099e-06	8.817e-07	0.185985	RP4-676L2.1;DUSP4	PTPRD
rs13077912	3	152058449	G	A	0.160382	-0.0106796	0.288025	rs10743089	11	8788168	A	T	0.35145	-0.0092025	0.230171	1.09847e-06	8.819e-07	0.185985	TMEM14E;MBNL1	ST5;RP11-318C2.1
rs12497650	3	158831323	T	C	0.295571	-0.00329308	0.68496	rs1505192	11	4712079	G	A	0.153702	0.00441312	0.662702	8.20515e-06	8.826e-07	0.185985	IQCJ-SCHIP1;IQCJ	OR51E2;OR51C1P
rs2916459	4	4251877	G	C	0.354549	0.00414366	0.59363	rs62621399	15	101717888	T	C	0.143795	-0.00100003	0.923859	1.11403e-06	8.834e-07	0.185985	TMEM128	CHSY1
rs13316249	3	68109923	G	A	0.41861	0.0107888	0.151756	rs2079705	6	28323968	A	G	0.0630204	-0.0149995	0.327287	7.18231e-07	8.836e-07	0.185985	FAM19A1	ZSCAN31;ZKSCAN3
rs9637802	5	24170630	G	A	0.145812	-0.00346953	0.742023	rs2272015	8	63161382	C	T	0.354876	0.00118862	0.879182	7.93667e-07	8.841e-07	0.185985	CTD-2015B23.2;C5orf17	NKAIN3
rs2709890	7	83045684	A	G	0.414666	-0.0143838	0.0557989	rs16955650	15	71754270	T	C	0.197178	-0.0177153	0.0544172	5.30856e-06	8.842e-07	0.185985	SEMA3E	THSD4
rs73966647	2	149680392	G	A	0.0939694	0.0182345	0.148205	rs1898059	10	77829115	A	T	0.455887	0.0183972	0.0126975	5.49542e-06	8.844e-07	0.185985	KIF5C	C10orf11
rs503537	1	112170198	G	A	0.0739373	-0.00244701	0.863412	rs3773464	3	15371819	C	A	0.477717	0.00229627	0.757652	1.05071e-06	8.844e-07	0.185985	RAP1A	SH3BP5
rs10043775	5	147805120	C	T	0.264408	-0.00680296	0.41667	rs275719	15	40113599	T	C	0.386743	-0.000136467	0.985505	9.23375e-07	8.853e-07	0.185985	CTD-2283N19.1;FBXO38	GPR176
rs35972889	2	74225748	G	A	0.107635	0.0066328	0.574761	rs491536	11	126435264	T	C	0.337223	-0.0057663	0.46466	1.02417e-05	8.868e-07	0.185985	TET3;RP11-711M9.1	KIRREL3;KIRREL3-AS1
rs4699850	4	96225954	C	A	0.305101	-0.00801524	0.341383	rs2374066	12	103799467	C	T	0.13481	-0.000180738	0.986532	3.97248e-06	8.869e-07	0.185985	UNC5C	C12orf42
rs12514461	5	79041057	G	A	0.113471	0.00594988	0.60787	rs10883655	10	103200801	G	A	0.473442	0.00637713	0.389539	6.38514e-06	8.871e-07	0.185985	CMYA5	BTRC
rs1455915	8	29206126	T	C	0.140091	-0.00267004	0.801332	rs1865341	9	8845911	C	T	0.234412	-0.00761737	0.381462	3.10663e-06	8.873e-07	0.185985	RP4-676L2.1;DUSP4	PTPRD
rs1806000	5	9242138	A	C	0.0963506	0.00785216	0.530258	rs134559	22	29458441	A	G	0.258691	0.00934872	0.264922	7.12379e-07	8.875e-07	0.185985	SEMA5A	ZNRF3;C22orf31
rs41390849	5	154395682	A	G	0.134657	-0.0086703	0.438331	rs12536446	7	39526801	C	T	0.387991	-0.00225821	0.769659	3.74076e-06	8.88e-07	0.185985	KIF4B	POU6F2
rs6738087	2	65592325	T	C	0.411337	-0.000670001	0.928926	rs35479042	8	80523667	C	G	0.167737	0.00388033	0.693796	7.42294e-07	8.881e-07	0.185985	SPRED2	STMN2
rs16835593	1	34025030	G	A	0.144584	0.00128715	0.902874	rs12501636	4	56348484	A	T	0.366595	-0.00784157	0.305405	3.74865e-06	8.887e-07	0.186011	CSMD2	CLOCK
rs9831751	3	62018225	G	A	0.234298	0.00807099	0.356047	rs1071664	17	76183043	G	A	0.374077	-0.00337631	0.658521	2.98503e-07	8.892e-07	0.186017	PTPRG	TK1;AFMID
rs3789587	1	51266474	T	C	0.101374	-0.0127196	0.297834	rs2302146	7	156469179	T	C	0.336858	-0.00322945	0.674561	2.10649e-06	8.907e-07	0.186231	FAF1	LMBR1;RNF32
rs1502467	3	173400919	T	C	0.114286	-0.0103677	0.37561	rs2215623	7	76440634	A	T	0.472269	0.016916	0.0266296	2.11943e-06	8.918e-07	0.186351	NLGN1	UPK3B
rs3170660	1	27210721	T	C	0.387614	-0.0101897	0.174866	rs17105585	14	68880422	T	C	0.360389	-8.05933e-05	0.991633	1.31759e-05	8.926e-07	0.186351	GPN2	RAD51B
rs10205394	2	218150948	C	G	0.216263	0.00132022	0.88359	rs72912510	6	90118764	A	G	0.194846	-0.0116462	0.218251	1.71731e-07	8.927e-07	0.186351	AC009492.1;DIRC3	RRAGD
rs9885206	5	168242544	C	T	0.5	-0.000512752	0.944618	rs4727479	7	100765667	C	G	0.216712	-0.0165164	0.0645661	4.77102e-06	8.933e-07	0.186362	SLIT3	SERPINE1
rs9525147	13	96847615	T	C	0.459848	0.0067014	0.366872	rs718388	16	54132900	T	C	0.163225	0.000656851	0.947867	6.59457e-06	8.937e-07	0.186362	HS6ST3	FTO
rs2237425	7	42067356	G	C	0.164982	0.00165269	0.869651	rs11246608	11	51516036	G	A	0.446597	0.00271045	0.715095	2.16218e-07	8.958e-07	0.186645	GLI3	OR4C46
rs72945668	6	107942888	C	T	0.1106	-0.00448295	0.699868	rs2020221	21	46000398	T	C	0.254906	-0.0110016	0.200178	3.43844e-07	8.968e-07	0.186645	SOBP	TSPEAR;KRTAP10-5
rs10988442	9	101739709	G	A	0.379551	0.00104697	0.890985	rs8104574	19	13892285	T	G	0.250543	0.00555322	0.514297	4.53569e-07	8.976e-07	0.186645	COL15A1	C19orf53;AC008686.1
rs41282494	1	111854895	A	G	0.126136	0.00498959	0.654656	rs12897714	14	34689291	A	C	0.251538	0.00625917	0.47763	4.03764e-07	8.988e-07	0.186645	CHIA	EGLN3
rs41282496	1	111854938	T	G	0.126136	0.00498959	0.654656	rs12897714	14	34689291	A	C	0.251538	0.00625917	0.47763	4.03764e-07	8.988e-07	0.186645	CHIA	EGLN3
rs12143380	1	204230961	C	A	0.171023	0.0114247	0.243336	rs6566054	18	72374626	G	A	0.3097	-0.00383298	0.633329	2.22043e-06	8.992e-07	0.186645	PLEKHA6	ZNF407
rs12064337	1	76608691	T	G	0.219864	-0.00131833	0.883601	rs2932971	4	23818884	T	C	0.241662	-0.00397663	0.643478	3.62819e-06	9.005e-07	0.186645	ST6GALNAC3	PPARGC1A
rs1246014	2	232672932	T	C	0.279777	0.00452727	0.58149	rs12916748	15	100601046	A	G	0.141114	0.0311349	0.00362165	4.34897e-06	9.007e-07	0.186645	RP11-690I21.3;COPS7B;RP11-690I21.2	ADAMTS17
rs7898060	10	71079286	A	G	0.169848	0.0141557	0.148102	rs2231797	14	23830048	G	T	0.310839	0.0129082	0.105249	5.05041e-06	9.008e-07	0.186645	HK1	RP11-124D2.3;EFS
rs11768912	7	104294485	C	T	0.120664	-0.0180112	0.109587	rs2300836	14	33208063	T	C	0.374843	0.00955104	0.20574	7.34547e-07	9.013e-07	0.186645	LHFPL3	AKAP6
rs2035844	11	6942952	C	T	0.190368	0.00356803	0.704047	rs1045710	17	40766546	C	G	0.454194	0.00624861	0.401873	2.26624e-06	9.017e-07	0.186645	ZNF215;OR2D3	FAM134C;TUBG1
rs12728253	1	112531507	A	C	0.230415	-0.0088132	0.324239	rs941909	10	102988345	A	G	0.283012	0.00537738	0.514311	1.1205e-05	9.02e-07	0.186645	RP11-88H9.2;KCND3	LBX1-AS1;LBX1
rs73040357	3	18482190	A	C	0.171187	0.000776877	0.938647	rs12461972	19	30110497	A	G	0.457894	0.00360338	0.627775	3.32923e-06	9.022e-07	0.186645	SATB1;TBC1D5;AC144521.1	POP4
rs2168788	4	83880278	T	C	0.437422	-0.0052959	0.473362	rs7972233	12	110175537	A	G	0.122444	-0.00236285	0.834687	5.94714e-06	9.025e-07	0.186645	LIN54	FAM222A-AS1;FAM222A
rs471215	9	122043556	C	T	0.245477	-0.00712369	0.410875	rs1291806	10	11128578	T	C	0.498849	-0.00244093	0.743496	8.16737e-07	9.028e-07	0.186645	BRINP1	CELF2;CELF2-AS2
rs10764005	10	35055464	T	C	0.270786	0.012458	0.133759	rs2040558	17	43147351	T	C	0.22672	-0.0100151	0.256914	1.96017e-05	9.033e-07	0.186645	PARD3	Y_RNA;NMT1
rs1570488	6	16683930	T	C	0.180982	-0.00737283	0.449088	rs4579578	9	133241327	T	G	0.454183	0.000854291	0.907495	2.32246e-05	9.035e-07	0.186645	ATXN1	HMCN2
rs13190751	6	37782614	T	C	0.143284	0.00432304	0.683707	rs616852	11	92234962	C	G	0.460094	0.0099389	0.178079	3.50267e-06	9.037e-07	0.186645	ZFAND3;RP3-441A12.1	RPS3AP42;FAT3
rs2305534	11	66313203	C	T	0.247666	-0.0161909	0.0639714	rs2504219	13	28520546	A	T	0.135192	0.00210386	0.847755	2.45594e-07	9.041e-07	0.186645	ZDHHC24;ACTN3	ATP5EP2
rs73966647	2	149680392	G	A	0.0939694	0.0182345	0.148205	rs4745806	10	77795995	T	C	0.491705	0.0203621	0.00535904	4.30025e-06	9.049e-07	0.186676	KIF5C	C10orf11
rs72883527	2	181858169	C	T	0.271057	-0.00414936	0.617226	rs9547711	13	37551233	C	T	0.464109	-0.00630973	0.402004	5.68398e-06	9.052e-07	0.186676	UBE2E3	ALG5
rs187752584	10	70587833	C	T	0.289033	-0.00130988	0.872355	rs1045634	11	9800450	T	C	0.378039	-0.00279553	0.710255	7.39846e-07	9.058e-07	0.186696	STOX1	SBF2-AS1;SBF2
rs1339230	9	78719646	G	A	0.404805	-0.0125872	0.0971443	rs17122257	10	91234155	G	T	0.084299	-0.000172978	0.989516	1.09098e-05	9.068e-07	0.186696	PCSK5	SLC16A12
rs17667256	3	143709368	A	G	0.375085	0.000623235	0.935298	rs7025089	9	134881443	C	A	0.313793	-0.00970474	0.223638	1.39153e-06	9.071e-07	0.186696	C3orf58	MED27
rs10936575	3	168865151	C	T	0.365028	0.0075303	0.331488	rs7271235	20	60296529	G	T	0.482188	-0.0116406	0.11779	1.80422e-05	9.072e-07	0.186696	MECOM	CDH4;RP11-429E11.3
rs6661132	1	47610065	C	A	0.0844814	-0.00221911	0.866827	rs7932969	11	126756576	C	A	0.494889	-0.00242172	0.743713	1.15852e-05	9.08e-07	0.186762	CYP4A22-AS1;CYP4A22	KIRREL3
rs2288110	2	160084473	C	A	0.345969	0.001074	0.890597	rs41305	7	28673541	A	G	0.31977	-0.000794792	0.920423	3.97065e-06	9.125e-07	0.187541	TANC1	CREB5
rs2626108	6	124566408	T	G	0.316621	0.00267681	0.738052	rs10999212	10	72015409	A	C	0.271473	-0.0159918	0.0552925	7.74881e-07	9.13e-07	0.187541	NKAIN2	NPFFR1
rs9834966	3	135808620	G	T	0.258055	0.00759285	0.372645	rs9832929	3	188012938	T	C	0.151991	-0.00566435	0.580626	1.46845e-06	9.136e-07	0.187541	PPP2R3A;RP11-305O4.3	LPP
rs56055011	1	22927408	A	G	0.0657727	0.00752372	0.617042	rs6580082	5	153829658	G	C	0.343083	0.00937089	0.24	3.0825e-07	9.137e-07	0.187541	EPHA8	SAP30L-AS1;SAP30L
rs62304824	4	44283619	G	A	0.310006	-0.000911825	0.908674	rs11640935	16	24303574	T	C	0.263496	0.000576165	0.945322	2.26058e-06	9.156e-07	0.187691	KCTD8	CACNG3
rs7898060	10	71079286	A	G	0.169848	0.0141557	0.148102	rs2231798	14	23830042	C	T	0.310888	0.0131793	0.09818	5.06265e-06	9.156e-07	0.187691	HK1	RP11-124D2.3;EFS
rs2714347	6	7267313	A	G	0.279841	0.00226568	0.785872	rs56046849	21	37031102	T	C	0.402789	0.00499439	0.509424	9.92442e-06	9.168e-07	0.187691	SSR1	RUNX1
rs1278942	14	32419331	C	T	0.232962	0.00791134	0.363656	rs269919	19	55427348	A	G	0.399443	0.00108554	0.885685	3.32492e-06	9.17e-07	0.187691	RP11-187E13.1	NCR1
rs2973501	5	11114390	A	G	0.288848	-0.00610308	0.4556	rs7846270	8	125570800	C	T	0.448523	-0.00265321	0.719722	8.03514e-06	9.172e-07	0.187691	CTNND2	NDUFB9;MTSS1
rs2366077	7	140879390	G	A	0.285559	0.000194014	0.981056	rs11553521	18	12348285	T	C	0.212978	-0.00119914	0.894632	5.11552e-07	9.173e-07	0.187691	TMEM178B	AFG3L2;TUBB6
rs57859367	3	129217478	T	C	0.0972333	0.0125501	0.312757	rs7298766	12	661656	G	A	0.291393	-0.000844865	0.919282	4.43953e-07	9.186e-07	0.187822	IFT122	B4GALNT3
rs11189127	10	99079023	G	A	0.40581	0.0130878	0.0825932	rs1633399	22	19183787	G	A	0.0638274	-0.00909092	0.549088	4.26929e-07	9.189e-07	0.187822	FRAT1	CLTCL1
rs11975936	7	84755322	C	T	0.499943	0.00580602	0.433984	rs3108548	19	37050782	T	C	0.29958	-0.0174123	0.0314466	1.356e-06	9.196e-07	0.187831	SEMA3D	ZNF529
rs561099	11	114054163	A	C	0.139736	0.000862889	0.93498	rs61988506	14	73359729	A	C	0.429458	-0.00391273	0.603012	4.3327e-06	9.199e-07	0.187831	ZBTB16	DPF3
rs1683366	3	59774827	A	G	0.328419	-0.00327111	0.685229	rs719062	7	70665693	G	A	0.220032	-0.00741352	0.405599	7.54226e-07	9.211e-07	0.187978	FHIT	WBSCR17
rs246769	5	169264727	A	G	0.181232	-0.00589551	0.537471	rs2023472	6	30075864	A	G	0.389015	-0.0105577	0.163534	8.72907e-06	9.218e-07	0.188023	DOCK2	TRIM31;TRIM31-AS1
rs6817700	4	106891531	A	G	0.433011	0.00304294	0.679503	rs62534658	9	9261269	T	C	0.177616	0.00448	0.644234	1.07685e-06	9.229e-07	0.18815	NPNT	PTPRD
rs4908291	1	103572736	A	T	0.457111	-0.00483559	0.520013	rs2286631	10	117486910	G	T	0.40609	0.00526952	0.480732	4.69846e-06	9.241e-07	0.188199	COL11A1	ATRNL1
rs3767940	1	41289993	C	T	0.292455	-0.00366912	0.651636	rs7668736	4	183161620	T	C	0.415779	0.00742964	0.325182	3.40264e-06	9.241e-07	0.188199	KCNQ4	TENM3
rs62524387	8	96273030	A	G	0.173933	-0.00638771	0.511379	rs10816866	9	112543228	A	G	0.18216	0.00369784	0.700205	4.04978e-06	9.255e-07	0.188252	KB-1047C11.2;C8orf37	PALM2;AKAP2;PALM2-AKAP2
rs2076172	6	35436925	C	T	0.446124	0.00223002	0.765891	rs11537654	12	57985204	T	C	0.24685	0.000267962	0.975977	4.7722e-07	9.255e-07	0.188252	RPL10A;FANCE;TEAD3	PIP4K2C;KIF5A
rs6574	2	71376999	A	G	0.308837	-0.00675351	0.399602	rs17436586	3	152123685	T	C	0.111439	0.00570661	0.623388	3.00671e-06	9.258e-07	0.188252	MPHOSPH10	MBNL1
rs183330	3	60280015	C	T	0.458765	0.00857641	0.252843	rs72831943	17	18164644	A	T	0.114227	-0.0116501	0.316499	2.08499e-07	9.264e-07	0.188276	FHIT	FLII;MIEF2
rs3552	2	69698158	G	A	0.478738	0.00701749	0.339342	rs16935698	11	41441656	A	G	0.075761	-0.0092225	0.506475	8.66016e-06	9.27e-07	0.1883	RP11-427H3.3;AAK1	LRRC4C;RP11-63C8.1
rs2438345	5	90162285	T	C	0.42244	0.0108295	0.155761	rs7044189	9	112629397	G	A	0.41715	-0.00450068	0.558692	1.60569e-06	9.275e-07	0.188304	GPR98	PALM2;AKAP2;PALM2-AKAP2
rs10741770	11	19397116	A	G	0.254906	-0.00262074	0.757287	rs2229080	18	50432602	G	C	0.364868	-0.00425766	0.591493	1.74523e-06	9.284e-07	0.18839	NAV2;NAV2-IT1	DCC
rs41310432	1	46083706	G	C	0.225836	0.0028941	0.743824	rs2613585	7	111186693	G	A	0.123282	-0.027165	0.0141483	3.30048e-06	9.299e-07	0.18856	CCDC17;NASP	IMMP2L
rs9415635	10	63753482	G	A	0.338031	-0.00338316	0.660366	rs4759073	12	54653258	A	G	0.391947	-0.00437668	0.563305	1.74102e-06	9.302e-07	0.18856	ARID5B	RN7SL390P;RP11-968A15.2;CBX5
rs4675170	2	202415569	T	C	0.416847	0.00499802	0.499569	rs10830430	11	89902154	G	A	0.118486	0.0125021	0.268027	2.13439e-05	9.307e-07	0.188564	AC007163.9;MTND4P29;AC007282.6;AC007163.10;AC007163.11;ALS2CR11;AC007163.8	NAALAD2
rs12366304	12	121615629	G	C	0.167219	-0.0109575	0.271808	rs2701474	17	32078004	A	G	0.483437	-0.00839406	0.256179	4.30071e-06	9.33e-07	0.188737	P2RX7	ASIC2
rs3791871	2	171679655	A	G	0.299029	0.00277914	0.735135	rs35378018	11	5741117	C	T	0.140684	-0.0137985	0.198718	1.49396e-05	9.331e-07	0.188737	GAD1	TRIM22;TRIM5;OR52U1P
rs3098974	2	172950073	A	T	0.196311	-0.00539134	0.576979	rs10193290	2	213291819	A	G	0.145829	0.02541	0.0150928	1.20212e-06	9.339e-07	0.188737	METAP1D;DLX1	MIR548F2;ERBB4
rs4908923	1	6614535	G	A	0.126251	-0.0085594	0.440684	rs11545029	16	78420775	G	A	0.402351	0.0119495	0.1208	3.53294e-07	9.342e-07	0.188737	NOL9;TAS1R1	WWOX
rs2074588	7	122033379	G	A	0.311224	-0.0202488	0.0140679	rs10762688	10	77781279	G	A	0.478694	0.0193445	0.00919273	1.0329e-05	9.353e-07	0.188737	RP5-1101C3.1;CADPS2	C10orf11
rs670741	12	52965173	T	G	0.255028	-0.00693775	0.41223	rs6505589	18	10739414	A	C	0.266115	-0.00379639	0.6495	2.52004e-07	9.367e-07	0.188737	KRT74	PIEZO2
rs5012512	7	26812428	C	A	0.448347	0.00457538	0.533944	rs67346886	16	25860055	C	T	0.13104	-0.00729855	0.516843	9.98937e-07	9.37e-07	0.188737	SKAP2	HS3ST4
rs16882121	5	53368171	C	T	0.104928	0.00679021	0.573694	rs58324296	19	4969199	C	A	0.346584	0.00645031	0.414316	1.34867e-06	9.377e-07	0.188737	ARL15;MIR4459	KDM4B
rs2072671	1	20915701	C	A	0.357761	0.00262217	0.735505	rs57343519	3	69417597	C	G	0.156218	-0.0101879	0.32014	3.51948e-06	9.385e-07	0.188737	CDA	FRMD4B
rs78708207	5	137224203	C	T	0.122695	-0.00610031	0.591146	rs9984329	21	28317134	C	T	0.374915	-0.0130986	0.0878164	7.65862e-06	9.386e-07	0.188737	RP11-381K20.2;MYOT;PKD2L2	ADAMTS5
rs849540	2	206586467	A	C	0.482948	-0.00592543	0.440147	rs11048816	12	27170872	T	C	0.148699	-0.00533591	0.60726	3.87433e-05	9.389e-07	0.188737	NRP2	TM7SF3;MED21
rs258982	7	110530745	T	C	0.481136	0.00382986	0.604942	rs4984636	16	1252441	C	T	0.287743	0.00138807	0.864171	3.85463e-07	9.397e-07	0.188737	IMMP2L	RP11-616M22.3;CACNA1H
rs1803274	3	165491280	T	C	0.202715	0.0055487	0.547651	rs6900750	6	82922571	G	A	0.223455	0.00262812	0.76755	4.77859e-06	9.399e-07	0.188737	BCHE	IBTK;RNU6-130P
rs10509373	10	78157572	C	T	0.453404	-0.00553811	0.461069	rs11653046	17	77179389	T	G	0.371133	-0.00891673	0.244926	7.40615e-07	9.403e-07	0.188737	C10orf11	RBFOX3
rs55642448	8	10464755	T	C	0.386495	0.000198637	0.979294	rs9609566	22	32869495	T	G	0.293746	-0.00129138	0.875175	1.10032e-05	9.416e-07	0.188737	RP1L1	FBXO7
rs73754443	5	53368298	C	T	0.104916	0.00672209	0.577539	rs58324296	19	4969199	C	A	0.346584	0.00645031	0.414316	1.34767e-06	9.423e-07	0.188737	ARL15;MIR4459	KDM4B
rs7305690	12	96105808	C	A	0.363922	0.00526097	0.495715	rs6136076	20	17324776	T	C	0.132625	-0.00654678	0.544994	2.41187e-07	9.425e-07	0.188737	NTN4	PCSK2
rs67409803	2	202897288	A	G	0.176784	-0.000187943	0.984464	rs3809958	18	44337686	G	A	0.487077	-0.0145557	0.0491461	6.46463e-06	9.428e-07	0.188737	RP11-107N15.1;FZD7	RP11-742D12.2;ST8SIA5
rs897945	4	83838262	G	T	0.437308	-0.00540197	0.463977	rs7972233	12	110175537	A	G	0.122444	-0.00236285	0.834687	5.84116e-06	9.428e-07	0.188737	THAP9;LIN54	FAM222A-AS1;FAM222A
rs7693068	4	77612166	A	T	0.119064	-0.00972486	0.397694	rs12646702	4	146402927	A	G	0.477746	-0.000878499	0.90584	3.8323e-06	9.432e-07	0.188737	SHROOM3	SMAD1
rs1419442	7	126734171	T	C	0.338077	0.00171793	0.827394	rs41276051	7	143020944	A	G	0.232715	-0.00221398	0.800032	1.05197e-06	9.436e-07	0.188737	GRM8	CLCN1
rs11195283	10	112481448	A	C	0.285849	0.0159035	0.0597049	rs11063410	12	5040116	A	C	0.156688	0.0104429	0.305839	3.51262e-06	9.442e-07	0.188737	RBM20	KCNA1
rs7613	17	43471481	A	G	0.301813	-0.00131111	0.871919	rs9953510	18	45881760	T	C	0.391309	0.00577774	0.449527	2.3381e-06	9.442e-07	0.188737	ARHGAP27;CTB-39G8.3	ZBTB7C
rs704295	3	71727689	A	C	0.121565	0.00371714	0.745746	rs9376711	6	143206984	G	A	0.154158	0.0061916	0.552915	1.17865e-07	9.445e-07	0.188737	EIF4E3	HIVEP2
rs6951522	7	18867953	C	T	0.331347	-0.00234919	0.775075	rs12363446	11	78830688	G	A	0.201318	0.00694648	0.451354	1.96687e-06	9.448e-07	0.188737	HDAC9	TENM4
rs62183443	2	178887502	A	C	0.2409	-0.0121062	0.165143	rs4350437	12	23904051	A	G	0.320085	-0.00760124	0.335667	9.75179e-06	9.458e-07	0.188737	AC011998.2;PDE11A	SOX5
rs6718438	2	233155566	C	T	0.215788	-0.00596662	0.505551	rs1127410	4	533001	C	T	0.126292	0.0172524	0.120082	6.49238e-08	9.462e-07	0.188737	DIS3L2	PIGG
rs4580670	4	146662015	A	C	0.25009	0.00403801	0.641583	rs1413416	9	119921417	C	G	0.169653	0.00802951	0.42187	1.49364e-05	9.462e-07	0.188737	C4orf51	ASTN2
rs17601580	6	132061420	A	G	0.152413	-0.0149825	0.144274	rs4838277	9	128367886	T	C	0.359768	-0.00574224	0.453743	1.33485e-06	9.489e-07	0.188737	ENPP3	MAPKAP1
rs1127717	3	125826059	C	T	0.211956	-0.00576488	0.518763	rs133335	22	42416056	G	A	0.459564	0.00757873	0.308156	4.65575e-06	9.492e-07	0.188737	ALDH1L1-AS1;ALDH1L1	WBP2NL
rs2290378	2	173913258	A	G	0.0667843	-0.015744	0.288217	rs7897783	10	95521692	G	A	0.400945	0.0098235	0.199961	5.64502e-07	9.493e-07	0.188737	RAPGEF4	LGI1
rs4845112	1	206757857	A	C	0.050299	0.00390153	0.819818	rs10851725	15	29551632	A	G	0.382775	0.024189	0.00191452	5.94687e-07	9.497e-07	0.188737	EIF2D;RASSF5	FAM189A1
rs17421133	6	32010272	A	T	0.303066	-0.00263384	0.747106	rs7158594	14	33606407	G	A	0.36811	0.00528901	0.488198	2.60473e-06	9.504e-07	0.188737	TNXB;CYP21A2	NPAS3
rs6673295	1	216721098	G	C	0.348885	-0.00600412	0.439571	rs2512166	11	124135662	G	A	0.148465	-0.00743951	0.489455	2.39827e-07	9.506e-07	0.188737	ESRRG	OR8G1;OR8G5
rs6802560	3	134937275	G	T	0.290233	-0.000697241	0.93177	rs7734614	5	115520462	T	C	0.17759	-0.00573484	0.552948	3.44892e-07	9.516e-07	0.188737	EPHB1	COMMD10;RNU6-644P
rs10514106	5	76867624	A	G	0.238374	0.00583133	0.501297	rs12901170	15	35050879	A	T	0.386558	-0.00177584	0.813101	1.9146e-06	9.518e-07	0.188737	WDR41	RP11-814P5.1;GJD2
rs3753659	1	226012717	C	T	0.129714	-0.0169786	0.127518	rs59596472	6	21156012	A	G	0.247239	-0.00573738	0.504429	8.82326e-06	9.528e-07	0.188737	EPHX1	CDKAL1
rs73379586	18	5500325	A	C	0.17516	0.0100637	0.299453	rs6027034	20	58252134	C	A	0.160882	0.00309605	0.761009	3.17912e-07	9.534e-07	0.188737	EPB41L3	PHACTR3
rs13283095	9	135038191	A	G	0.183578	-0.00724717	0.456699	rs3213422	16	72042682	A	C	0.489719	-0.00301309	0.683348	2.88361e-06	9.539e-07	0.188737	NTNG2	RP11-498D10.8;ATP5A1P3;DHODH
rs34598602	12	113565933	A	G	0.0673298	0.0119603	0.420418	rs138752727	15	78370138	C	G	0.17858	-0.00317336	0.741793	1.67718e-06	9.543e-07	0.188737	RASAL1	SH2D7;TBC1D2B
rs10749170	10	116312110	C	T	0.202284	-0.0152185	0.0960422	rs8531	17	8092694	T	G	0.181224	-0.0128427	0.179887	3.5118e-05	9.544e-07	0.188737	ABLIM1	C17orf59;AC129492.1
rs13094827	3	169183469	G	A	0.409118	0.00262848	0.737191	rs10787465	10	114553042	C	T	0.420842	0.00219209	0.770123	2.14521e-06	9.545e-07	0.188737	RP11-641D5.2;MECOM	VTI1A
rs17499589	1	183442537	A	G	0.122172	-0.0152566	0.175522	rs2960679	10	117605972	T	G	0.263075	0.00921476	0.278337	1.88819e-06	9.552e-07	0.188737	SMG7;SMG7-AS1	ATRNL1
rs7787378	7	143701516	T	C	0.0813869	0.0260966	0.0619721	rs6483617	11	19854088	A	G	0.322537	0.00922099	0.241952	3.672e-06	9.553e-07	0.188737	OR6B1	NAV2
rs10931726	2	197021276	T	C	0.39944	-0.0091414	0.233546	rs1019762	5	79029594	C	T	0.161611	-0.00454964	0.652521	0.000144006	9.558e-07	0.188737	STK17B;RP11-347P5.1	CMYA5
rs717863	1	16563635	A	G	0.293643	-0.00948188	0.24778	rs7581717	2	10093950	T	C	0.307547	-0.0030172	0.7075	3.10844e-05	9.559e-07	0.188737	RSG1;MT1XP1	GRHL1
rs61981998	14	86003617	A	G	0.0795374	-0.0282783	0.0424916	rs1267657	15	83215251	C	T	0.384567	0.00980682	0.200411	7.49726e-06	9.56e-07	0.188737	FLRT2	RP11-152F13.10;CPEB1;RP11-379H8.1
rs77509384	4	66536337	A	G	0.285741	0.0049171	0.563966	rs13182107	5	107320745	A	T	0.275333	0.00502002	0.54646	6.85735e-07	9.562e-07	0.188737	EPHA5;RP11-807H7.1	FBXL17
rs9811205	3	190234161	G	A	0.189554	-0.00456126	0.636254	rs1519690	6	114544695	T	A	0.480241	-0.000441082	0.952699	1.0332e-06	9.566e-07	0.188737	IL1RAP	RP3-399L15.3;RNA5SP213;HS3ST5
rs9811205	3	190234161	G	A	0.189554	-0.00456126	0.636254	rs1519691	6	114544694	T	G	0.480241	-0.000441082	0.952699	1.0332e-06	9.566e-07	0.188737	IL1RAP	RP3-399L15.3;RNA5SP213;HS3ST5
rs9869	2	159663599	C	T	0.430903	0.00705288	0.343005	rs11030206	11	28099747	T	C	0.285267	0.0157909	0.0523807	1.29708e-05	9.568e-07	0.188737	DAPL1	KIF18A
rs13243957	7	34185551	T	C	0.20496	0.00319506	0.727822	rs1147504	7	121653398	G	A	0.472844	-0.0170307	0.0208061	5.17681e-06	9.571e-07	0.188737	BMPER	PTPRZ1
rs2305556	17	39671724	C	T	0.224273	0.00349766	0.692815	rs140079	22	32110943	A	G	0.0689381	0.0155646	0.286303	5.65177e-06	9.577e-07	0.188737	KRT15	PRR14L
rs5520	4	149365909	G	C	0.395245	-0.0064882	0.408442	rs2712245	7	26989211	C	G	0.30922	-0.0114002	0.155723	0.000166411	9.58e-07	0.188737	NR3C2	SKAP2
rs2667011	2	160867059	G	A	0.207006	-0.0139957	0.127008	rs718820	4	108051500	C	T	0.421357	-0.0054922	0.464335	2.9623e-06	9.581e-07	0.188737	PLA2R1	DKK2
rs11072494	15	74889163	T	C	0.12067	0.00981305	0.38735	rs8028627	15	86887253	G	A	0.222121	-0.00990076	0.269489	2.84443e-07	9.585e-07	0.188737	ARID3B;CLK3	AGBL1
rs12758982	1	217313112	G	C	0.156691	-0.0156145	0.129202	rs1353829	3	7169611	C	A	0.196786	0.00504419	0.586734	5.26579e-07	9.592e-07	0.18878	ESRRG	GRM7
rs1035173	17	55608091	G	A	0.466977	0.0022147	0.761653	rs3324	18	42296260	A	C	0.316551	-0.00586753	0.469541	1.35774e-06	9.598e-07	0.188803	MSI2	SETBP1
rs7024673	9	112790036	T	C	0.290253	-0.00137886	0.869158	rs6033773	20	13597717	A	G	0.23765	-0.00547555	0.52958	8.20613e-06	9.619e-07	0.189121	RP11-151F5.2;AKAP2;PALM2-AKAP2	TASP1
rs1230169	4	99926425	G	A	0.107627	0.00939052	0.434184	rs17721076	9	78904950	C	T	0.205876	-0.000136362	0.988137	8.96079e-06	9.637e-07	0.18938	METAP1	RBM22P5;PCSK5
rs6598929	1	28715460	A	G	0.29921	-0.00190838	0.813481	rs898749	17	2085185	A	G	0.284829	0.00630945	0.440926	6.96711e-06	9.643e-07	0.189403	PHACTR4	SMG6
rs6728741	2	50575299	C	T	0.450506	0.00963508	0.197573	rs13172769	5	170132043	T	C	0.0810702	-0.00184622	0.89275	1.8857e-06	9.658e-07	0.189531	NRXN1	KCNIP1
[truncated: 14,488 more rows]

## Sheet: Table S2
Table S2. Nominal significant SNP-SNP interactions (Logistic regression)
SNP_1	Chr_1	Position_1	SNP_1_A1	SNP_1_A2	SNP_1_AF1	GWAS_BETA_1	GWAS_P_1	SNP_2	Chr_2	Position_2	SNP_2_A1	SNP_2_A2	SNP_2_AF1	GWAS_BETA_2	GWAS_P_2	Post_hoc_P	Epistasis_P	Epistasis_FDR	Gene_Symbol_1	Gene_Symbol_2
rs6952399	7	45210711	G	A	0.217628	0.00578398	0.51466	rs6974494	7	83743961	C	T	0.24435	-0.00810955	0.347143	3.88878e-10	1.884e-10	0.0475985	RAMP3	SEMA3A
rs17856580	16	27246617	C	T	0.179	0.00833836	0.398311	rs1048159	17	54912339	A	G	0.143467	-0.00871998	0.401479	6.60091e-08	2.427e-10	0.0475985	NSMCE1	C17orf67;DGKE
rs17150489	7	77905565	C	T	0.211217	0.0030411	0.73734	rs12658	12	42853084	A	C	0.225889	0.000550353	0.950496	3.5966e-06	2.044e-09	0.156259	MAGI2	RP11-328C8.4;Y_RNA;PPHLN1;PRICKLE1
rs75913877	3	76639529	A	G	0.365067	0.00568064	0.482078	rs1606481	3	99427552	A	G	0.215935	-0.00237308	0.791094	8.81693e-08	2.146e-09	0.156259	ROBO2	COL8A1
rs217362	7	44618599	T	A	0.403215	-0.009952	0.187388	rs8004063	14	23732479	T	C	0.413101	-0.00283067	0.711058	6.1569e-08	2.571e-09	0.156259	DDX56;TMED4	RNU6-1046P;C14orf164
rs2075302	2	163076146	C	T	0.451204	-0.00231132	0.753126	rs374479	5	80998915	C	T	0.494181	0.00108792	0.882867	1.12718e-07	2.892e-09	0.156259	FAP	SSBP2
rs2943552	8	76452939	T	G	0.426397	0.00220201	0.770329	rs71488647	10	126768611	A	G	0.0697285	-0.00410434	0.778001	1.69274e-08	2.972e-09	0.156259	HNF4G	CTBP2
rs8580	7	44620836	C	A	0.403228	-0.010103	0.180924	rs8004063	14	23732479	T	C	0.413101	-0.00283067	0.711058	7.24945e-08	3.187e-09	0.156259	TMED4	RNU6-1046P;C14orf164
rs4574537	5	137419728	C	T	0.300829	-0.00438241	0.581713	rs2301600	19	35786868	T	C	0.235087	0.0207221	0.0169969	5.00294e-07	5.886e-09	0.220963	WNT8A	MAG
rs2244504	14	92359829	A	C	0.480876	0.00152648	0.836651	rs61762372	17	64298682	A	G	0.391129	-0.00890037	0.242976	9.03351e-08	7.293e-09	0.220963	FBLN5	PRKCA
rs28522910	4	1374774	C	T	0.328657	0.00110075	0.890749	rs7044189	9	112629397	G	A	0.41715	-0.00450068	0.558692	8.71308e-07	8.189e-09	0.220963	UVSSA	PALM2;AKAP2;PALM2-AKAP2
rs10485435	6	69615615	T	G	0.306076	0.00609018	0.447774	rs17182935	17	30954225	A	G	0.16697	0.00677759	0.493548	4.5065e-08	8.79e-09	0.220963	BAI3	RP11-220C2.1;MYO1D
rs7167951	15	71678963	G	T	0.305006	0.0123026	0.126136	rs2425123	20	34329547	G	A	0.138281	0.0038707	0.719184	4.49901e-08	9.932e-09	0.220963	THSD4	RBM39
rs3808021	7	103311519	T	C	0.238019	-0.0141834	0.103113	rs3746866	21	37617724	A	C	0.1364	0.00535728	0.621516	8.97843e-06	1.113e-08	0.220963	RELN	DOPEY2
rs13384725	2	162265870	A	T	0.120709	-0.00361113	0.74969	rs12617656	2	162851147	C	T	0.328205	-0.011013	0.160892	6.50133e-07	1.117e-08	0.220963	5S_rRNA;PSMD14	DPP4
rs62174125	2	154728793	T	C	0.445785	0.000315291	0.967365	rs453435	22	18455621	G	A	0.275526	-0.0115388	0.163564	2.51357e-07	1.122e-08	0.220963	GALNT13	MICAL3
rs67699525	1	204969091	A	T	0.176946	0.000648137	0.948275	rs4877894	9	87590382	G	A	0.432606	0.0190865	0.0104334	6.33965e-06	1.209e-08	0.220963	NFASC	NTRK2
rs717863	1	16563635	A	G	0.293643	-0.00948188	0.24778	rs7581717	2	10093950	T	C	0.307547	-0.0030172	0.7075	3.10844e-05	1.235e-08	0.220963	RSG1;MT1XP1	GRHL1
rs1799922	7	128415195	G	T	0.40973	0.0112083	0.143142	rs7244243	18	63429906	A	C	0.298546	-0.00566894	0.480106	4.13211e-06	1.317e-08	0.220963	OPN1SW;CALU	CDH7
rs2162449	4	96079079	G	C	0.223013	-0.0146787	0.116249	rs10060668	5	60792575	C	G	0.0999884	-0.0134378	0.280352	4.23071e-09	1.371e-08	0.220963	UNC5C;BMPR1B	ZSWIM6
rs1799922	7	128415195	G	T	0.40973	0.0112083	0.143142	rs67702087	18	63429329	T	C	0.296658	-0.00453642	0.572877	5.05809e-06	1.439e-08	0.220963	OPN1SW;CALU	CDH7
rs72864662	6	45524295	A	T	0.0687386	-0.0142145	0.349696	rs17138478	17	36073320	A	C	0.127685	0.0149007	0.176885	3.44514e-07	1.624e-08	0.220963	RUNX2	HNF1B
rs13094827	3	169183469	G	A	0.409118	0.00262848	0.737191	rs10787465	10	114553042	C	T	0.420842	0.00219209	0.770123	2.14521e-06	1.632e-08	0.220963	RP11-641D5.2;MECOM	VTI1A
rs2244505	14	92359827	A	G	0.47565	0.00121206	0.869855	rs61762372	17	64298682	A	G	0.391129	-0.00890037	0.242976	1.8613e-07	1.769e-08	0.220963	FBLN5	PRKCA
rs7597913	2	141820623	G	A	0.265235	0.0106559	0.202597	rs10506001	12	26676748	C	T	0.0594954	-0.0106058	0.499172	3.54969e-08	1.816e-08	0.220963	LRP1B	ITPR2
rs1805098	8	76468282	G	A	0.418279	0.00441824	0.55961	rs71488647	10	126768611	A	G	0.0697285	-0.00410434	0.778001	7.84146e-08	1.821e-08	0.220963	HNF4G	CTBP2
rs7597913	2	141820623	G	A	0.265235	0.0106559	0.202597	rs7138734	12	26674757	T	G	0.0595022	-0.0105736	0.500475	3.60794e-08	1.842e-08	0.220963	LRP1B	ITPR2
rs17650371	3	3039150	G	A	0.164904	-0.00564411	0.573219	rs7182723	15	45695382	A	G	0.264154	0.00552436	0.510379	3.08691e-07	1.87e-08	0.220963	CNTN4	GATM;SPATA5L1
rs9811187	3	67687879	A	G	0.358849	0.00991315	0.202814	rs35834163	12	77459304	G	C	0.109064	0.023837	0.0458913	1.53632e-07	1.895e-08	0.220963	SUCLG2	E2F7
rs2512166	11	124135662	G	A	0.148465	-0.00743951	0.489455	rs855607	19	38526914	T	C	0.213806	-0.0205029	0.0242385	1.95944e-06	1.906e-08	0.220963	OR8G1;OR8G5	SIPA1L3
rs6793392	3	43325835	G	C	0.452298	0.00016524	0.983098	rs4693	11	62564009	T	C	0.358617	0.0101611	0.186604	2.88615e-07	1.909e-08	0.220963	SNRK	TMEM223;NXF1
rs2028151	2	65655613	T	A	0.405748	0.00306445	0.682065	rs6060633	20	30263317	T	G	0.220846	0.0120018	0.175542	4.39469e-05	1.952e-08	0.220963	SPRED2	BCL2L1
rs217362	7	44618599	T	A	0.403215	-0.009952	0.187388	rs8009209	14	23732505	C	T	0.409556	-0.00298443	0.695006	2.99244e-07	1.957e-08	0.220963	DDX56;TMED4	RNU6-1046P;C14orf164
rs1140458	18	21119777	A	G	0.485075	4.70233e-05	0.994903	rs17332684	20	51823268	G	A	0.0641438	-0.00268621	0.861685	2.3509e-07	2.024e-08	0.220963	NPC1	RP11-15M15.2;TSHZ2
rs1805082	18	21120444	C	T	0.485075	4.70233e-05	0.994903	rs17332684	20	51823268	G	A	0.0641438	-0.00268621	0.861685	2.3509e-07	2.024e-08	0.220963	NPC1	RP11-15M15.2;TSHZ2
rs2028151	2	65655613	T	A	0.405748	0.00306445	0.682065	rs6060763	20	30282223	C	T	0.220909	0.0119622	0.176926	4.57858e-05	2.028e-08	0.220963	SPRED2	BCL2L1;RP11-243J16.7
rs3803182	12	48398223	G	A	0.137009	-0.00526956	0.626743	rs1135640	17	73949540	G	C	0.35691	-0.0105848	0.172555	9.64199e-07	2.208e-08	0.221664	RP1-228P16.3;COL2A1	ACOX1
rs13104333	4	57053404	A	T	0.307152	0.00756732	0.349084	rs10466331	11	93231137	C	A	0.193413	-0.00855233	0.35486	8.53964e-08	2.228e-08	0.221664	KIAA1211	SMCO4
rs12077397	1	227940738	T	C	0.215344	0.00930328	0.303249	rs72749964	1	234740975	A	G	0.175258	0.00629758	0.522701	1.52698e-06	2.306e-08	0.221664	SNAP47	IRF2BP2;RP4-781K5.2
rs71510977	1	16386495	T	C	0.457899	0.00132866	0.862729	rs4679626	3	59996927	C	T	0.499429	0.0025303	0.73339	6.48039e-06	2.313e-08	0.221664	FAM131C;CLCNKB	FHIT
rs2290532	3	31789582	C	T	0.444621	-0.00242684	0.743136	rs11746047	5	123997308	T	C	0.36591	0.00173836	0.821761	1.40232e-06	2.317e-08	0.221664	OSBPL10	ZNF608
rs8580	7	44620836	C	A	0.403228	-0.010103	0.180924	rs8009209	14	23732505	C	T	0.409556	-0.00298443	0.695006	3.52626e-07	2.405e-08	0.224605	TMED4	RNU6-1046P;C14orf164
rs6929442	6	142742659	C	T	0.290759	0.00670381	0.41333	rs3009551	10	74464138	C	A	0.331629	0.00254295	0.743462	1.04302e-07	2.505e-08	0.228504	GPR126	MCU
rs10774775	12	110011230	T	C	0.279392	-0.00228828	0.779494	rs2575390	16	23846754	G	C	0.264013	-0.00182214	0.82737	3.08509e-07	2.708e-08	0.238305	MVK;MMAB	PRKCB
rs11614169	12	129433908	T	C	0.316896	0.00073134	0.930496	rs1292053	17	57963537	G	A	0.441788	-0.000117997	0.987336	1.76453e-06	2.912e-08	0.238305	RP11-753B7.2;GLT1D1	NDUFB8P2;TUBD1
rs1570904	13	96150044	C	T	0.495798	0.0214701	0.0032206	rs74406736	15	49909077	C	T	0.253468	-0.00583186	0.496194	4.31358e-05	2.974e-08	0.238305	CLDN10-AS1;CLDN10	FAM227B;DTWD1
rs36009174	4	186151338	T	C	0.465694	0.00714986	0.335988	rs3924999	8	32453358	A	G	0.39607	0.00279587	0.712831	5.39459e-07	3.007e-08	0.238305	SNX25	NRG1
rs114989548	5	156695632	A	G	0.102806	0.0130106	0.287326	rs898534	17	77273513	A	G	0.10971	0.0126162	0.283196	9.38566e-09	3.019e-08	0.238305	CYFIP2;CTC-248O19.1	RBFOX3
rs13384725	2	162265870	A	T	0.120709	-0.00361113	0.74969	rs1913808	2	162804678	A	G	0.308461	-0.0111714	0.160079	7.29013e-07	3.081e-08	0.238305	5S_rRNA;PSMD14	SLC4A10
rs10976628	9	7857879	A	C	0.483678	0.00562601	0.44714	rs4750764	10	131496457	A	G	0.448731	-0.00159913	0.829008	3.67671e-06	3.156e-08	0.238305	TMEM261	RP11-109A6.2;MGMT
rs7634963	3	46737979	G	A	0.240766	-0.000883855	0.919344	rs11082257	18	39570683	G	A	0.245811	-0.00131442	0.879436	1.34942e-06	3.191e-08	0.238305	ALS2CL;TMIE	PIK3C3
rs2451499	10	106632655	T	C	0.341511	0.00360926	0.642241	rs228836	20	50065648	G	A	0.419077	0.00331945	0.657453	2.06482e-07	3.203e-08	0.238305	SORCS3	NFATC2;MIR3194
rs17804268	7	76868214	C	G	0.163876	0.000141594	0.988815	rs10902171	11	554214	G	C	0.173795	0.00653266	0.508575	1.57761e-06	3.22e-08	0.238305	CCDC146	RP11-496I9.1;LRRC56;C11orf35
rs12030843	1	93720070	G	C	0.218939	-0.00199674	0.817715	rs17350674	9	34306410	A	C	0.188816	-0.00197814	0.835777	3.66738e-06	3.589e-08	0.258879	CCDC18	KIF24
rs72801312	16	69609041	G	A	0.0734222	0.00529428	0.708218	rs55910638	17	5404270	T	C	0.125413	-0.00988527	0.378469	2.43303e-06	3.63e-08	0.258879	NFAT5	NLRP1
rs3103295	2	233034472	T	C	0.373069	-0.00259883	0.734684	rs185351	5	59153332	A	T	0.399966	-0.000105499	0.988847	3.16635e-06	3.824e-08	0.267845	DIS3L2;MIR562	PDE4D
rs3103296	2	233034495	T	C	0.373055	-0.00262402	0.732212	rs185351	5	59153332	A	T	0.399966	-0.000105499	0.988847	3.26628e-06	3.901e-08	0.268445	DIS3L2;MIR562	PDE4D
rs2491376	10	106631330	G	T	0.341725	0.00369373	0.634596	rs228836	20	50065648	G	A	0.419077	0.00331945	0.657453	2.55225e-07	4.273e-08	0.279043	SORCS3	NFATC2;MIR3194
rs12772306	10	20280762	C	T	0.0957909	0.000934994	0.940394	rs4887134	15	74610279	A	T	0.401389	0.00304573	0.693472	3.57687e-05	4.353e-08	0.279043	PLXDC2	CCDC33
rs2028151	2	65655613	T	A	0.405748	0.00306445	0.682065	rs6060960	20	30394517	C	A	0.221446	0.0102183	0.248978	8.4416e-05	4.393e-08	0.279043	SPRED2	TPX2;RP11-243J16.8
rs6674308	1	215878353	T	C	0.200205	-0.00674167	0.467194	rs6497575	16	22178256	A	G	0.349001	0.00362973	0.654553	3.04958e-08	4.453e-08	0.279043	USH2A	SDR42E2
rs6767786	3	141104180	A	G	0.342399	0.0011969	0.87798	rs7788125	7	103492012	G	A	0.259573	0.00239898	0.777879	6.14044e-06	4.461e-08	0.279043	ZBTB38	RELN
rs8005767	14	63905390	G	A	0.0663097	-0.0121719	0.413033	rs2243093	17	4835895	C	T	0.130016	0.0135953	0.222458	1.08208e-06	4.55e-08	0.279043	PPP2R5E	SLC25A11;GP1BA
rs6794091	3	67650033	T	C	0.453963	0.0118761	0.113583	rs76839801	16	7661134	A	G	0.10124	0.0191258	0.117199	1.60128e-05	4.553e-08	0.279043	SUCLG2	RBFOX1;RP11-26O3.1
rs7523331	1	107870880	T	A	0.295704	-0.00119184	0.883346	rs4863768	4	139112254	G	A	0.41356	0.0112758	0.134979	8.45217e-06	4.632e-08	0.279442	NTNG1	SLC7A11
rs2028151	2	65655613	T	A	0.405748	0.00306445	0.682065	rs6089071	20	30378384	G	C	0.221888	0.0110306	0.212565	8.46345e-05	4.702e-08	0.279442	SPRED2	TPX2
rs17598819	15	50914627	T	C	0.189337	0.00245826	0.79356	rs78011401	19	41332171	T	C	0.280709	0.00229843	0.789241	1.09071e-06	4.849e-08	0.28298	TRPM7	CTC-490E21.12;CTC-490E21.10;CYP2F2P
rs3777194	5	95245384	T	C	0.265621	-0.00615296	0.458949	rs1405070	6	36922385	G	A	0.412715	-0.00212734	0.779402	4.88573e-06	5.092e-08	0.28298	ELL2	PI16
rs36022364	7	94139655	C	A	0.421229	0.00323631	0.666442	rs56935647	11	86307190	G	A	0.204091	0.00406631	0.657681	2.45034e-05	5.099e-08	0.28298	CASD1	RP11-317J19.1;ME3
rs7520107	1	165867503	A	G	0.259043	0.00574155	0.500672	rs41307479	9	116082647	G	C	0.206292	0.00629457	0.49637	2.65701e-07	5.245e-08	0.28298	RP11-525G13.2;UCK2	WDR31
rs10465836	1	57641109	A	G	0.110789	-0.00562177	0.632641	rs56303915	3	158124350	C	T	0.155415	-0.0151386	0.137474	1.06645e-05	5.458e-08	0.28298	DAB1	RSRC1
rs7003404	8	25871350	T	C	0.207202	0.00939717	0.304597	rs7149264	14	76473890	G	T	0.151546	0.00891554	0.386072	8.87334e-06	5.47e-08	0.28298	EBF2	IFT43
rs4664421	2	162229061	G	A	0.119194	-0.00238193	0.834487	rs12617656	2	162851147	C	T	0.328205	-0.011013	0.160892	1.35748e-06	5.483e-08	0.28298	PSMD14	DPP4
rs7473	1	183114634	G	A	0.43865	0.00486073	0.511824	rs62114964	2	11938974	G	C	0.132554	0.0205552	0.06006	1.20638e-05	5.579e-08	0.28298	LAMC1;RP11-181K3.4	LPIN1
rs72801312	16	69609041	G	A	0.0734222	0.00529428	0.708218	rs8069315	17	5366947	A	G	0.123594	-0.00881833	0.431441	1.17789e-06	5.628e-08	0.28298	NFAT5	DHX33
rs1056389	2	26502875	C	T	0.212752	-0.0101013	0.272522	rs6430699	2	137983759	A	G	0.403551	-0.00348867	0.635858	1.12951e-06	5.838e-08	0.28298	HADHB	THSD7B
rs4301353	7	15372788	A	G	0.239904	0.00972732	0.26275	rs5002814	8	9467229	G	A	0.0746506	-0.00553871	0.694673	3.25435e-07	5.919e-08	0.28298	AGMO	TNKS
rs1182648	9	19723330	T	C	0.485347	0.00505766	0.497282	rs1056930	21	16336804	T	C	0.364843	0.00915633	0.23247	2.30344e-05	6.027e-08	0.28298	SLC24A2	AF127577.10;NRIP1
rs2898458	8	17913813	G	A	0.33438	0.00197755	0.801401	rs2279942	10	62634621	T	C	0.274406	0.00633612	0.450736	3.52015e-06	6.053e-08	0.28298	ASAH1	RHOBTB1
rs633985	11	117460030	G	C	0.421932	-0.00829412	0.26391	rs12940146	17	9350272	C	T	0.26475	-0.00809863	0.350334	1.5237e-06	6.056e-08	0.28298	DSCAML1	STX8
rs197380	1	112292706	T	A	0.113474	0.00806703	0.486564	rs16978404	18	43134375	T	C	0.080998	-0.00892184	0.520066	9.48576e-06	6.166e-08	0.28298	FAM212B;FAM212B-AS1	SLC14A2;RP11-749H17.2
rs1056389	2	26502875	C	T	0.212752	-0.0101013	0.272522	rs6430698	2	137983719	C	A	0.403505	-0.00339662	0.644771	1.17595e-06	6.232e-08	0.28298	HADHB	THSD7B
rs7219473	17	9350176	G	A	0.306118	0.00787977	0.3391	rs2469826	17	38938591	G	C	0.263784	0.00377856	0.658463	3.73716e-07	6.295e-08	0.28298	STX8	KRT27
rs6958243	7	94176627	G	C	0.418517	0.00442949	0.555694	rs56935647	11	86307190	G	A	0.204091	0.00406631	0.657681	2.04353e-05	6.338e-08	0.28298	CASD1	RP11-317J19.1;ME3
rs17534670	2	65615428	G	A	0.486591	-0.0035895	0.62708	rs34038511	8	80531537	G	A	0.167984	0.00465831	0.636203	9.43848e-09	6.447e-08	0.28298	SPRED2	STMN2
rs7331090	13	45841502	A	G	0.241561	0.00200881	0.817027	rs3816988	15	63111739	C	T	0.173027	-0.0179575	0.0645117	6.60661e-06	6.449e-08	0.28298	RP11-290D2.5;GTF2F2	MIR190A;TLN2
rs1209515	1	94571335	T	C	0.294601	-0.00040853	0.960225	rs6934616	6	133857604	G	T	0.154576	0.00325053	0.74867	5.4609e-06	6.638e-08	0.28298	ABCA4	RP11-704J17.5;RP3-323P13.2;EYA4
rs62243188	3	61824869	A	T	0.106879	-0.00557332	0.643957	rs34985488	7	100817901	G	A	0.0776369	-0.0189834	0.172867	3.89064e-06	6.856e-08	0.28298	PTPRG	NAT16
rs2056604	3	134312648	G	A	0.325628	0.00569562	0.468268	rs1318648	12	53670545	C	A	0.361853	-0.00599352	0.435527	1.52028e-05	6.89e-08	0.28298	EPHB1	ESPL1
rs6733871	2	80529956	C	T	0.17858	0.000824973	0.932614	rs3734618	6	39284184	G	A	0.495514	-0.0201026	0.0066293	8.75524e-07	6.957e-08	0.28298	LRRTM1;CTNNA2	KCNK16;KCNK17
rs6424890	1	183112764	A	G	0.439005	0.00544009	0.461571	rs62114964	2	11938974	G	C	0.132554	0.0205552	0.06006	1.73467e-05	7.164e-08	0.28298	LAMC1;RP11-181K3.4	LPIN1
rs3815768	5	95236459	T	C	0.255991	-0.00998813	0.235121	rs1405070	6	36922385	G	A	0.412715	-0.00212734	0.779402	9.78359e-06	7.249e-08	0.28298	ELL2	PI16
rs35161724	3	190158168	C	G	0.141582	0.000945269	0.928854	rs17774754	15	64126156	T	C	0.170239	-0.00126869	0.898964	3.17267e-05	7.39e-08	0.28298	TMEM207	HERC1
rs352187	2	138356335	A	G	0.41643	-0.000646558	0.931047	rs7856366	9	128442229	G	A	0.423064	-0.00819337	0.275062	2.03884e-06	7.452e-08	0.28298	THSD7B	MAPKAP1
rs6766244	3	147121751	T	C	0.245782	0.00325068	0.714789	rs10019009	4	88583135	T	A	0.255548	0.0127303	0.131607	2.8656e-05	7.482e-08	0.28298	ZIC4;ZIC1	RP11-742B18.1;DMP1
rs977434	18	28905217	G	A	0.477237	0.00520115	0.478076	rs6020998	20	36427293	T	G	0.453476	-0.0112038	0.132408	5.71972e-07	7.613e-08	0.28298	DSG1	CTNNBL1
rs678	3	52820981	T	A	0.378339	-0.00870434	0.274317	rs1800562	6	26093141	A	G	0.0617333	-0.00659105	0.668541	7.1743e-06	7.665e-08	0.28298	ITIH1	HFE
rs221058	1	16534646	G	C	0.260755	-0.00770966	0.355183	rs7581717	2	10093950	T	C	0.307547	-0.0030172	0.7075	8.38064e-05	7.775e-08	0.28298	ARHGEF19	GRHL1
rs6958042	7	94176746	A	G	0.41975	0.00420098	0.576	rs56935647	11	86307190	G	A	0.204091	0.00406631	0.657681	2.87887e-05	7.785e-08	0.28298	CASD1	RP11-317J19.1;ME3
rs12129872	1	26490848	C	T	0.42258	0.00153519	0.837553	rs2829877	21	27087044	C	T	0.0856347	0.0163371	0.215063	1.27609e-05	7.887e-08	0.28298	FAM110D	ATP5J;JAM2
rs1147863	6	148829952	C	G	0.240253	0.013456	0.129481	rs4884684	13	67235611	G	A	0.448597	0.0114013	0.125702	1.14895e-06	7.891e-08	0.28298	SASH1	PCDH9
rs6592558	11	74104067	T	C	0.225157	0.00464539	0.600893	rs12441652	15	78090911	G	A	0.22609	-0.00325448	0.715854	1.82182e-05	7.938e-08	0.28298	RP11-702H23.4;PGM2L1	LINGO1
rs12779109	10	68759807	G	A	0.425553	0.00344662	0.642959	rs10832948	11	18628730	A	G	0.402985	0.0150354	0.0512464	3.27453e-05	7.98e-08	0.28298	LRRTM3;CTNNA3	SPTY2D1-AS1;SPTY2D1
rs3359	1	183112041	G	C	0.438998	0.00546663	0.459492	rs62114964	2	11938974	G	C	0.132554	0.0205552	0.06006	1.89925e-05	8.076e-08	0.28298	LAMC1;RP11-181K3.4	LPIN1
rs17818197	8	25872634	G	A	0.207093	0.00966375	0.291213	rs7149264	14	76473890	G	T	0.151546	0.00891554	0.386072	1.49077e-05	8.401e-08	0.28298	EBF2	IFT43
rs1141538	5	137275199	T	C	0.215998	-0.00241213	0.789853	rs11601433	11	21531851	T	G	0.174276	0.0150871	0.119758	2.17737e-05	8.467e-08	0.28298	FAM13B;PKD2L2	NELL1
rs1141538	5	137275199	T	C	0.215998	-0.00241213	0.789853	rs11601429	11	21531834	A	G	0.174276	0.0150871	0.119758	2.17737e-05	8.467e-08	0.28298	FAM13B;PKD2L2	NELL1
rs6501650	17	71548447	T	C	0.435535	-0.016598	0.0321189	rs4811837	20	55929881	C	T	0.373664	0.00306068	0.690385	1.74257e-06	8.64e-08	0.28298	SDK2	RAE1;MTRNR2L3;MTND1P9
rs17032103	2	66692508	T	C	0.112758	-0.0184109	0.112265	rs993658	9	107380215	A	T	0.192098	-0.0146528	0.1191	2.86173e-06	8.739e-08	0.28298	MEIS1	OR13C9
rs3197999	3	49721532	A	G	0.301251	0.00731022	0.36382	rs12672150	7	33999889	A	G	0.110133	-0.0128464	0.275913	1.05396e-05	8.805e-08	0.28298	APEH;AC099668.5;MST1	BMPER
rs17032103	2	66692508	T	C	0.112758	-0.0184109	0.112265	rs10991326	9	107367841	T	A	0.192483	-0.0143652	0.126165	2.82969e-06	8.836e-08	0.28298	MEIS1	OR13C2
rs58589178	7	70596532	T	C	0.135624	-0.00689896	0.52255	rs3817420	10	26357748	G	A	0.321635	-0.00140197	0.860029	6.50681e-06	8.855e-08	0.28298	WBSCR17	MYO3A
rs2404483	18	72650685	C	T	0.131319	-0.00803827	0.45616	rs1065497	22	29279991	T	C	0.272243	0.00845767	0.309519	2.16109e-06	8.898e-08	0.28298	ZNF407	ZNRF3
rs6461515	7	20778646	G	A	0.172955	0.011245	0.252427	rs74538625	14	90264800	A	G	0.0813068	-0.00375132	0.781047	3.35483e-05	9.054e-08	0.28298	ABCB5	RP11-33N16.3;EFCAB11
rs17032103	2	66692508	T	C	0.112758	-0.0184109	0.112265	rs4117966	9	107361129	T	C	0.193072	-0.0140687	0.133522	3.11063e-06	9.196e-08	0.28298	MEIS1	OR13C5
rs1438054	2	178558967	A	G	0.181219	-0.00823669	0.393535	rs77456786	15	100879531	G	A	0.0790072	0.00701061	0.620696	4.90241e-07	9.201e-08	0.28298	AC012499.1;PDE11A	ADAMTS17
rs12046751	1	74670172	G	A	0.390062	0.000676774	0.928697	rs8077638	17	1640793	T	C	0.209905	0.00924827	0.3055	2.88068e-06	9.295e-08	0.28298	TNNI3K;FPGT-TNNI3K;FPGT	WDR81;RP11-961A15.1
rs1801033	5	41199959	G	T	0.368923	-0.0194703	0.0105836	rs1802459	20	57020573	G	A	0.139662	0.020147	0.0614592	2.47687e-06	9.346e-08	0.28298	C6	VAPB
rs6731093	2	128520547	A	G	0.256247	0.0113958	0.177873	rs10213379	4	78994425	T	C	0.293227	0.00010556	0.989625	1.78894e-05	9.465e-08	0.28298	WDR33	FRAS1
rs6731093	2	128520547	A	G	0.256247	0.0113958	0.177873	rs1964670	4	78994466	T	C	0.293227	0.00010556	0.989625	1.78894e-05	9.465e-08	0.28298	WDR33	FRAS1
rs2173074	4	16598510	G	A	0.234696	-0.0101049	0.25043	rs1133076	8	134125682	A	G	0.46672	0.00162474	0.827046	2.97426e-06	9.646e-08	0.28298	LDB2	TG
rs4246412	17	7620595	T	G	0.341985	0.00428755	0.581116	rs7273944	20	15795645	T	C	0.206847	0.00353867	0.702189	2.53976e-05	9.671e-08	0.28298	DNAH2	MACROD2
rs3076	5	100147398	T	C	0.140545	-0.00570341	0.588551	rs672655	11	108129657	A	G	0.444388	-0.00193914	0.795631	1.48145e-05	9.711e-08	0.28298	MIR548P;ST8SIA4	ATM;AP001925.1
rs62021060	15	50853639	C	T	0.1899	0.00105923	0.909893	rs78011401	19	41332171	T	C	0.280709	0.00229843	0.789241	2.00442e-06	9.814e-08	0.28298	RP11-120K9.2;TRPM7	CTC-490E21.12;CTC-490E21.10;CYP2F2P
rs3828960	7	135194613	G	A	0.209912	0.000146687	0.987268	rs220557	12	13947780	C	A	0.342323	-0.00772899	0.322317	6.61553e-07	9.867e-08	0.28298	CNOT4	GRIN2B
rs964129	1	217246927	G	A	0.3121	0.00172173	0.829702	rs62286105	3	175455116	G	A	0.0937821	0.00534845	0.672606	1.08202e-06	9.998e-08	0.28298	ESRRG	snoU13;NAALADL2
rs6735887	2	197845449	A	G	0.274023	-0.000534274	0.948942	rs76277274	13	100955940	C	A	0.0733005	0.0202623	0.152478	3.71302e-06	1.003e-07	0.28298	ANKRD44	PCCA
rs4664421	2	162229061	G	A	0.119194	-0.00238193	0.834487	rs1913808	2	162804678	A	G	0.308461	-0.0111714	0.160079	1.10905e-06	1.005e-07	0.28298	PSMD14	SLC4A10
rs72801312	16	69609041	G	A	0.0734222	0.00529428	0.708218	rs73973808	17	5394090	T	G	0.125781	-0.0111193	0.318968	1.27574e-06	1.005e-07	0.28298	NFAT5	DERL2;MIS12
rs62169219	2	145218318	G	A	0.109967	-0.00958642	0.417269	rs12108581	4	47035426	T	G	0.467008	-0.000483123	0.948637	2.51154e-06	1.013e-07	0.28298	ZEB2;AC009951.1	GABRB1
rs9455277	6	71666784	A	G	0.431409	0.0158038	0.03347	rs2282910	7	28844824	C	T	0.342178	0.0101499	0.191947	7.31201e-07	1.017e-07	0.28298	B3GAT2	CREB5
rs75467870	11	117667524	A	G	0.106599	-0.0116082	0.3389	rs653749	15	47644528	G	A	0.403652	0.00418654	0.580772	1.23589e-05	1.018e-07	0.28298	FXYD2;DSCAML1	SEMA6D
rs9293757	5	77924020	T	C	0.330776	0.00632736	0.419183	rs133376	22	42466905	T	C	0.43069	0.0079035	0.293588	8.64192e-08	1.026e-07	0.28298	LHFPL2	FAM109B;NAGA
rs6977728	7	28369728	A	C	0.230865	0.00704597	0.413639	rs1462216	11	41096261	A	G	0.424688	-0.00312963	0.677026	1.73044e-05	1.028e-07	0.28298	CREB5	LRRC4C
rs114645176	3	52279951	G	T	0.119989	0.00731998	0.524039	rs11074504	16	10034276	G	T	0.434638	-0.00568589	0.446856	8.21836e-05	1.035e-07	0.28298	PPM1M;RP5-1157M23.2	GRIN2A
rs2963942	5	153038016	A	G	0.446339	-0.0197698	0.00780648	rs78679271	10	97635721	G	T	0.0594129	-0.0172059	0.283026	8.94187e-06	1.057e-07	0.28298	GRIA1	RP11-248J23.7;ENTPD1;ENTPD1-AS1;RP11-429G19.3
rs10908720	1	159408803	C	T	0.364437	-0.0108329	0.161242	rs10798630	1	178691845	T	C	0.428247	-0.00195686	0.792202	7.28712e-07	1.061e-07	0.28298	OR10J1;RP11-550P17.5	RP11-428K3.1;RALGPS2
rs6544548	2	42691073	C	T	0.45282	0.00139116	0.852481	rs6997783	8	121570655	C	T	0.121605	-0.0139366	0.215973	4.88896e-06	1.067e-07	0.28298	AC025750.6;KCNG3	SNTB1
rs1529818	5	136607539	C	A	0.350318	0.0015702	0.839321	rs1569777	6	50808745	T	C	0.104827	-0.0140665	0.243287	1.35976e-05	1.073e-07	0.28298	SPOCK1	TFAP2B
rs10756772	9	16654768	G	C	0.438828	-0.00926788	0.219413	rs1877171	18	47618562	A	G	0.189092	0.00776271	0.410991	2.47915e-06	1.074e-07	0.28298	BNC2	MYO5B
rs79404175	3	1333607	A	G	0.0705202	0.0210649	0.147432	rs17667664	5	168593279	A	T	0.202711	0.00319506	0.733802	6.94065e-06	1.08e-07	0.28298	CNTN6	SLIT3
rs7167951	15	71678963	G	T	0.305006	0.0123026	0.126136	rs6579255	20	34219496	C	T	0.19063	0.00859727	0.359217	1.55519e-08	1.082e-07	0.28298	THSD4	CPNE1;RP1-309K20.6
rs705534	1	64509114	A	C	0.14218	-0.00159127	0.880661	rs56218501	20	46365636	T	C	0.212058	-0.011408	0.207589	5.58198e-06	1.089e-07	0.28298	ROR1	SULF2
rs10869122	9	74735005	T	C	0.426288	0.00240021	0.747149	rs9806310	15	47862963	A	G	0.0581143	-0.00145835	0.926404	1.42927e-06	1.103e-07	0.28298	GDA	SEMA6D
rs59119882	7	37152598	T	A	0.10608	-0.00592905	0.624947	rs10842695	12	26401005	C	T	0.469323	-0.00264283	0.724498	1.05029e-06	1.112e-07	0.28298	ELMO1;RPS17P13	RP11-283G6.4;SSPN;RP11-283G6.5
rs10885620	10	116630048	A	T	0.494741	-0.00386514	0.59966	rs2890357	19	4291417	A	G	0.475525	-0.00990965	0.200006	1.71147e-05	1.12e-07	0.28298	FAM160B1	SHD;TMIGD2
rs55813626	2	199250153	A	C	0.227231	0.00652246	0.459861	rs10934472	3	118735409	C	T	0.137931	-0.0131585	0.224212	5.8412e-07	1.135e-07	0.28298	PLCL1	IGSF11
rs10460249	2	142380526	T	A	0.204043	0.0101632	0.268659	rs2305642	12	69633379	A	G	0.447206	0.00852154	0.256879	2.62395e-06	1.144e-07	0.28298	LRP1B	CPSF6
rs17046283	2	54973834	T	C	0.176023	-0.0111889	0.249872	rs16924797	10	24755735	C	T	0.0854521	0.0169179	0.202819	4.959e-06	1.173e-07	0.28298	AC104781.1;EML6	KIAA1217
rs10810597	9	16722304	T	C	0.280736	0.00913664	0.265826	rs9901455	17	33445549	A	G	0.0771442	0.00626462	0.654121	3.28334e-06	1.176e-07	0.28298	BNC2;RP11-62F24.2	RAD51D;FNDC8;RAD51L3-RFFL
rs2271111	8	25222165	G	A	0.337445	-0.0116128	0.139272	rs7173826	15	67528374	G	T	0.330267	-0.00486759	0.532722	0.000252519	1.181e-07	0.28298	DOCK5	RPS24P16;AAGAB
rs1366290	8	59941575	G	A	0.46818	0.0049758	0.505631	rs34236994	12	120654084	C	G	0.100117	0.00529847	0.668056	1.36509e-05	1.203e-07	0.28298	TOX	PXN;PXN-AS1
rs12413941	10	92546406	C	T	0.220716	-0.00206223	0.818136	rs3825723	14	68024134	T	A	0.149007	-0.00440948	0.675997	1.18867e-06	1.219e-07	0.28298	HTR7	PLEKHH1
rs254682	5	157213497	G	A	0.453663	-0.00252295	0.734182	rs1134578	11	404317	C	T	0.447064	-0.00300287	0.687021	4.24721e-05	1.219e-07	0.28298	CLINT1	SIGIRR;PKP3
rs4699267	4	96426425	G	A	0.0944104	0.0035341	0.779433	rs59032032	18	13496490	C	T	0.0661011	0.0380628	0.0118336	1.22812e-06	1.222e-07	0.28298	UNC5C	LDLRAD4;RP11-53B2.5
rs12614492	2	137559297	C	T	0.283959	0.00906603	0.27156	rs10225698	7	33460354	C	G	0.428214	0.00269866	0.715781	4.53125e-06	1.226e-07	0.28298	THSD7B	BBS9
rs12704317	7	86633929	C	G	0.159784	0.000687683	0.946037	rs2291919	12	280349	A	C	0.298295	0.00423232	0.604886	2.00025e-05	1.228e-07	0.28298	KIAA1324L	RP11-598F7.6;RP11-598F7.5;IQSEC3
rs7689024	4	146535293	C	T	0.165505	-0.0236924	0.0180349	rs1056320	12	31605044	T	G	0.107325	-0.0111543	0.350286	1.84015e-07	1.246e-07	0.28298	MMAA	snoU13;DENND5B
rs11161620	1	76255228	A	G	0.256536	-0.0119539	0.15878	rs17655	13	103528002	C	G	0.221027	0.00416605	0.639142	1.29543e-06	1.257e-07	0.28298	SNORD45B;SNORD45A;RABGGTB;ACADM;SNORD45C	METTL21EP;ERCC5;BIVM-ERCC5
rs1434650	5	136608694	T	C	0.350341	0.00161761	0.83451	rs1569777	6	50808745	T	C	0.104827	-0.0140665	0.243287	1.5473e-05	1.27e-07	0.28298	SPOCK1	TFAP2B
rs11821710	11	123023829	A	G	0.340907	-0.00746965	0.336597	rs2447091	17	2296014	C	T	0.37891	-0.000532748	0.946481	0.000208248	1.27e-07	0.28298	CLMP	MNT
rs702330	6	147872779	G	A	0.318731	-0.0111378	0.173966	rs6464737	7	145903654	G	C	0.259005	-0.00376232	0.657644	3.86516e-06	1.279e-07	0.28298	SAMD5	CNTNAP2
rs352187	2	138356335	A	G	0.41643	-0.000646558	0.931047	rs7865246	9	128269511	C	T	0.45409	-0.00604889	0.413836	2.67179e-06	1.28e-07	0.28298	THSD7B	MAPKAP1
rs9844385	3	139739779	T	G	0.425205	-0.0145789	0.051257	rs7773065	6	163123751	T	C	0.167179	0.00945923	0.336794	2.69583e-06	1.281e-07	0.28298	CLSTN2	PARK2
rs884309	3	192126987	T	G	0.0948325	-0.00780029	0.539326	rs35176054	10	105480387	A	T	0.125973	-0.0117166	0.29391	4.56885e-06	1.295e-07	0.28298	FGF12	SH3PXD2A
rs9789355	2	16821028	C	T	0.374701	-0.00405731	0.598401	rs11101470	10	49978074	G	A	0.447234	0.00471	0.526102	7.01302e-07	1.307e-07	0.28298	FAM49A	WDFY4
rs7238640	18	72687047	C	T	0.13439	-0.00631987	0.554976	rs1065497	22	29279991	T	C	0.272243	0.00845767	0.309519	2.95775e-06	1.329e-07	0.28298	ZNF407	ZNRF3
rs36006513	3	134291913	A	T	0.321494	0.00473537	0.54661	rs1318648	12	53670545	C	A	0.361853	-0.00599352	0.435527	3.94525e-05	1.33e-07	0.28298	CEP63	ESPL1
rs2916638	5	136603755	C	T	0.349167	0.00201655	0.79468	rs1569777	6	50808745	T	C	0.104827	-0.0140665	0.243287	2.82331e-05	1.331e-07	0.28298	SPOCK1	TFAP2B
rs1047014	6	19841493	C	T	0.245502	0.00821742	0.344459	rs11073922	15	90814664	T	C	0.0889831	0.00912242	0.484016	1.1495e-06	1.334e-07	0.28298	ID4;RP1-167F1.2	RP11-697E2.7;NGRN;RP11-697E2.6
rs12676670	8	81981261	A	G	0.394483	0.0022506	0.771608	rs11077139	16	7174874	C	G	0.226047	-0.0137921	0.122415	2.22362e-05	1.34e-07	0.28298	RP11-1149M10.1;PAG1	RBFOX1;RP11-545E8.1
rs9789355	2	16821028	C	T	0.374701	-0.00405731	0.598401	rs2620888	10	49978113	C	T	0.493082	0.00317484	0.66898	1.23073e-05	1.352e-07	0.28298	FAM49A	WDFY4
rs17032103	2	66692508	T	C	0.112758	-0.0184109	0.112265	rs2900373	9	107380414	A	C	0.192951	-0.0137278	0.14311	4.60179e-06	1.362e-07	0.28298	MEIS1	OR13C9
rs17032103	2	66692508	T	C	0.112758	-0.0184109	0.112265	rs10156474	9	107367008	C	T	0.193108	-0.0140398	0.134087	4.62878e-06	1.374e-07	0.28298	MEIS1	OR13C2
rs17055966	18	72646945	A	G	0.130729	-0.00707241	0.513574	rs1065497	22	29279991	T	C	0.272243	0.00845767	0.309519	2.96677e-06	1.385e-07	0.28298	ZNF407	ZNRF3
rs35350600	6	133662910	A	G	0.117285	0.00636268	0.577658	rs1318025	22	29283757	T	C	0.298508	0.0163189	0.041984	1.03356e-05	1.413e-07	0.28298	EYA4	ZNRF3
rs34353709	6	133662884	T	C	0.117285	0.00636268	0.577658	rs1318025	22	29283757	T	C	0.298508	0.0163189	0.041984	1.03356e-05	1.413e-07	0.28298	EYA4	ZNRF3
rs1462983	11	6129837	T	C	0.465981	-0.0163707	0.0261515	rs7350542	11	10529822	G	A	0.146441	-0.00757409	0.47381	1.85352e-05	1.416e-07	0.28298	OR56B4;RP11-290F24.3	RNF141;MTRNR2L8;AMPD3
rs16869235	5	16912847	A	G	0.0741056	0.00198441	0.88689	rs2044225	7	3972185	T	C	0.271127	0.00352191	0.671603	9.40222e-07	1.419e-07	0.28298	MYO10	SDK1
rs13033444	2	23611438	G	A	0.276697	0.00397107	0.629964	rs8038120	15	68425297	T	A	0.433246	0.0104714	0.15892	5.82406e-05	1.422e-07	0.28298	KLHL29	PIAS1
rs11119579	1	210894796	C	T	0.439505	-0.00768653	0.300032	rs7322678	13	21401400	A	T	0.128578	-0.0127747	0.249303	9.77421e-07	1.425e-07	0.28298	KCNH1	XPO4
rs4142149	9	23831141	C	A	0.369895	-0.00568569	0.463741	rs1477141	17	53361838	T	G	0.494977	0.000973197	0.89547	2.8027e-06	1.436e-07	0.28298	RP11-321L2.1;ELAVL2	HLF
rs10022691	4	148779190	A	G	0.106993	0.00138235	0.908093	rs2254522	21	47614443	G	A	0.194881	0.00594365	0.520237	7.19896e-06	1.439e-07	0.28298	ARHGAP10	AP001468.1;LSS
rs13121596	4	82477020	T	G	0.419731	-0.00257999	0.733497	rs11769769	7	128312450	T	C	0.350097	-0.0035309	0.648888	8.74431e-06	1.44e-07	0.28298	RASGEF1B	FAM71F2;RP11-274B21.10;RP11-274B21.5
rs6767786	3	141104180	A	G	0.342399	0.0011969	0.87798	rs2237638	7	103508426	G	A	0.154363	-0.00788433	0.445349	5.81519e-05	1.444e-07	0.28298	ZBTB38	RELN
rs2229992	5	112162854	T	C	0.417899	-0.00563867	0.450011	rs4483769	14	34160070	A	C	0.255901	-0.00441447	0.615256	2.27737e-06	1.467e-07	0.28298	CTC-554D6.1;APC	NPAS3
rs6891192	5	31268991	C	A	0.47933	0.00569464	0.445847	rs2653349	6	55142337	A	G	0.200284	0.00338594	0.712705	3.70407e-06	1.47e-07	0.28298	CDH6;RP11-152K4.2	HCRTR2
rs13130985	4	114432337	T	C	0.433827	-0.00238082	0.747857	rs1938046	10	24188370	G	A	0.26847	-0.00251438	0.763577	3.1219e-06	1.48e-07	0.28298	CAMK2D	KIAA1217
rs2863458	1	16389026	C	T	0.289986	-0.00307756	0.714393	rs12254098	10	126843934	G	T	0.247098	0.000580564	0.946065	6.07176e-05	1.484e-07	0.28298	FAM131C	CTBP2
rs2271920	8	27316117	A	G	0.412096	0.0154259	0.0426356	rs6571434	14	32036345	C	A	0.350775	-0.0066458	0.393968	6.50983e-05	1.486e-07	0.28298	CHRNA2;PTK2B	NUBPL
rs10935282	3	138191232	A	G	0.438609	-0.00053147	0.943118	rs59756710	12	65487616	G	A	0.250143	-0.0080507	0.348122	1.86444e-05	1.489e-07	0.28298	ESYT3	WIF1;RNU6-166P
rs35188552	2	11725947	C	T	0.133975	0.011608	0.291966	rs17327817	9	127642136	T	A	0.233917	-0.00275563	0.750418	7.22841e-07	1.52e-07	0.28298	RN7SL674P;GREB1	ARPC5L;GOLGA1
rs3925008	2	144349917	G	A	0.108177	-0.00438394	0.711559	rs9695213	9	125043555	A	G	0.124397	-0.00276454	0.806741	5.79961e-07	1.529e-07	0.28298	RP11-570L15.1;ARHGAP15	MRRF
rs68144677	6	163149024	C	T	0.113642	-0.00477592	0.681986	rs12877610	13	67263878	T	C	0.346734	0.00745618	0.337014	5.9966e-06	1.535e-07	0.28298	PARK2;PACRG	PCDH9
rs28550663	17	71547457	G	A	0.438778	-0.0172022	0.0269165	rs4811837	20	55929881	C	T	0.373664	0.00306068	0.690385	5.26015e-06	1.539e-07	0.28298	SDK2	RAE1;MTRNR2L3;MTND1P9
rs10465836	1	57641109	A	G	0.110789	-0.00562177	0.632641	rs73172118	3	158178168	C	T	0.154773	-0.0167553	0.100353	2.37946e-05	1.542e-07	0.28298	DAB1	RSRC1
rs17019636	2	36959486	G	T	0.167689	0.0131994	0.182358	rs3733893	5	78532658	T	C	0.348265	-0.00998099	0.200425	4.95955e-06	1.547e-07	0.28298	VIT	DMGDH;JMY
rs6767786	3	141104180	A	G	0.342399	0.0011969	0.87798	rs2221785	7	103497973	C	A	0.154091	-0.00875488	0.396439	6.08991e-05	1.568e-07	0.28298	ZBTB38	RELN
rs7732189	5	136684519	G	A	0.460014	-0.00454807	0.539825	rs12148564	15	66434797	C	T	0.365181	-0.00592351	0.444002	6.62236e-06	1.569e-07	0.28298	SPOCK1	MEGF11
rs16866554	2	179698945	A	G	0.0674215	-0.00213739	0.884605	rs28502153	22	17469049	A	C	0.371507	-0.00224264	0.771724	9.83823e-06	1.574e-07	0.28298	CCDC141;RNU7-104P;TTN	GAB4
rs34585135	6	133662804	G	A	0.117328	0.00597159	0.601206	rs1318025	22	29283757	T	C	0.298508	0.0163189	0.041984	1.1434e-05	1.576e-07	0.28298	EYA4	ZNRF3
rs2242089	8	144689146	T	C	0.181508	0.00666733	0.484178	rs4939078	11	56380134	G	C	0.307885	-0.00876474	0.272943	2.22228e-06	1.58e-07	0.28298	RP11-661A12.14;PYCRL	OR5M1
rs221057	1	16534255	G	C	0.263353	-0.00767094	0.355232	rs7581717	2	10093950	T	C	0.307547	-0.0030172	0.7075	0.000111989	1.59e-07	0.28298	ARHGEF19	GRHL1
rs17147181	11	84030356	C	T	0.183037	0.0107466	0.261014	rs2617686	19	53983048	A	G	0.322908	-0.0073122	0.376666	3.18106e-05	1.602e-07	0.28298	DLG2	TPM3P6;ZNF813
rs41272266	5	78301363	A	T	0.0781713	0.000585328	0.966416	rs1180658	10	61645945	C	A	0.365227	0.0105205	0.171714	1.58272e-05	1.605e-07	0.28298	CTD-2299I21.1;DMGDH	CCDC6
rs41272264	5	78301326	G	A	0.0781713	0.000585328	0.966416	rs1180658	10	61645945	C	A	0.365227	0.0105205	0.171714	1.58272e-05	1.605e-07	0.28298	CTD-2299I21.1;DMGDH	CCDC6
rs17714719	3	148535138	C	T	0.339887	0.0179874	0.0256321	rs16030	19	13387904	G	A	0.225827	-0.007086	0.42672	6.5561e-06	1.609e-07	0.28298	CPB1	CACNA1A
rs7689024	4	146535293	C	T	0.165505	-0.0236924	0.0180349	rs73297842	12	31676917	C	T	0.107281	-0.0113384	0.343101	2.55127e-07	1.63e-07	0.28298	MMAA	DENND5B
rs11612024	12	104354173	T	C	0.305916	-0.0160193	0.0461086	rs7239	19	3767265	C	T	0.412565	-0.00369281	0.636543	2.75244e-05	1.633e-07	0.28298	C12orf73	MRPL54;RAX2
rs7808184	7	96229033	G	C	0.144342	0.0184834	0.078753	rs7007072	8	61124264	G	A	0.41714	0.000939874	0.900228	0.000187046	1.637e-07	0.28298	SHFM1	CA8
rs9881048	3	165506252	A	C	0.197135	0.00780936	0.402242	rs10415344	19	44350718	C	A	0.418965	0.00210802	0.777496	8.36704e-07	1.638e-07	0.28298	BCHE	ZNF283
rs7895575	10	63977537	G	A	0.242018	0.00536361	0.533066	rs1165678	12	104322184	G	A	0.397999	0.00662298	0.38121	4.09022e-06	1.667e-07	0.28298	RTKN2	MIR3652;HSP90B1;RP11-642P15.1
rs77622274	10	62149864	C	T	0.122345	0.000602169	0.957214	rs12438067	15	71863751	G	A	0.18693	0.00482812	0.609576	2.55594e-06	1.671e-07	0.28298	ANK3	THSD4
rs2893175	1	91993388	G	A	0.273926	0.00597471	0.468962	rs3019257	11	77168634	C	G	0.307651	0.000206241	0.979609	3.81448e-05	1.682e-07	0.28298	CDC7	PAK1
rs11711894	3	159942949	T	C	0.26244	0.0117318	0.16956	rs4894724	3	175329367	A	G	0.178462	0.00979118	0.305638	1.07473e-06	1.682e-07	0.28298	C3orf80;RP11-431I8.1;IL12A-AS1;RP11-432B6.3	RNU4-91P;NAALADL2
rs9881048	3	165506252	A	C	0.197135	0.00780936	0.402242	rs1549954	19	44348805	A	C	0.418525	0.00245152	0.74223	6.10466e-07	1.695e-07	0.28298	BCHE	ZNF283
rs4714068	6	37455642	T	G	0.461816	0.00952765	0.198711	rs3759259	12	10782115	T	C	0.40529	-0.0183854	0.0158399	5.05801e-05	1.702e-07	0.28298	CCDC167	STYK1
rs7555310	1	248487638	A	G	0.269052	0.00917937	0.270568	rs3770178	2	222314482	A	G	0.195012	-0.0133641	0.156301	4.04536e-06	1.715e-07	0.28298	OR2M7	EPHA4
rs7555424	1	248487768	A	G	0.269052	0.00917937	0.270568	rs3770178	2	222314482	A	G	0.195012	-0.0133641	0.156301	4.04536e-06	1.715e-07	0.28298	OR2M7	EPHA4
rs75053936	3	131630827	A	G	0.093233	0.00993659	0.439053	rs79530143	13	73647293	A	G	0.0780663	0.00533908	0.698595	3.1332e-05	1.724e-07	0.28298	CPNE4	KLF5
rs75053936	3	131630827	A	G	0.093233	0.00993659	0.439053	rs78578703	13	73647292	C	T	0.0780663	0.00533908	0.698595	3.1332e-05	1.724e-07	0.28298	CPNE4	KLF5
rs7556298	1	62488358	C	T	0.273018	-0.00717906	0.388971	rs12802157	11	28060285	C	A	0.239689	0.00945551	0.276108	1.79927e-06	1.726e-07	0.28298	INADL	KIF18A
rs11946011	4	16592753	C	T	0.233276	-0.00995849	0.258976	rs1133076	8	134125682	A	G	0.46672	0.00162474	0.827046	5.50821e-06	1.729e-07	0.28298	LDB2	TG
rs60297197	1	40157143	T	C	0.319642	0.0055738	0.478279	rs1558670	16	55478046	T	C	0.274818	0.00560297	0.496559	2.8231e-05	1.733e-07	0.28298	HPCAL4;PPIE	RP11-212I21.2;MMP2
rs55658822	1	198149889	G	A	0.118052	0.0045534	0.689974	rs5030897	10	70722939	T	C	0.361244	-0.00327992	0.667687	8.36631e-06	1.742e-07	0.28298	NEK7	RN7SL373P;DDX21
rs4912132	1	19282944	A	G	0.294642	0.00179491	0.831898	rs11633288	15	47876710	C	T	0.478362	-0.00606006	0.410663	1.90186e-08	1.742e-07	0.28298	IFFO2	SEMA6D
rs12327985	2	206575748	A	T	0.401768	0.00800432	0.298499	rs8407	12	54974803	T	C	0.309979	0.00276026	0.729353	2.17216e-05	1.745e-07	0.28298	NRP2	PDE1B;PPP1R1A
rs3750529	9	116132275	A	G	0.0820038	-0.0201165	0.14055	rs11109760	12	99605691	T	C	0.363238	-0.00439122	0.566376	2.63785e-05	1.748e-07	0.28298	BSPRY;HDHD3	ANKS1B
rs6435050	2	201329124	C	T	0.472041	0.001524	0.836741	rs458655	12	118725733	G	T	0.145782	-0.00440965	0.67982	1.55144e-05	1.75e-07	0.28298	SPATS2L	TAOK3
rs2411759	17	47071074	T	C	0.44454	1.94539e-05	0.997909	rs4550540	18	22891631	G	A	0.492957	8.9573e-06	0.999028	6.4498e-06	1.758e-07	0.28298	RP11-501C14.5;IGF2BP1	ZNF521
rs1529818	5	136607539	C	A	0.350318	0.0015702	0.839321	rs7769978	6	50815229	C	T	0.104878	-0.0135979	0.259032	1.94524e-05	1.78e-07	0.28298	SPOCK1	TFAP2B
rs20558	1	183094547	T	C	0.440014	0.0079656	0.280442	rs62114964	2	11938974	G	C	0.132554	0.0205552	0.06006	1.27697e-05	1.791e-07	0.28298	LAMC1	LPIN1
rs3771224	2	58460029	T	C	0.334841	-0.000136782	0.98615	rs4579919	11	11453232	T	C	0.24395	0.0203913	0.0195126	1.2972e-05	1.792e-07	0.28298	FANCL	GALNT18
rs58589178	7	70596532	T	C	0.135624	-0.00689896	0.52255	rs6482523	10	26238587	T	C	0.322549	-0.00354321	0.655725	1.10492e-05	1.801e-07	0.28298	WBSCR17	MYO3A
rs17099155	1	77019986	G	T	0.153515	0.0108032	0.298192	rs4921518	5	158432457	T	A	0.386646	0.00211666	0.782619	1.0365e-05	1.835e-07	0.28298	ST6GALNAC3	EBF1
rs684973	11	117451536	C	G	0.436456	-0.00478863	0.518603	rs12940146	17	9350272	C	T	0.26475	-0.00809863	0.350334	9.85182e-07	1.845e-07	0.28298	DSCAML1	STX8
rs11578208	1	6054055	C	T	0.194501	-0.00123143	0.894861	rs28413473	15	37300930	A	G	0.339923	-0.00963337	0.216564	0.000107082	1.846e-07	0.28298	KCNAB2;NPHP4	MEIS2
rs769772	3	3738063	A	T	0.434444	-0.000422232	0.956064	rs17795885	14	25369747	A	T	0.189388	-0.00948318	0.320346	2.58571e-05	1.871e-07	0.28298	SUMF1	STXBP6
rs67558286	14	85999565	C	G	0.244	0.0126309	0.15915	rs325380	15	100256618	A	C	0.437477	0.00460581	0.55212	1.97443e-05	1.873e-07	0.28298	RP11-497E19.1;FLRT2;RP11-497E19.2	DKFZP779J2370;LYSMD4;MEF2A
rs34647320	3	150128994	G	T	0.19301	0.00320951	0.731591	rs3763457	7	108213926	G	A	0.326591	0.00130116	0.868873	2.21833e-05	1.876e-07	0.28298	TSC22D2	PNPLA8;DNAJB9;THAP5
rs11219033	11	123023893	A	G	0.34251	-0.00889215	0.253204	rs2447091	17	2296014	C	T	0.37891	-0.000532748	0.946481	0.000251324	1.882e-07	0.28298	CLMP	MNT
rs2567988	12	121608273	T	C	0.397144	0.00671414	0.376371	rs2180672	20	9051482	G	A	0.182587	0.00541654	0.573523	3.66208e-05	1.894e-07	0.28298	P2RX7	PLCB4;AL121898.1
rs12155286	7	78114661	G	A	0.201954	-0.0083861	0.362149	rs72789086	10	50379997	A	G	0.215813	-0.0139944	0.116729	3.10719e-06	1.897e-07	0.28298	AC007237.2;MAGI2	C10orf128
rs4948398	10	61966755	C	T	0.434326	0.0102495	0.165238	rs1373079	17	64015628	A	G	0.412152	-0.00597421	0.426037	1.16579e-05	1.907e-07	0.28298	ANK3	CEP112
rs4948398	10	61966755	C	T	0.434326	0.0102495	0.165238	rs12451823	17	64015044	T	C	0.412152	-0.00597421	0.426037	1.16579e-05	1.907e-07	0.28298	ANK3	CEP112
rs7813473	8	125461700	C	T	0.137028	-0.00198595	0.85436	rs73396846	18	20496486	G	A	0.0801201	-0.0028327	0.837185	1.23006e-06	1.908e-07	0.28298	TRMT12	RBBP8;RP11-739L10.1
rs10972836	9	36304017	A	G	0.38483	-0.0147927	0.0577275	rs12935280	16	23848397	G	T	0.472034	-0.00286452	0.703843	0.000106171	1.911e-07	0.28298	HMGB3P24;CLTA	PRKCB
rs17235841	3	57186580	C	A	0.215699	-0.0156562	0.0845058	rs1132429	3	179298999	C	T	0.376454	0.0066036	0.387889	1.3245e-05	1.921e-07	0.28298	IL17RD	RP11-145M9.6;ACTL6A;RP11-15L13.4
rs60297197	1	40157143	T	C	0.319642	0.0055738	0.478279	rs10521325	16	55478701	C	T	0.27473	0.0051449	0.532504	3.19397e-05	1.929e-07	0.28298	HPCAL4;PPIE	RP11-212I21.2;MMP2
rs61742642	14	76964655	T	C	0.0574685	-0.0403084	0.0130608	rs1048159	17	54912339	A	G	0.143467	-0.00871998	0.401479	6.24187e-07	1.946e-07	0.28298	RP11-187O7.3;ESRRB	C17orf67;DGKE
rs12217617	10	50533237	A	G	0.160311	0.000296755	0.976606	rs10861075	12	79276727	T	A	0.440794	0.00159759	0.83047	3.1381e-05	1.954e-07	0.28298	C10orf71	SYT1
rs823674	1	41240471	A	T	0.378421	0.0121844	0.112703	rs1092553	3	194403491	T	G	0.36901	-0.00418985	0.59374	8.67904e-05	1.957e-07	0.28298	NFYC	FAM43A
rs8181338	10	124004551	A	T	0.370628	-0.0184652	0.0160191	rs11698255	20	36531400	A	G	0.052327	0.0279945	0.095799	7.03865e-05	1.959e-07	0.28298	TACC2	VSTM2L
rs1147504	7	121653398	G	A	0.472844	-0.0170307	0.0208061	rs4374971	8	124666287	C	T	0.211128	0.0114184	0.212071	3.30547e-06	1.963e-07	0.28298	PTPRZ1	KLHL38;CTD-2552K11.2
rs4246412	17	7620595	T	G	0.341985	0.00428755	0.581116	rs13042688	20	15795823	G	A	0.205767	0.00496498	0.594281	6.67495e-05	1.98e-07	0.28298	DNAH2	MACROD2
rs7041475	9	102598083	A	T	0.380283	0.00685177	0.373133	rs11062523	12	3242292	C	T	0.388933	-0.00930574	0.221375	0.000245388	1.983e-07	0.28298	NR4A3	TSPAN9
rs4626674	9	71492109	G	A	0.299143	-0.00716086	0.377867	rs332864	19	38652993	T	C	0.440887	-0.00209086	0.779681	7.20961e-05	1.984e-07	0.28298	PIP5K1B	SIPA1L3
rs17534670	2	65615428	G	A	0.486591	-0.0035895	0.62708	rs35479042	8	80523667	C	G	0.167737	0.00388033	0.693796	2.6355e-08	2.01e-07	0.28298	SPRED2	STMN2
rs7736541	5	140725828	T	C	0.446594	0.00580971	0.444253	rs11173551	12	40176306	G	A	0.133227	-0.00812591	0.455797	3.62424e-05	2.019e-07	0.28298	PCDHGA1;PCDHGB1;PCDHGA3;PCDHGA2	SLC2A13;C12orf40
rs7556024	1	7323971	A	C	0.249885	-0.000828268	0.92297	rs7212350	17	55496521	A	G	0.254349	-0.0158995	0.0615932	1.16067e-05	2.021e-07	0.28298	CAMTA1	MSI2
rs60297197	1	40157143	T	C	0.319642	0.0055738	0.478279	rs4238779	16	55473498	C	T	0.274465	0.00628949	0.44606	3.25889e-05	2.036e-07	0.28298	HPCAL4;PPIE	RP11-212I21.2;MMP2
rs4839047	1	116383333	A	C	0.222561	-0.00513739	0.566556	rs9922434	16	78816421	G	A	0.254289	0.00410923	0.625654	2.05195e-05	2.048e-07	0.28298	NHLH2	WWOX
rs2275254	1	111861974	T	C	0.414253	-0.00586838	0.434719	rs1456871	4	62296247	G	T	0.451368	-0.00456363	0.543588	2.96569e-05	2.05e-07	0.28298	CHIA;RP5-1125M8.2;RP5-1125M8.3	RP11-798L4.1;LPHN3
rs16865656	1	40157260	A	C	0.320386	0.00550275	0.483916	rs1558670	16	55478046	T	C	0.274818	0.00560297	0.496559	3.56098e-05	2.052e-07	0.28298	HPCAL4;PPIE	RP11-212I21.2;MMP2
rs3822960	6	74230859	C	T	0.326903	0.0110652	0.163307	rs4964223	12	108155128	G	C	0.400058	0.000184959	0.9805	7.39978e-06	2.057e-07	0.28298	EEF1A1;RP11-505P4.7	RP11-864J10.4;PRDM4
rs62260756	3	49910838	T	C	0.0805736	-0.00241023	0.859891	rs1046584	14	24785784	T	C	0.0992733	-0.00445675	0.718288	5.59305e-07	2.059e-07	0.28298	CAMKV;ACTBP13	ADCY4;LTB4R;LTB4R2
rs6929442	6	142742659	C	T	0.290759	0.00670381	0.41333	rs2395008	10	74567969	C	T	0.333333	0.00389355	0.6153	8.08928e-07	2.06e-07	0.28298	GPR126	MCU
rs3814322	1	198139136	T	G	0.117952	0.00444743	0.696914	rs5030897	10	70722939	T	C	0.361244	-0.00327992	0.667687	9.84712e-06	2.062e-07	0.28298	NEK7	RN7SL373P;DDX21
rs352187	2	138356335	A	G	0.41643	-0.000646558	0.931047	rs473426	9	128406988	G	C	0.459447	-0.00452336	0.541969	2.20013e-06	2.078e-07	0.28298	THSD7B	MAPKAP1
rs3561	14	24550224	C	T	0.328858	0.0103759	0.187045	rs325380	15	100256618	A	C	0.437477	0.00460581	0.55212	0.000112341	2.087e-07	0.28298	NRL;CPNE6	DKFZP779J2370;LYSMD4;MEF2A
rs72850058	2	137570915	T	C	0.152037	-0.0039969	0.69564	rs13138795	4	79209776	T	C	0.358264	-0.00514806	0.508991	2.51561e-05	2.09e-07	0.28298	THSD7B	FRAS1
rs1434650	5	136608694	T	C	0.350341	0.00161761	0.83451	rs7769978	6	50815229	C	T	0.104878	-0.0135979	0.259032	2.20739e-05	2.103e-07	0.28298	SPOCK1	TFAP2B
rs1112999	1	211021912	C	T	0.252394	-0.00251577	0.766496	rs71307942	3	143272665	A	G	0.139243	-0.00245398	0.819261	8.26488e-05	2.109e-07	0.28298	KCNH1	SLC9A9
rs61076479	4	96279810	G	T	0.171584	0.010847	0.271917	rs10765875	11	11644600	A	G	0.359454	-0.00034182	0.965577	4.49915e-06	2.115e-07	0.28298	UNC5C	GALNT18
rs67843112	3	30790307	A	C	0.0914676	-0.0138625	0.285786	rs2067011	5	178415937	A	G	0.454768	0.00454339	0.541436	2.17145e-05	2.117e-07	0.28298	GADL1	RP11-281O15.4;GRM6
rs1338937	6	132726355	A	G	0.154451	-0.00425249	0.689778	rs13268364	8	22707074	T	C	0.262733	-0.00359004	0.669692	7.29835e-05	2.122e-07	0.28298	MOXD1	PEBP4
rs10489911	1	61838509	T	C	0.0856055	-0.0378938	0.00403124	rs8048202	16	82716238	G	A	0.133114	-0.00591968	0.591147	3.24755e-06	2.125e-07	0.28298	NFIA	CDH13
rs13171	7	930689	T	C	0.17111	0.00501257	0.612547	rs12901170	15	35050879	A	T	0.386558	-0.00177584	0.813101	5.96729e-05	2.136e-07	0.28298	SUN1;GET4;RP11-449P15.2	RP11-814P5.1;GJD2
rs10741770	11	19397116	A	G	0.254906	-0.00262074	0.757287	rs2229080	18	50432602	G	C	0.364868	-0.00425766	0.591493	1.74523e-06	2.142e-07	0.28298	NAV2;NAV2-IT1	DCC
rs73278113	10	76776956	G	C	0.0716334	-0.0144163	0.322186	rs6035037	20	18395988	T	C	0.313338	0.00659697	0.404667	1.41518e-06	2.152e-07	0.28298	KAT6B;RP11-77G23.2	GCNT1P1;DZANK1
rs1043615	7	108212353	G	A	0.487222	-0.000457156	0.950396	rs1480955	15	100581989	T	A	0.232116	0.010447	0.23355	5.65222e-06	2.159e-07	0.28298	PNPLA8;DNAJB9;THAP5	ADAMTS17
rs1046356	2	180810202	T	C	0.0645656	-0.015774	0.288214	rs4691460	4	159059431	C	A	0.470302	0.00432036	0.565849	0.000320068	2.162e-07	0.28298	CWC22	FAM198B
rs35006	5	53442725	G	C	0.305979	-0.00166281	0.83653	rs1114426	11	10243427	C	G	0.448852	-0.00038583	0.961646	0.000224656	2.164e-07	0.28298	ARL15	SBF2
rs9842008	3	189363001	C	T	0.415385	0.00069164	0.927106	rs7191331	16	58713798	A	G	0.199341	0.00632467	0.493216	1.10653e-06	2.178e-07	0.28298	TP63;RP11-600G3.1	SLC38A7
rs989437	7	28830498	A	G	0.383632	0.0040666	0.59108	rs1147504	7	121653398	G	A	0.472844	-0.0170307	0.0208061	0.000127988	2.197e-07	0.28298	CREB5	PTPRZ1
rs6429915	2	142380100	G	C	0.204194	0.00999435	0.275948	rs2305642	12	69633379	A	G	0.447206	0.00852154	0.256879	3.44159e-06	2.203e-07	0.28298	LRP1B	CPSF6
rs573212	9	97349666	C	G	0.135408	0.0149998	0.164964	rs1379767	12	41801294	G	A	0.227736	-0.00231988	0.792317	2.31142e-05	2.205e-07	0.28298	FBP2	PDZRN4;RP11-413B19.2
rs2916638	5	136603755	C	T	0.349167	0.00201655	0.79468	rs7769978	6	50815229	C	T	0.104878	-0.0135979	0.259032	4.04838e-05	2.208e-07	0.28298	SPOCK1	TFAP2B
rs2035029	18	50205016	G	A	0.165247	-0.0022228	0.821784	rs1211644	20	45592842	C	T	0.254999	0.000606779	0.942741	3.30934e-05	2.227e-07	0.28298	DCC	EYA2
rs2067599	5	140344242	A	G	0.15916	-0.00808767	0.428741	rs11233720	11	83402568	A	G	0.245428	-0.00667293	0.436008	0.000125171	2.23e-07	0.28298	PCDHA1;PCDHA6;PCDHAC1;PCDHA7;PCDHA12;PCDHA10;PCDHA11;PCDHA9;PCDHA2;PCDHA4;PCDHA5;PCDHA8;PCDHAC2;PCDHA13;PCDHA3	DLG2;RP11-160H12.2
rs4999127	1	154714006	G	A	0.141729	-0.0110161	0.301702	rs1233378	6	29604124	A	G	0.202209	0.0203856	0.0329144	1.86603e-05	2.238e-07	0.28298	KCNN3	GABBR1;SUMO2P1
rs16826652	2	150016809	C	T	0.32738	0.00733234	0.352254	rs2073711	15	65494212	A	G	0.367493	0.00944432	0.21952	0.000197398	2.256e-07	0.28298	LYPD6B	CILP
rs61729114	3	49946812	A	G	0.0808431	-0.00510452	0.707982	rs1046584	14	24785784	T	C	0.0992733	-0.00445675	0.718288	5.25472e-07	2.258e-07	0.28298	CTD-2330K9.3;MON1A	ADCY4;LTB4R;LTB4R2
rs17435349	9	91659612	A	C	0.107025	0.00996019	0.405753	rs3783313	14	35342838	A	C	0.228578	0.0132671	0.130387	1.33562e-05	2.261e-07	0.28298	SHC3	BAZ1A;RP11-73E17.2
rs2091788	2	49244387	A	T	0.228226	-0.01996	0.027425	rs7925183	11	114007991	G	C	0.109848	-0.00637268	0.593463	3.43654e-06	2.265e-07	0.28298	FSHR	ZBTB16
rs11243011	6	5431340	G	A	0.19229	0.0162314	0.0828154	rs17130007	10	114438640	C	G	0.12366	0.00399629	0.724925	2.08627e-06	2.266e-07	0.28298	FARS2	RP11-25C19.3;VTI1A
rs72973817	6	124857779	T	C	0.0549015	-0.0239028	0.149674	rs28525356	21	32747425	C	T	0.261065	-0.0178209	0.0329356	2.40524e-07	2.274e-07	0.28298	NKAIN2	TIAM1
rs7705742	5	64588001	G	A	0.465913	0.0122198	0.0993087	rs139299	22	39497454	C	G	0.478795	0.000868304	0.906788	1.28745e-05	2.276e-07	0.28298	ADAMTS6	APOBEC3H
rs7705164	5	64587889	A	G	0.465913	0.0122198	0.0993087	rs139299	22	39497454	C	G	0.478795	0.000868304	0.906788	1.28745e-05	2.276e-07	0.28298	ADAMTS6	APOBEC3H
rs2898458	8	17913813	G	A	0.33438	0.00197755	0.801401	rs7079357	10	62643168	A	T	0.211727	0.0126042	0.167039	6.12848e-07	2.278e-07	0.28298	ASAH1	RHOBTB1
rs16865656	1	40157260	A	C	0.320386	0.00550275	0.483916	rs10521325	16	55478701	C	T	0.27473	0.0051449	0.532504	4.02549e-05	2.288e-07	0.28298	HPCAL4;PPIE	RP11-212I21.2;MMP2
rs4948398	10	61966755	C	T	0.434326	0.0102495	0.165238	rs2083794	17	64052744	A	C	0.414051	-0.00524839	0.489506	1.55049e-05	2.313e-07	0.28298	ANK3	CEP112
rs1880458	5	137244517	G	A	0.218999	-0.00141801	0.874707	rs11601433	11	21531851	T	G	0.174276	0.0150871	0.119758	3.25548e-05	2.321e-07	0.28298	PKD2L2	NELL1
rs1880458	5	137244517	G	A	0.218999	-0.00141801	0.874707	rs11601429	11	21531834	A	G	0.174276	0.0150871	0.119758	3.25548e-05	2.321e-07	0.28298	PKD2L2	NELL1
rs2902853	3	116168669	G	A	0.188169	0.0181908	0.0559516	rs10461129	4	96304120	T	A	0.46664	-0.00319113	0.66909	4.98217e-06	2.323e-07	0.28298	LSAMP	UNC5C
rs62362364	5	55441571	C	G	0.174244	-0.00526614	0.606649	rs12554736	9	37680251	C	G	0.449847	-0.00171054	0.824866	9.31938e-05	2.326e-07	0.28298	ANKRD55;RNA5SP184	FRMPD1;RP11-613M10.9
rs11576415	1	161182208	G	C	0.100716	-0.0139267	0.255399	rs765033	14	98215374	G	C	0.437465	0.00795079	0.293425	1.40509e-05	2.327e-07	0.28298	NDUFS2;FCER1G	RP11-204N11.1
rs6595440	5	122718736	C	G	0.423603	-0.000879591	0.90677	rs2699503	7	144095600	A	G	0.454316	0.00989233	0.182814	2.9389e-05	2.342e-07	0.28298	CEP120	NOBOX
rs13094827	3	169183469	G	A	0.409118	0.00262848	0.737191	rs10787463	10	114552905	A	G	0.431328	0.00429555	0.563465	2.75055e-05	2.351e-07	0.28298	RP11-641D5.2;MECOM	VTI1A
rs3844196	6	6325739	C	T	0.328217	0.00519657	0.523144	rs12171105	22	26783694	G	T	0.440135	-0.00018845	0.980523	6.37279e-05	2.352e-07	0.28298	F13A1	RNA5SP495;SEZ6L
rs2271920	8	27316117	A	G	0.412096	0.0154259	0.0426356	rs4981857	14	32048000	T	C	0.350983	-0.0061974	0.425454	0.000112911	2.352e-07	0.28298	CHRNA2;PTK2B	NUBPL
rs2741299	2	233388813	T	G	0.181099	-0.00457501	0.635321	rs28693939	7	19139000	C	A	0.383097	-0.00457873	0.561475	7.58814e-06	2.354e-07	0.28298	CHRND;PRSS56	TWIST1
rs72850058	2	137570915	T	C	0.152037	-0.0039969	0.69564	rs12504081	4	79205699	A	T	0.35824	-0.00553708	0.477588	2.54929e-05	2.377e-07	0.28298	THSD7B	FRAS1
rs62142565	2	42492820	A	C	0.456973	-0.00326116	0.660252	rs6997783	8	121570655	C	T	0.121605	-0.0139366	0.215973	5.12707e-05	2.383e-07	0.28298	EML4	SNTB1
rs75467870	11	117667524	A	G	0.106599	-0.0116082	0.3389	rs12908163	15	47641522	T	C	0.403737	0.00428337	0.570315	1.76746e-05	2.392e-07	0.28298	FXYD2;DSCAML1	SEMA6D
rs936266	3	108125614	T	C	0.27312	0.0108234	0.194529	rs6833101	4	140220558	C	A	0.263821	-0.003611	0.66828	1.57893e-05	2.399e-07	0.28298	MYH15	NDUFC1;NAA15
rs16865656	1	40157260	A	C	0.320386	0.00550275	0.483916	rs4238779	16	55473498	C	T	0.274465	0.00628949	0.44606	4.13019e-05	2.406e-07	0.28298	HPCAL4;PPIE	RP11-212I21.2;MMP2
rs4948398	10	61966755	C	T	0.434326	0.0102495	0.165238	rs11649817	17	63996645	G	T	0.412524	-0.00626692	0.406258	1.37904e-05	2.407e-07	0.28298	ANK3	CEP112
rs788908	4	73414286	C	T	0.38109	0.0148383	0.0507113	rs12815704	12	16654172	G	A	0.413232	0.00597253	0.424206	3.33609e-06	2.409e-07	0.28298	ADAMTS3	MGST1
rs75467870	11	117667524	A	G	0.106599	-0.0116082	0.3389	rs474356	15	47641602	C	G	0.403748	0.00423783	0.574419	1.75928e-05	2.417e-07	0.28298	FXYD2;DSCAML1	SEMA6D
rs2060396	2	80188021	A	G	0.272459	-0.00113103	0.89077	rs202120	17	49991378	T	C	0.279551	0.0136422	0.0985465	3.94083e-05	2.442e-07	0.28298	CTNNA2	CA10
rs4596398	5	31223681	C	A	0.374219	-0.00107131	0.889037	rs191258216	19	4065415	G	A	0.266991	0.00374229	0.664198	1.77014e-05	2.447e-07	0.28298	CDH6;RP11-152K4.2	CTD-2622I13.3;ZBTB7A
rs1409104	6	53869450	T	C	0.492303	-0.00179844	0.809113	rs10100191	8	97559162	G	A	0.135336	-0.0040777	0.705468	1.69166e-05	2.447e-07	0.28298	MLIP;MLIP-IT1	SDC2
rs7297	3	100467676	T	A	0.389998	0.00997985	0.19125	rs4897492	6	131388859	T	C	0.299474	0.00426175	0.603745	8.95781e-06	2.457e-07	0.28298	TFG;ABI3BP	EPB41L2
rs1990999	5	64559525	T	C	0.469116	0.0132861	0.072398	rs139299	22	39497454	C	G	0.478795	0.000868304	0.906788	1.32544e-05	2.464e-07	0.28298	ADAMTS6	APOBEC3H
rs35972889	2	74225748	G	A	0.107635	0.0066328	0.574761	rs491536	11	126435264	T	C	0.337223	-0.0057663	0.46466	1.02417e-05	2.466e-07	0.28298	TET3;RP11-711M9.1	KIRREL3;KIRREL3-AS1
rs253484	5	16898070	T	C	0.447297	0.0125071	0.0922404	rs3741747	12	65004316	C	T	0.432069	0.000882941	0.906176	6.41291e-06	2.47e-07	0.28298	MYO10;CTB-55B8.1	RP11-338E21.1;RASSF3
rs6779	1	161141432	G	C	0.274645	0.00428969	0.609148	rs4232	15	59931131	A	G	0.328696	0.00915383	0.26142	1.04902e-06	2.477e-07	0.28298	B4GALT3;PPOX	GCNT3;GTF2A2
rs2171615	11	17252641	G	A	0.458705	-0.0156487	0.0341778	rs11062279	12	2672374	G	A	0.16634	0.0144352	0.152381	2.22323e-06	2.49e-07	0.28298	NUCB2;RP11-452G18.2	CACNA1C
rs1127006	4	108641317	G	A	0.393674	0.015731	0.036208	rs7020002	9	100008390	G	A	0.262493	0.00174985	0.834589	5.67311e-05	2.498e-07	0.28298	PAPSS1	RP11-23J9.4;CCDC180;RP11-23J9.5;RP11-23J9.6
rs1635528	12	48395900	C	T	0.165708	-0.00152335	0.879239	rs1135640	17	73949540	G	C	0.35691	-0.0105848	0.172555	1.43855e-05	2.505e-07	0.28298	RP1-228P16.3;COL2A1	ACOX1
rs10043775	5	147805120	C	T	0.264408	-0.00680296	0.41667	rs275719	15	40113599	T	C	0.386743	-0.000136467	0.985505	9.23375e-07	2.513e-07	0.28298	CTD-2283N19.1;FBXO38	GPR176
rs75467870	11	117667524	A	G	0.106599	-0.0116082	0.3389	rs649483	15	47641899	A	G	0.403647	0.00410477	0.586561	1.83972e-05	2.515e-07	0.28298	FXYD2;DSCAML1	SEMA6D
rs9496346	6	142669338	G	A	0.291695	0.00461427	0.57129	rs3009551	10	74464138	C	A	0.331629	0.00254295	0.743462	2.27757e-06	2.522e-07	0.28298	GPR126	MCU
rs34936676	7	132226505	T	C	0.440657	0.00821756	0.277343	rs523232	18	32622168	C	G	0.0750028	-0.0165279	0.239278	4.12659e-05	2.529e-07	0.28298	PLXNA4	MAPRE2
rs17620655	3	21789160	G	C	0.0909456	-0.0014449	0.91115	rs7430	8	22398414	C	G	0.464281	-0.00166123	0.827237	5.35398e-06	2.533e-07	0.28298	ZNF385D	RP11-582J16.4;PPP3CC;SORBS3
rs10460976	3	18419859	G	A	0.417909	0.00221924	0.767319	rs11647295	16	79158182	G	A	0.142167	-0.00269385	0.79761	1.75519e-06	2.541e-07	0.28298	SATB1;TBC1D5	WWOX
rs11556157	2	44028013	T	A	0.243276	0.0212911	0.0129844	rs10277432	7	34130575	T	A	0.27265	-0.00701072	0.39644	1.07373e-05	2.553e-07	0.28298	DYNC2LI1	BMPER
rs2173074	4	16598510	G	A	0.234696	-0.0101049	0.25043	rs2069568	8	134108453	T	C	0.462001	-0.000634687	0.932408	1.68875e-05	2.554e-07	0.28298	LDB2	TG;SLA
rs538758	1	40155188	G	A	0.321627	0.00573609	0.464464	rs1558670	16	55478046	T	C	0.274818	0.00560297	0.496559	4.97891e-05	2.561e-07	0.28298	HPCAL4;PPIE	RP11-212I21.2;MMP2
rs884447	10	128917993	C	T	0.121238	-0.0143297	0.205978	rs7214088	17	7386280	G	A	0.245318	0.00427261	0.619607	4.43038e-05	2.566e-07	0.28298	DOCK1	SLC35G6;ZBTB4;POLR2A
rs4692500	4	31147272	C	A	0.415604	-0.00591642	0.43006	rs156065	6	128222626	G	A	0.443712	0.00796251	0.282591	4.38609e-05	2.613e-07	0.28298	PCDH7	THEMIS
rs3748854	1	26485517	C	G	0.304749	0.0106074	0.182983	rs1447374	4	30824964	A	C	0.135097	0.00586032	0.586711	3.10609e-05	2.616e-07	0.28298	FAM110D	PCDH7
rs3822960	6	74230859	C	T	0.326903	0.0110652	0.163307	rs11113466	12	108154937	G	C	0.400209	0.000363613	0.961653	8.27616e-06	2.617e-07	0.28298	EEF1A1;RP11-505P4.7	RP11-864J10.4;PRDM4
rs3792109	2	234184417	G	A	0.465715	0.0029882	0.686081	rs5030783	15	40984389	C	T	0.341216	-0.000869947	0.912076	6.26282e-05	2.623e-07	0.28298	SCARNA5;ATG16L1	RAD51-AS1;RAD51
rs17678166	5	128206171	T	C	0.124238	0.00654264	0.560945	rs1684660	17	42108351	T	A	0.456554	0.00113371	0.878797	6.23307e-06	2.629e-07	0.28298	SLC27A6	LSM12
rs12565228	1	26483381	T	C	0.303646	0.0101262	0.203088	rs1447374	4	30824964	A	C	0.135097	0.00586032	0.586711	2.88392e-05	2.63e-07	0.28298	FAM110D	PCDH7
rs702330	6	147872779	G	A	0.318731	-0.0111378	0.173966	rs10216036	7	145845401	G	A	0.264769	-0.00471962	0.571288	5.5453e-06	2.636e-07	0.28298	SAMD5	CNTNAP2
rs3803183	12	48398080	T	A	0.160842	0.00503809	0.61572	rs1135640	17	73949540	G	C	0.35691	-0.0105848	0.172555	8.21484e-06	2.645e-07	0.28298	RP1-228P16.3;COL2A1	ACOX1
rs11663622	18	28905157	T	C	0.492882	-0.00754057	0.30549	rs6020998	20	36427293	T	G	0.453476	-0.0112038	0.132408	1.8989e-06	2.646e-07	0.28298	DSG1	CTNNBL1
rs1835941	5	167583669	G	A	0.185707	-0.0112501	0.259704	rs11070854	15	51808365	T	C	0.498863	0.00927098	0.21077	1.58235e-06	2.648e-07	0.28298	CTB-178M22.1;TENM2	DMXL2
rs884447	10	128917993	C	T	0.121238	-0.0143297	0.205978	rs7219992	17	7386279	T	C	0.245259	0.00413034	0.631342	4.56665e-05	2.673e-07	0.28298	DOCK1	SLC35G6;ZBTB4;POLR2A
rs13384725	2	162265870	A	T	0.120709	-0.00361113	0.74969	rs2111850	2	162891279	C	T	0.327938	-0.00805273	0.305377	4.14033e-05	2.677e-07	0.28298	5S_rRNA;PSMD14	DPP4
rs35724886	14	74060508	A	C	0.196337	0.0121533	0.206867	rs2254562	21	34059352	C	T	0.287337	-0.00875475	0.286244	4.38703e-05	2.691e-07	0.28298	ACOT4	SYNJ1
rs3205525	3	197495334	G	A	0.158941	0.000712166	0.944132	rs2233598	5	140868499	G	A	0.19687	-0.00189222	0.837391	4.35039e-07	2.711e-07	0.28298	FYTTD1	PCDHGA9;PCDHGA6;PCDHGB4;PCDHGA12;PCDHGA7;PCDHGB1;PCDHGB7;PCDHGA11;PCDHGA3;PCDHGC4;PCDHGC3;PCDHGA8;PCDHGA5;PCDHGA1;PCDHGB3;PCDHGC5;PCDHGB2;PCDHGA4;PCDHGB6;PCDHGA2;PCDHGA10
rs2393477	10	60532733	G	A	0.206086	-0.0020828	0.819835	rs9937030	16	78324603	C	T	0.435682	0.00715001	0.339871	1.16765e-06	2.715e-07	0.28298	BICC1	WWOX
rs884447	10	128917993	C	T	0.121238	-0.0143297	0.205978	rs9901161	17	7387598	C	A	0.245347	0.00435222	0.613084	4.70882e-05	2.716e-07	0.28298	DOCK1	SLC35G6;ZBTB4;POLR2A
rs6775549	3	21642829	G	A	0.409759	-0.0167123	0.0348369	rs1945940	11	132615357	T	G	0.460343	-0.00132297	0.861902	4.75559e-05	2.722e-07	0.28298	ZNF385D	OPCML
rs17099155	1	77019986	G	T	0.153515	0.0108032	0.298192	rs4401606	5	158403684	G	A	0.38708	0.00360028	0.636822	1.45315e-05	2.733e-07	0.28298	ST6GALNAC3	EBF1
rs4478357	5	161271849	C	A	0.442869	0.00686384	0.358677	rs13231908	7	7978303	T	C	0.298862	-0.000515238	0.94884	6.24245e-08	2.741e-07	0.28298	GABRA1	RPA3-AS1
rs12531991	7	95839394	G	C	0.360637	-0.00648213	0.401219	rs4148894	11	45680210	G	A	0.401221	0.0204113	0.0073684	1.40116e-05	2.745e-07	0.28298	SLC25A13	CHST1
rs34725898	6	163127302	T	C	0.112676	-0.00326349	0.780413	rs12877610	13	67263878	T	C	0.346734	0.00745618	0.337014	1.02003e-05	2.751e-07	0.28298	PARK2	PCDH9
rs34337585	11	12753678	G	T	0.109252	-0.00149485	0.899563	rs4262739	11	128421175	A	G	0.435069	-0.00917344	0.222237	2.34144e-05	2.755e-07	0.28298	TEAD1	ETS1
rs164699	5	106897977	G	A	0.408286	0.00413739	0.583408	rs9916617	17	36857822	C	T	0.182226	-0.0119196	0.214198	0.000114977	2.767e-07	0.28298	EFNA5	MIR4734;CTB-58E17.3;MLLT6;CTB-58E17.1
rs67558286	14	85999565	C	G	0.244	0.0126309	0.15915	rs2061007	15	100269680	G	C	0.402511	0.000665088	0.93223	5.07156e-05	2.772e-07	0.28298	RP11-497E19.1;FLRT2;RP11-497E19.2	LYSMD4
rs72626930	3	67458393	C	T	0.10836	-0.0164111	0.176976	rs386497	16	79225992	T	C	0.405107	-0.0112852	0.153243	0.000213615	2.786e-07	0.28298	SUCLG2	WWOX
rs13321420	3	18428450	C	T	0.417283	0.00324882	0.663896	rs11647295	16	79158182	G	A	0.142167	-0.00269385	0.79761	1.14684e-06	2.791e-07	0.28298	SATB1;TBC1D5	WWOX
rs11134593	5	169289635	C	G	0.434686	0.00169376	0.819337	rs1925123	13	97056240	A	G	0.471865	-0.0106805	0.147665	2.71708e-07	2.806e-07	0.28298	FAM196B;DOCK2	HS6ST3
rs11249937	8	9534392	C	T	0.194203	-0.000739481	0.938739	rs3102562	17	28040403	C	T	0.478419	0.0024175	0.745826	0.000322804	2.819e-07	0.28298	TNKS	SSH2;RPL21P123
rs12526909	6	39602956	C	G	0.142142	-0.0036709	0.725996	rs2706464	15	44486511	C	T	0.432303	-0.0179784	0.0170217	1.27338e-06	2.831e-07	0.28298	KIF6	FRMD5
rs10278246	7	108100993	A	T	0.396587	0.00412175	0.583913	rs1493547	11	129250527	G	T	0.144013	-0.0220158	0.0368533	8.11211e-07	2.836e-07	0.28298	NRCAM	BARX2
rs2257767	10	43657811	T	G	0.185164	-0.0233365	0.0138865	rs7948009	11	5809548	G	A	0.33674	-0.00513235	0.510356	6.12943e-06	2.836e-07	0.28298	CSGALNACT2	OR52N1;TRIM5
rs11797	3	48508585	T	C	0.454007	0.00306041	0.684434	rs17315497	8	53212641	T	C	0.291486	-0.0112904	0.169581	8.64006e-06	2.846e-07	0.28298	SHISA5;ATRIP;TREX1	RP11-1023P17.2;ST18
rs538758	1	40155188	G	A	0.321627	0.00573609	0.464464	rs10521325	16	55478701	C	T	0.27473	0.0051449	0.532504	5.61966e-05	2.855e-07	0.28298	HPCAL4;PPIE	RP11-212I21.2;MMP2
rs1529818	5	136607539	C	A	0.350318	0.0015702	0.839321	rs2272903	6	50786571	A	G	0.107285	-0.0131852	0.268666	5.9332e-05	2.866e-07	0.28298	SPOCK1	TFAP2B
rs7426795	3	54413397	T	C	0.289468	0.0052736	0.51797	rs142169167	14	48145094	T	C	0.111248	0.00687497	0.576558	2.42175e-05	2.872e-07	0.28298	CACNA2D3	MDGA2
rs4846421	1	217724264	T	C	0.271228	-0.00648142	0.435491	rs13130985	4	114432337	T	C	0.433827	-0.00238082	0.747857	0.000131296	2.881e-07	0.28298	GPATCH2	CAMK2D
rs34336220	3	42838213	T	C	0.197487	-0.000285074	0.975499	rs34863300	7	20826452	G	T	0.293306	-0.00895967	0.282132	5.5294e-06	2.887e-07	0.28298	HIGD1A	SP8
rs13085297	3	2313765	G	C	0.422486	-0.0123909	0.0970899	rs6086782	20	9100440	G	T	0.487615	0.00143759	0.84945	2.0567e-06	2.907e-07	0.28298	CNTN4	PLCB4
rs7992	6	31630241	T	C	0.264679	0.0022145	0.792202	rs10974252	9	3947262	T	A	0.399009	0.00206086	0.788717	3.69835e-05	2.908e-07	0.28298	Y_RNA;GPANK1;C6orf47;APOM;CSNK2B;CSNK2B-LY6G5B-1181;C6orf47-AS1	GLIS3
rs116049840	2	33172164	T	C	0.147029	0.0201541	0.0514552	rs62083880	18	22733771	C	T	0.348802	0.0035344	0.649674	9.19494e-06	2.91e-07	0.28298	Y_RNA;LTBP1	ZNF521
rs3950069	14	68852875	G	A	0.493859	0.00277214	0.724588	rs13332931	16	78975384	A	G	0.112676	0.00803706	0.490982	0.000217793	2.917e-07	0.28298	RAD51B	WWOX
rs3748856	1	26487940	G	A	0.32067	0.00702738	0.373599	rs34659374	4	30732142	C	T	0.129863	0.00151623	0.890024	0.000107155	2.923e-07	0.28298	FAM110D	PCDH7
rs10490291	2	206227030	A	G	0.270765	0.00167249	0.840887	rs7198623	16	83809917	A	G	0.43015	-0.000466738	0.950197	1.13356e-05	2.93e-07	0.28298	PARD3B	RP11-298D21.1;CDH13
rs11731606	4	95455259	T	C	0.21561	0.0068339	0.442153	rs4903195	14	74622334	C	G	0.182397	-0.00554749	0.561397	2.95368e-05	2.933e-07	0.28298	PDLIM5	LIN52
rs6779	1	161141432	G	C	0.274645	0.00428969	0.609148	rs6151568	15	59960261	C	T	0.359885	0.00748934	0.336235	1.28553e-06	2.946e-07	0.28298	B4GALT3;PPOX	BNIP2;AC092755.4
rs34788973	6	27879200	A	C	0.0854686	-0.0113232	0.389584	rs2116314	7	14535523	G	C	0.382749	-0.00506309	0.53393	9.22808e-07	2.961e-07	0.28298	OR2B2	DGKB
rs61742093	6	27879982	G	A	0.0854686	-0.0113232	0.389584	rs2116314	7	14535523	G	C	0.382749	-0.00506309	0.53393	9.22808e-07	2.961e-07	0.28298	OR2B2	DGKB
rs14365	6	31635710	C	T	0.192413	0.0105675	0.258616	rs10974252	9	3947262	T	A	0.399009	0.00206086	0.788717	6.81724e-05	2.993e-07	0.28298	Y_RNA;GPANK1;LY6G5B;CSNK2B;CSNK2B-LY6G5B-1181	GLIS3
rs538758	1	40155188	G	A	0.321627	0.00573609	0.464464	rs4238779	16	55473498	C	T	0.274465	0.00628949	0.44606	5.70358e-05	2.996e-07	0.28298	HPCAL4;PPIE	RP11-212I21.2;MMP2
rs4948398	10	61966755	C	T	0.434326	0.0102495	0.165238	rs2044185	17	63964425	C	T	0.409953	-0.00694449	0.354694	1.56569e-05	2.998e-07	0.28298	ANK3	CEP112
rs2480777	1	10597551	T	C	0.32243	-0.00173878	0.825814	rs2303640	5	178548514	C	G	0.250157	0.00210075	0.814683	8.77215e-06	3.002e-07	0.28298	PEX14	ADAMTS2
rs3738320	1	149982626	G	A	0.222917	0.016437	0.0633139	rs13115054	4	26971143	T	C	0.242849	-0.00736851	0.395246	4.93704e-05	3.004e-07	0.28298	OTUD7B	STIM2
rs80251444	2	144352788	A	G	0.0932418	0.00620523	0.626936	rs9695213	9	125043555	A	G	0.124397	-0.00276454	0.806741	2.66907e-06	3.008e-07	0.28298	RP11-570L15.1;ARHGAP15	MRRF
rs2404483	18	72650685	C	T	0.131319	-0.00803827	0.45616	rs1318025	22	29283757	T	C	0.298508	0.0163189	0.041984	1.96109e-05	3.014e-07	0.28298	ZNF407	ZNRF3
rs72841199	5	169284998	G	A	0.434547	0.00186744	0.801584	rs1925123	13	97056240	A	G	0.471865	-0.0106805	0.147665	2.39375e-07	3.015e-07	0.28298	DOCK2	HS6ST3
rs1800863	10	43615633	G	C	0.175968	0.00167209	0.863729	rs10778228	12	103684233	A	G	0.353419	-0.000283399	0.970909	1.1928e-06	3.023e-07	0.28298	RET	C12orf42
rs11797	3	48508585	T	C	0.454007	0.00306041	0.684434	rs62499811	8	53187943	T	C	0.291273	-0.0113493	0.166765	1.18122e-05	3.052e-07	0.28298	SHISA5;ATRIP;TREX1	ST18
rs2638138	3	22263037	G	A	0.470014	-5.03273e-05	0.9946	rs1319886	7	115850462	T	C	0.425417	0.00916439	0.221484	3.67944e-06	3.064e-07	0.28298	ZNF385D	TES
rs1911411	10	55757737	T	G	0.19358	-0.00340912	0.716538	rs1942887	11	78801335	C	A	0.237975	0.00788848	0.361295	7.36223e-06	3.067e-07	0.28298	PCDH15	TENM4;CTD-2337I7.1
rs7736541	5	140725828	T	C	0.446594	0.00580971	0.444253	rs11173459	12	40153540	C	T	0.132652	-0.00705527	0.516617	4.30818e-05	3.072e-07	0.28298	PCDHGA1;PCDHGB1;PCDHGA3;PCDHGA2	SLC2A13;C12orf40
rs7771980	6	45389289	C	T	0.0877463	0.00662165	0.612065	rs28711516	14	23876267	T	C	0.0844894	-0.00663695	0.619404	2.76926e-06	3.079e-07	0.28298	RUNX2;RP1-244F24.1	MYH6
rs55824480	10	98160423	C	G	0.151123	0.00323264	0.75597	rs3922860	10	103729590	C	T	0.41194	0.00852236	0.256859	3.61278e-05	3.079e-07	0.28298	TLL2	C10orf76
rs7588538	2	26613329	G	A	0.350415	0.00365847	0.633732	rs10184082	2	144903661	C	G	0.496767	0.00056602	0.940241	5.10585e-05	3.085e-07	0.28298	EPT1	GTDC1
rs2638138	3	22263037	G	A	0.470014	-5.03273e-05	0.9946	rs28411392	7	115850563	C	T	0.425368	0.00926646	0.216342	3.77383e-06	3.086e-07	0.28298	ZNF385D	TES
rs9808360	2	43546835	G	C	0.198763	-0.00511919	0.582006	rs10804226	2	215243743	T	C	0.337557	0.00673827	0.383284	4.99548e-07	3.093e-07	0.28298	THADA	SPAG16;AC107218.3
rs2074505	6	30521137	G	A	0.33487	-0.00394728	0.613316	rs974335	8	69577326	G	A	0.176344	0.004938	0.607417	2.47082e-05	3.098e-07	0.28298	PRR3;GNL1	C8orf34
rs2669898	3	114199151	T	C	0.314333	0.0026091	0.743526	rs3814634	10	11141405	T	G	0.190371	0.0122003	0.198784	4.08737e-07	3.1e-07	0.28298	RP11-197K3.1;ZBTB20	CELF2;CELF2-AS2
rs13241136	7	135194201	T	G	0.247905	0.00420499	0.629694	rs220557	12	13947780	C	A	0.342323	-0.00772899	0.322317	6.48598e-07	3.113e-07	0.28298	CNOT4	GRIN2B
rs11614169	12	129433908	T	C	0.316896	0.00073134	0.930496	rs11368	17	58031412	G	A	0.467467	0.00331391	0.670079	5.07634e-05	3.114e-07	0.28298	RP11-753B7.2;GLT1D1	RPS6KB1;RNFT1;RP11-178C3.1
rs11041733	11	8103104	G	T	0.408457	0.000345532	0.964407	rs12787088	11	125094583	A	G	0.153882	-0.0126147	0.220343	3.98372e-06	3.132e-07	0.28298	TUB	PKNOX2
rs1079360	10	99677674	C	T	0.210625	-0.000838994	0.92623	rs997295	15	68016343	G	T	0.409769	0.00365114	0.625863	1.56207e-05	3.137e-07	0.28298	CRTAC1	MAP2K5
rs11207439	1	59817859	A	G	0.119816	-0.0016733	0.883082	rs12469467	2	164592415	C	G	0.104333	-0.00308904	0.799362	3.44996e-07	3.142e-07	0.28298	FGGY	FIGN
rs11207439	1	59817859	A	G	0.119816	-0.0016733	0.883082	rs12469383	2	164592369	T	C	0.104333	-0.00308904	0.799362	3.44996e-07	3.142e-07	0.28298	FGGY	FIGN
rs1373648	4	95892884	T	G	0.483638	0.0119088	0.107674	rs8050871	16	71509796	C	G	0.314042	0.013186	0.0967913	2.6614e-05	3.157e-07	0.28298	BMPR1B	AC010547.9;ZNF19
rs610913	6	74155346	G	T	0.384843	0.0101083	0.186233	rs4964223	12	108155128	G	C	0.400058	0.000184959	0.9805	1.10203e-05	3.162e-07	0.28298	MB21D1	RP11-864J10.4;PRDM4
rs612695	1	74934996	G	A	0.424386	-0.00307143	0.682061	rs351855	5	176520243	A	G	0.292133	-0.0143507	0.0781392	2.05213e-05	3.168e-07	0.28298	RP4-650F12.2;FPGT-TNNI3K;LRRC53;TNNI3K	FGFR4
rs10907293	1	18521909	A	T	0.350678	0.000544837	0.943873	rs1949441	1	223485616	T	C	0.209915	-0.0201972	0.0280118	9.36956e-05	3.168e-07	0.28298	IGSF21	SUSD4
rs1029089	9	7822519	T	C	0.494683	-0.00207513	0.784581	rs4750764	10	131496457	A	G	0.448731	-0.00159913	0.829008	1.41003e-05	3.172e-07	0.28298	TMEM261	RP11-109A6.2;MGMT
rs4688167	3	61239210	C	A	0.266184	-0.00718727	0.392282	rs1278337	10	127830020	G	C	0.241276	-0.00108632	0.900319	1.42926e-05	3.183e-07	0.28298	FHIT	ADAM12;RNA5SP328
rs7556298	1	62488358	C	T	0.273018	-0.00717906	0.388971	rs7931847	11	28175245	T	G	0.240204	0.00859905	0.321697	2.11184e-06	3.185e-07	0.28298	INADL	METTL15
rs7751427	6	45389234	G	A	0.0877932	0.006845	0.600028	rs28711516	14	23876267	T	C	0.0844894	-0.00663695	0.619404	2.85728e-06	3.191e-07	0.28298	RUNX2;RP1-244F24.1	MYH6
rs11731606	4	95455259	T	C	0.21561	0.0068339	0.442153	rs10137679	14	74615814	A	G	0.182495	-0.00546107	0.567512	3.1631e-05	3.205e-07	0.28298	PDLIM5	LIN52
rs3732678	3	12859004	A	C	0.395433	-0.00506539	0.531123	rs760632	6	16129072	G	A	0.472238	-0.00312279	0.677884	2.91589e-06	3.206e-07	0.28298	CAND2	MYLIP
rs68144677	6	163149024	C	T	0.113642	-0.00477592	0.681986	rs11148711	13	67254502	G	A	0.337039	0.0085532	0.275499	8.0664e-06	3.218e-07	0.28298	PARK2;PACRG	PCDH9
rs2916638	5	136603755	C	T	0.349167	0.00201655	0.79468	rs2272903	6	50786571	A	G	0.107285	-0.0131852	0.268666	9.97826e-05	3.228e-07	0.28298	SPOCK1	TFAP2B
rs6779	1	161141432	G	C	0.274645	0.00428969	0.609148	rs1135148	15	59963488	G	A	0.348606	0.00851519	0.276014	2.54542e-06	3.263e-07	0.28298	B4GALT3;PPOX	BNIP2;AC092755.4
rs6732565	2	111607832	G	A	0.372662	-0.0196851	0.00936452	rs17783344	2	163208893	G	T	0.142541	0.00437147	0.68051	3.0179e-07	3.269e-07	0.28298	ACOXL	GCA
rs3754766	2	173679371	G	C	0.31755	0.00846821	0.286956	rs17296151	7	83699733	G	A	0.234155	-0.00432993	0.613834	4.9171e-06	3.278e-07	0.28298	RAPGEF4	SEMA3A
rs9866618	3	89319577	C	T	0.257984	0.00161874	0.845927	rs1252917	14	59664770	G	A	0.192964	-0.00337258	0.719406	0.000334764	3.283e-07	0.28298	EPHA3	DAAM1
rs11057924	12	125427424	C	T	0.0786925	-0.0187676	0.184308	rs11557713	18	60243876	A	G	0.295222	0.00274763	0.735703	0.000147899	3.299e-07	0.28298	DHX37	ZCCHC2
rs4569	6	31637807	T	C	0.264402	0.00169363	0.840381	rs10974252	9	3947262	T	A	0.399009	0.00206086	0.788717	3.77518e-05	3.324e-07	0.28298	CSNK2B;GPANK1;LY6G5B;CSNK2B-LY6G5B-1181	GLIS3
rs10936129	3	158056231	A	G	0.492083	-0.00537044	0.465421	rs7279600	21	37899588	G	A	0.280423	-0.00211404	0.798311	2.28933e-05	3.345e-07	0.28298	RSRC1	CLDN14;AP000695.4
rs1434650	5	136608694	T	C	0.350341	0.00161761	0.83451	rs2272903	6	50786571	A	G	0.107285	-0.0131852	0.268666	6.70822e-05	3.364e-07	0.28298	SPOCK1	TFAP2B
rs9811878	3	100435227	G	A	0.389198	0.00983829	0.19543	rs4897492	6	131388859	T	C	0.299474	0.00426175	0.603745	9.68636e-06	3.37e-07	0.28298	TFG	EPB41L2
rs1029871	3	52797634	C	G	0.386656	-0.00453727	0.548737	rs1800562	6	26093141	A	G	0.0617333	-0.00659105	0.668541	2.26534e-05	3.383e-07	0.28298	NEK4	HFE
rs68126184	12	57390681	T	C	0.0857924	-0.00111778	0.932579	rs2678770	17	75085434	G	A	0.478726	-0.0194773	0.00929645	6.60914e-07	3.385e-07	0.28298	GPR182;RP11-474N8.5;HBCBP;ZBTB39	AC015815.6;LINC00338;AC015815.2;SEC14L1;AC015815.3
rs17259804	2	230877849	G	T	0.306842	-0.0102279	0.197568	rs62268011	3	116774572	A	T	0.274786	-0.00736687	0.38666	2.6525e-05	3.395e-07	0.28298	FBXO36	LSAMP
rs9862543	3	61238759	T	C	0.266065	-0.00695512	0.40771	rs1278337	10	127830020	G	C	0.241276	-0.00108632	0.900319	1.65939e-05	3.41e-07	0.28298	FHIT	ADAM12;RNA5SP328
rs12486378	3	115691948	T	C	0.178182	-0.0073881	0.438495	rs3750103	7	29519929	G	A	0.052527	-0.00781341	0.634589	9.68936e-06	3.415e-07	0.28298	LSAMP	CHN2
rs11249937	8	9534392	C	T	0.194203	-0.000739481	0.938739	rs2617865	17	28049804	G	T	0.492711	-0.00122028	0.869948	0.000516094	3.425e-07	0.28298	TNKS	SSH2
rs11731606	4	95455259	T	C	0.21561	0.0068339	0.442153	rs1029891	14	74633865	G	C	0.182547	-0.00517711	0.587616	3.56463e-05	3.43e-07	0.28298	PDLIM5	LIN52
rs17190497	2	224040862	A	G	0.392045	0.000106628	0.988866	rs3802829	11	101454192	A	G	0.100865	-0.0123847	0.311121	2.46579e-06	3.434e-07	0.28298	KCNE4	RP11-748H22.1;TRPC6
rs1514175	1	74991644	A	G	0.420528	-0.00432985	0.564697	rs522856	11	131778359	C	A	0.436839	-0.0113823	0.127798	9.87904e-06	3.451e-07	0.28298	FPGT-TNNI3K;TNNI3K	NTM
rs10936575	3	168865151	C	T	0.365028	0.0075303	0.331488	rs7271235	20	60296529	G	T	0.482188	-0.0116406	0.11779	1.80422e-05	3.458e-07	0.28298	MECOM	CDH4;RP11-429E11.3
rs2306626	1	38156343	A	G	0.182144	0.007675	0.418734	rs6123070	20	50318101	A	G	0.259973	-0.00725442	0.394581	5.69282e-05	3.462e-07	0.28298	CDCA8;C1orf109	ATP9A
rs2342533	2	16821032	G	A	0.3023	-0.00726645	0.370338	rs3825937	15	59500116	C	T	0.267417	0.0107183	0.205735	1.28561e-05	3.464e-07	0.28298	FAM49A	LDHAL6B;MYO1E;RNU4-80P
[truncated: 10,792 more rows]

## Sheet: Table S3
Table S3. Nominal significant SNP-SNP interactions (Joint effect)
[truncated: 10,025 more rows]

## Sheet: Table S4
Table S4. Co-expression and eQTL analysis of significant genetic interactions (FDR < 0.1)
[truncated: 11 more rows]

[truncated: 1 more sheets: Table S5]
